# Supplementary material for: iPhy: an integrated phylogenetic workbench for supermatrix analyses
Source: BMC Bioinformatics. 2011 Jan 24;12:30. doi: 10.1186/1471-2105-12-30 (PMC3037854; doi:10.1186/1471-2105-12-30)
Supplement: Additional File 1 — List of gene synonyms. An example file showing the format for uploading lists of gene synonyms to iPhy. This file contains the gene names and synonyms used to assemble the nematode dataset described in the manuscript. [file 1471-2105-12-30-S1.CSV]

15 kDa selenoprotein	1	1	AgaP_AGAP004986|AT1G05720|SEP15|RCJMB04_2n3|Sep15|sep15|CG7484|Y76B12C.3|Os01g0894500
20S proteasome component beta 3	1	1	PSMB3|psmb3|Prosbeta3|AgaP_AGAP001697|PBC2|PUP3|Psmb3|MGG_04551|Os06g0643100|KLLA0E20295g|SPCC63.12c|NCU03304.1|pbs-3|PBC1
actin related protein 2/3 complex subunit 3	1	1	ARC18|ARPC3|Arpc3|Arpc3A|Arpc3B|arc21|KLLA0B07821g|NCU09572.1|arpc3|AgaP_AGAP001712|arx-5|MGG_00307|Os02g0235000
actin related protein 2/3 complex subunit 4 20kDa	1	1	arc4|ARC19|Os03g0848300|Arc-p20|AGOS_ACL092C|NCU01918.1|arx-6|KLLA0E18282g|MGG_02971|ARPC4|arpc4l|arpc4|Arpc4|AgaP_AGAP001306
actin related protein 2/3 complex subunit 5	1	1	ARPC5|p16-ARC|arpc5b|arpc5a|Arpc5|AgaP_AGAP008895|ARPC5L|RGD1560362|LOC464728|LOC739553|arpc5l|si:dkeyp-15f12.2|Arpc5l
adenosine kinase	1	1	R07H5.8|ADK|Adk|ADK1|CG11255|ADK2|Os04g0518000|adka|Os02g0625500|Os04g0671100|Os03g0130400|PFD0755c|AGOS_ABR161C|ADO1|NCU00414.1|SPCC338.14|MGG_06270|KLLA0D10890g
ATG3 autophagy related 3 homolog	1	1	ATG3|apg3l|Aut1|Atg3|AgaP_AGAP011582|atg-3|Os01g0200000|PFI0280c
ATP synthase O subunit	5	1	ATP5O|LOC478410|atp5o|atp-3|ATP5|ATPO_KLULA|Atp5o|Oscp|MGG_03152|AgaP_AGAP003599|AT5G13450|Os06g0646500|Gm5436|AGOS_AAL065C|NCU01606.1|atp5|LOC608258
atp synthase-gamma chain	1	1	atp5c1|AgaP_AGAP007966|ATP5C1|ATPsyn-gamma|ATP3|Os10g0320400|Y69A2AR.18|Atp5c1|NCU09119.1|AT2G33040|AGOS_ACL176W|PF13_0061|ATPG_KLULA|atp3|MGG_09916
cytochrome c oxidase subunit IV isoform 1	1	1	LOC454391|COX4|COX4I1|CG10396|Cox4i1|LOC479623|cox4i1
cytochrome c oxidase subunit Va	1	1	AgaP_AGAP011159|cco-2|cox5ab|Cox5a|cox5aa|CoVa|COX5A|LOC478370|LOC610768
cytochrome c oxidase subunit Vb	1	1	zgc:153978|COX5B|LOC741789|LOC100002384|Cox5b|zgc:86599
cytochrome c oxidase subunit VIa polypeptide 1	1	1	LOC462655|LOC513218|COX6A1|LOC742383|AgaP_AGAP000851|Cox6a1|cox6a1|LOC477508|levy
DNA-directed RNA polymerase II subunit 3	1	1	rpb-3|AGOS_ADL120C|RPB3|NRPB3|POLR2C|rpb3|KLLA0D16170g|LOC792258|MGG_03215|NRPE3B|NCU01515.1|Os09g0110400|AgaP_AGAP010321|Polr2c|RpII33|PFI1130c
endothelial differentiation-related factor 1	1	1	Edf1|AgaP_AGAP004990|AGOS_AFR526C|MBF1B|SPBC83.17|mbf-1|MBF1|mbf1|Os08g0366100|KLLA0F25014g|EDF1|MBF1A|edf1
eukaryotic translation initiation factor 1A X-linked	1	1	Os02g0300700|KLLA0E11253g|Eif1ay|Os06g0342200|TIF11|AT5G35680|eif1axa|PF11_0447|EIF1AX|NCU07437.1|AT2G04520|tif11|AGOS_AER275C|eif1axb|AgaP_AGAP003119|H06H21.3|EIF1AY|Eif1a|RCJMB04_27j6|eIF-1A
eukaryotic translation initiation factor 3 subunit G	1	1	EIF3G|eif3g|NCU08046.1|KLLA0B00847g|EIF3G1|Os02g0788400|tif35|MGG_07109|EIF3G2|AgaP_AGAP007668|TIF35|Eif3g|eif-3.G|CG8636|CG10881|AGOS_ADR189W
eukaryotic translation initiation factor 3 subunit K	1	1	NCU09707.1|EIF3K|zgc:110726|Os03g0182700|AgaP_AGAP011580|MGG_03855|Eif3k|CG10306|eif-3.K
Fe-S protein 3	1	1	nuo-2|nad9|CG12079|NDUFS3|ndufs3|Ndufs3|MGG_01333|NCU04074.1|AgaP_AGAP006456|Gm12251
Fe-S protein 4	1	1	NDUFS4|ndufs4|FRO1|AgaP_AGAP007082|Ndufs4|lpd-5|CG12203|Os07g0585800
Fe-S protein 7	1	1	NDUFS7|AT5G11770|CG2014|AgaP_AGAP000170|NCU03953.1|MGG_12387|Os05g0533700|Os01g0720300|Ndufs7
heat shock 10kDa protein 1	1	1	hspe1|Y22D7AL.10|LOC609748|EG628438|Hspe1|LOC478855|AgaP_AGAP001502|HSPE1|CG11267
NADH-ubiquinone oxidoreductase 24 kDa subunit	1	1	NDUFV2|Ndufv2|LOC781824|F53F4.10|Os05g0509200|MGG_07301|AT4G02580|zgc:73198|AgaP_AGAP002170|CG5703|NCU01169.1
peptidylprolyl cis/trans isomerase NIMA-interacting 1	1	1	NCU08554.1|Pin1|Y110A2AL.13|dod|KLLA0E16610g|AGOS_ACL120W|PIN1|ESS1|MGG_07389|PIN1AT|Os04g0118500|AgaP_AGAP004321|pin1
prefoldin subunit 5	1	1	Os10g0488100|pfdn5|bob1|GIM5|NCU02963.1|CG7048|AgaP_AGAP003416|AGOS_ADL352C|PDF5|Pfdn5|PFDN5|MGG_06343|KLLA0D10329g
prostaglandin E synthase 3	1	1	Gm9769|PTGES3|LOC367808|ptges3|Ptges3
proteasome subunit beta type 1	1	1	psmb1|pam1|Pros26|PRE7|PBF1|Os09g0505600|AGOS_AGL324W|Os08g0529100|PSMB1|NCU09366.1|MGG_04622|Psmb1|PFE0915c|AgaP_AGAP004991|pbs-6|KLLA0E05588g
RAD23 homolog B	1	1	RAD23-3|AT5G38470|NCU07542.1|rhp23|RAD23B|Rad23b|AGOS_AFR358W|KLLA0E22220g|Os06g0264300|AgaP_AGAP000733|RAD23|MGG_01656|rad23b
S-phase kinase-associated protein 1A	1	1	Skp1|skp1|skr-2|Os09g0539500|MAL13P1.337|LOC728622|SKP1|Skp1a|skpA|AgaP_AGAP008719|LOC477992|skr-1|LOC750875|LOC100288962
signal sequence receptor beta	1	1	AgaP_AGAP005861|Ssr2|SsRbeta|SSR2|ssr2|trap-2
signal sequence receptor gamma	1	1	Ssr3|AgaP_AGAP008761|ssr3|CG5885|SSR3|trap-3|LOC610287|LOC606868
small nuclear ribonucleoprotein D2 polypeptide	1	1	SNRPD2|AgaP_AGAP003936|Snrpd2|Os05g0314100|snrpd2|NCU03778.1|LOC100148068|snRNP2|MGG_04013|cwf9|KLLA0D09284g|AT3G62840|snr-4|AT2G47640|PFB0865w|SMD2|AGOS_AGR277W
small nuclear ribonucleoprotein D3 polypeptide	1	1	AgaP_AGAP012380|SmD3|KLLA0D17160g|AGOS_AGL157C|SMD3|MGG_04083|SNRPD3|smd3|Os02g0102700|AT1G20580|snr-1|Snrpd3|snrpd3|NCU03625.1|Os03g0240800
splicing factor 3b subunit 5 10kDa	1	1	Sf3b5|PF13_0296|CG11985|Os08g0444100|SPBC211.05|sf3b5|AgaP_AGAP011907|MGG_03658|NCU02000.1|AT3G23325|AT4G14342|SF3B5
stromal cell-derived factor 2	1	1	R12E2.13|LOC792144|Os08g0440500|Sdf2|AgaP_AGAP001749|SDF2|CG11999|Os08g0278900|Sdf2l1|SDF2L1|sdf2l1
succinate dehydrogenase complex subunit C	1	1	sdhc|CG6666|AgaP_AGAP010672|SDHC|LOC785395|Sdhc
succinate dehydrogenase complex subunit D	1	1	sdhdb|CG10219|sdhda|AgaP_AGAP000618|Sdhd|SDHD|LOC479438
transmembrane BAX inhibitor motif containing 6	1	1	ATBI1|TMBIM6|Tmbim6|Os02g0125300
vacuolar protein sorting 29	1	1	vps29|MAG1|Os02g0265400|Vps29|CG4764|AgaP_AGAP002338|VPS29|PF14_0064|vps-29
1 methenyltetrahydrofolate cyclohydrolase formyltetrahydrofolate synthetase	1	1	Mthfd1|pug|THFS|AgaP_AGAP002830|AGOS_ACL121C|MGG_01014|NCU03877.1|mthfd1|KLLA0E16588g|ADE3|Os09g0446800|K07E3.4|MTHFD1|SPBC839.16
adaptor-related protein complex 2 alpha 2 subunit	1	1	AT5G22780|alpha-Adaptin|alpha-ADR|AgaP_AGAP009538|apl3|MGG_09493|NCU03440.1|Ap2a2|apa-2|AP2A2|RCJMB04_7j8
adaptor-related protein complex 3 mu 1 subunit	1	1	AP3M1|ap3m1|apm-3|Ap3m1|RCJMB04_1h22|apm3
adenosine monophosphate deaminase 2	1	1	AMPD2|C34F11.3|Os07g0693500|Ampd2|MAL13P1.146|ada1|MGG_05630|KLLA0D06171g|AMD1|ampd2|FAC1|AGOS_ABR204C|NCU02979.1|AgaP_AGAP000577|CG32626
adrenergic beta receptor kinase 2	1	1	AgaP_AGAP012026|grk-2|Adrbk2|Gprk1|adrbk2|ADRBK2
AFG3 ATPase family gene 3-like 2	1	1	YTA12|MGG_07441|ftsh3|spg-7|SPBC543.09|CG6512|KLLA0F13706g|Os05g0458400|AGOS_ABL041W|PF11_0203|si:ch211-12e1.4|AgaP_AGAP006949|NCU01479.1|ftsh10|Os01g0842600|AFG3L2|Afg3l2
ALATS	1	1	ALA1|ars-2|aars|AgaP_AGAP009701|AGOS_ADR363C|AARS|Aars|PF13_0354|Aats-ala|NCU02566.1|ALATS|SPAC23C11.09|KLLA0F02431g|Os10g0182000|MGG_03607
aldehyde dehydrogenase 6 family	1	1	NCU09266.1|zgc:92082|Os07g0188800|AgaP_AGAP002499|ALDH6A1|Aldh6a1|alh-8|CG17896|MGG_01606|ALDH6B2
AMAnitin resistant	1	1	NCU02103.1|POLR2A|ama-1|RpII215|RPO21|AGOS_ADR086C|MGG_04652|NRPB1|Polr2a|MAL3P6.20|rpb1|Os05g0151000|AgaP_AGAP007810|polr2a|KLLA0F05071g
ARD1 homolog A N-acetyltransferase	1	1	PF10_0036|Os04g0635800|Ard1a|ARD1A|Ard1|LOC100148691|ard1a|AT5G13780|AgaP_AGAP005410|K07H8.3
ATP synthase F0 subunit 6	5	1	ATP6|Os01g0791500|atp6|atp6-2|atp6-1|ScpofMp06|AT2G07741|AGOS_AMI006W|ATPase6
B-cell receptor-associated protein 31	1	1	Bcap31|BCAP31|CG13887|Y54G2A.18|bcap31|AgaP_AGAP010557
beta-tubulin cofactor A	1	1	AGOS_AAL118C|RBL2|KLLA0C09460g
box polypeptide 15	1	1	Dhx15|AT3G62310|Os03g0314100|F56D2.6|AgaP_AGAP011149|AGOS_AAR180C|PFI0860c|dhx15|KLLA0B00561g|CG11107|AT2G47250|DHX15|PRP43|MGG_03893|prp43|NCU01612.1
box polypeptide 23	1	1	Ddx23|NCU02803.1|ddx23|AgaP_AGAP007825|PFE0925c|prp28|AT2G33730|DDX23|CG10333|ddx-23|MGG_01583|Os03g0708600
carbamoyl-phosphate synthetase 2	1	1	KLLA0E15444g|AgaP_AGAP000300|pyr-1|URA2|NCU08287.1|r|Cad|cad|AGOS_ACR263C|MGG_01537|CAD|ura1
casein kinase 2 alpha 1 polypeptide	1	1	CKA2|CSNK2A1|cka1|Csnk2a1|KLLA0F16467g|AGOS_ADR204W|kin-3|MGG_03696|AT2G23070|LOC571171|NCU03124.1|PF11_0096|Gm10031|AGOS_ADL102C|Os07g0114400|CkIIalpha|KLLA0E04136g|CKA1|AgaP_AGAP005569|zgc:86598|ck2a1
CDC5 cell division cycle	1	1	cdc5|MGG_01426|Os04g0348300|CG6905|cdc5l|D1081.8|CDC5L|Cdc5l|NCU06994.1|PF10_0327|ATCDC5|AgaP_AGAP002954
chromosome 15 open reading frame 24	1	1	C10H15orf24|LOC453298|CG8397|2900064A13Rik|RGD1305045|AgaP_AGAP004626|si:ch211-150c22.3|C15orf24|LOC478242|C35D10.1
cytochrome c oxidase subunit II	5	1	ArthMp104|AT2G07695|LOC100289404|AGOS_AMI001W|COX2|cox2|LOC100289139|LOC100288334|co2|coii|coxii
cytochrome c oxidase subunit III	5	1	AGOS_AMI003W|COX3|cox3|AT2G07687|coiii|coxiii|co3
cytochrome c oxidase subunit I	5	1	mtCO1|COI|coxi|coxI|COX1|CO1|COXI|co1|coi|cox1|coI|cytochrome oxidasesubunit 1
cytochrome b	5	1	CYTB|cytb|cob|CYTB|COB
histone 3	1	1	H3
cytochrome c oxidase subunit Vib	1	1	COX6B2|Cox6b2|cox12|COX6B1|KLLA0F17281g|COX6B|NCU06741.1|Os03g0390400|LOC688869|MGG_01111|LOC745426|LOC612644|Cox6b1|AGOS_ADR240C|Os07g0621600|zgc:92631|COX12|LOC338087|CG14235|zgc:66195|LOC614114
defender against cell death 1	1	1	AgaP_AGAP008491|dad-1|Dad1|CG13393|NCU09216.1|DAD1|ATDAD1|Os04g0397000|dad1|DAD2|MGG_05758
dynamin 1	1	1	AGOS_AAL174C|dnm1|DNM1L|dnm1l|NCU09808.1|PF10_0368|Drp1|KLLA0F12892g|Os04g0381000|drp-1|Dnm1l|MGG_06361|AgaP_AGAP008896|DNM1|LOC100288036|LOC100288161|LOC100288331|LOC727858|dnm2|dyn-1|VPS1|vps1|Dnm1|AgaP_AGAP003018|shi|NCU04100.1|DRP3B|KLLA0B13277g|AGOS_ABL001W|MGG_09517|DRP3A|Os01g0920400
electron transfer flavoprotein alpha polypeptide	1	1	AIM45|Etfa|ETFALPHA|KLLA0E14080g|AGOS_AGL054W|wal|SPAC27D7.06|ETFA|etfa|F27D4.1|MGG_01719|AgaP_AGAP004031|NCU08004.1|Os03g0835400
elongin C	1	1	zgc:92635|LOC464236|Elongin-C|elc-1|AgaP_AGAP011535|Tceb1|LOC679646|RGD1565815|RGD1561891_predicted|LOC689743|LOC679663|zgc:101879|TCEB1|LOC744141|LOC100132973
esterase D/formylglutathione hydrolase	1	1	Esd|CG4390|SFGH|esd|YJL068C|AgaP_AGAP002627|NCU00173.1|ESD|KLLA0F01947g|Os01g0939700|MGG_05317|AGOS_AEL156W|Y48G10A.1
eukaryotic translation elongation factor 1 alpha 1	1	1	Ef1alpha100E|LOC607797|AgaP_AGAP003541|EEF1A2|Eef1a2|zgc:92085|MGG_03641|zgc:109885|ef1a|ef1a-c|Eef1a2l1|eft-4|ef1a-b|TEF2|TEF1|eft-3|AGOS_ADL370C|ef1a-a|NCU02003.1|EEF1A1|Ef1alpha48D|KLLA0B08998g|AgaP_AGAP007406|LOC609698|LOC100139419|LOC788609|LOC609031|LOC782989|LOC608732|PF13_0304|AT5G60390|Os03g0177500|zgc:73138|PF13_0305|Os03g0177900|zgc:110335|AT1G07940|Os03g0178000|Os03g0177400|AT1G07920|…
eukaryotic translation initiation factor 1	1	1	zgc:63631|AgaP_AGAP010181|ZK856.11|CG31957|EIF1AD|Eif1ad|zgc:56676|AGOS_AFR642C|Eif1b|AGOS_ADL395C|NCU01981.1|psu1|KLLA0C03091g|AGOS_AER457W|EIF1B|SUI1|MGG_13474|AT5G54940|CG17737|AT1G54290|PFL2095w|AgaP_AGAP006459|AT5G54760|Os07g0529800|Eif1|Os05g0498400|eif1b|EIF1|AT4G27130|LOC742655|RGD1560994|LOC730144|Gm10713
eukaryotic translation initiation factor 5A	1	1	ELF5A-1|KLLA0E22286g|Os07g0112800|Os12g0507200|tif512|Os07g0597000|FBR12|ANB1|EIF5A|tif51|ELF5A-3|eif5a|HYP2|PFL0210c|Eif5a|AGOS_AFR356C|Os03g0758800|EIF5A2|Eif5a2|eIF-5A|AgaP_AGAP011284|zgc:77429|iff-1|MGG_06019|iff-2|Eif5al3|EIF5AL1
F-actin capping protein beta subunit	1	1	cap-2|NCU07471.1|AgaP_AGAP007864|KLLA0E04114g|capzb|acp2|CAPZB|AGOS_ADL101C|CAP2|AT1G71790|Os03g0381200|MGG_09902|Capzb|cpb|PFE0880c
F-box protein 11	1	1	AgaP_AGAP001731|Fbxo11|fbxo11-like|CG9461|dre-1|FBXO11
flightless I homolog	1	1	FLII|fli-1|Flii|flii|fliI|AgaP_AGAP011292
G10 protein	1	1	Os12g0149800|Os04g0646100|bud31|AgaP_AGAP002301|KLLA0C08800g|MGG_06309|Os01g0857700|cwf14|Os05g0446300|C07A9.2|AT4G21110|l(1)10Bb|NCU00417.1|BUD31|PFE1140c|Bud31
glucosamine-6-phosphate deaminase 1	1	1	T03F6.3|GNPDA1|Gnpda1|gnpda1
glucose phosphate isomerase 1	1	1	G6PI_KLULA|Gpi1|MGG_12822|Os03g0776000|Pgi|AT5G42740|gpib|PF14_0341|AgaP_AGAP012167|gpia|GPI|pgi1|PGI1|NCU07281.1|gpi-1|Os06g0256500|Gpi|AGOS_AEL249C
glucose-6-phosphate dehydrogenase	1	1	Zw|G6PD|zwf1|AgaP_AGAP010739|Os02g0600400|LOC100148915|wu:fj78b06|ZWF1|AgaP_AGAP012678|AGOS_ABL206C|G6pd|G6PD5|G6pdx|Os04g0485300|PF14_0511|glucose-6-phosphate-1-dehydrogenase|G6PD_KLULA|MGG_09926|NCU09111.1|G6PD6|Os03g0318500|G6PD4|G6PD1|Os03g0412800|G6PD3|Os07g0406300|G6PD2
glutaminyl-tRNA synthetase	1	1	Qars|SPBC342.02|GLN4|qars|AGOS_AGR259C|OVA9|Os01g0185200|AgaP_AGAP010267|KLLA0F20449g|PF13_0170|NCU07926.1|Aats-gln|ers-1|MGG_09393|QARS|Os05g0182800
glycogen synthase 1	1	1	GSY2|gsy-1|AGOS_AAR008W|LOC554439|AgaP_AGAP002586|NCU06687.1|MGG_07289|GYS1|CG6904|GSY1|Gys1|KLLA0F23133g
growth hormone inducible transmembrane protein	1	1	CG1287|LOC100139659|ghitm|CG2076|AgaP_AGAP009883|Ghitm|MGG_04242|GHITM|K11H12.8|NCU10028.1
guanine monphosphate synthetase	1	1	M106.4|Gmps|bur|AgaP_AGAP010139|GMPS
heat-responsive protein 12	1	1	AgaP_AGAP005327|AT3G20390|zgc:92739|HRSP12|UK114|Hrsp12|C23G10.2|Os07g0516200
Histidyl tRNA Synthetase	1	1	Aats-his|HTS1|KLLA0E06347g|AGOS_ACR187W|MGG_13472|hars|AgaP_AGAP000735|Os05g0150900|Hars|SPBC2G2.12|NCU06914.1|HARS|AT3G02760|PF14_0428|hrs-1
integrin-linked kinase	1	1	Ilk|ILK|ilk|AgaP_AGAP006573|pat-4|F33A8.6|Ilkap|Os09g0314400|zgc:162985|ILKAP|AT1G18030
Isoleucyl-tRNA synthetase	1	1	Iars|PF13_0179|NCU03575.1|KLLA0E20625g|iars|SPBC8D2.06|ILS1|irs-1|Aats-ile|IARS|AgaP_AGAP002101|Os06g0645400|MGG_03220|AT4G10320|AGOS_AER394W|AGOS_AGL247C|ISM1|IARS2|MGG_01165|SPCC18B5.08c|KLLA0D11858g|NCU00920.1|OVA2|irs-2|Iars2|LOC100001219|CG5414|AgaP_AGAP003156|Os02g0778200
low molecular mass ubiquinone-binding protein	1	1	LOC609744|Uqcrq|uqcrq|CG7580|UQCRQ|AgaP_AGAP010337
methionyl aminopeptidase 2	1	1	KLLA0E06875g|MAP2B|AgaP_AGAP008345|Metap2|MGG_00966|Os08g0542000|MAP2A|METAP2|PF14_0327|AGOS_AGL283W|metap2l|NCU04306.1|fma2|MAP2|Os12g0628500|und|metap2|map-2|RGD1560341
Minichromosome maintenance 2	1	1	MCM2|AgaP_AGAP004275|cdc19|Mcm2|mcm2|mcm-2|PF14_0177|KLLA0F12584g|AGOS_AFR178W|MGG_08122|AT1G44900|NCU04327.1|Os11g0484300
myosin VIIA	1	1	myo7a|ck|hum-6|Myo7a|MYO7A|CH211-106H4.10|MYRIP|Myrip|Os07g0562800|LOC556141|LOC558959|Myo7b|MYO7B|ATM1|Os10g0488800|VIIIA|LOC566034
NADH dehydrogenase subunit 1	5	1	ND1|ndhA|NAD1
NADH dehydrogenase subunit 4	5	1	ndhE|ND4|nad4|AgaP_AGAP012727
NADH dehydrogenase subunit 4L	5	1	ND4L	NAD4l	ND4L	nad4L	nad4l	nd4L	nd4l	NAD4L
NADH dehydrogenase subunit 5	5	1	ND5|ndhF|NAD5
O-linked N-acetylglucosamine	1	1	Ogt|ogt|ogtl|Os01g0915400|OGT|AgaP_AGAP006254|ogt-1|SEC
Obg-like ATPase 1	1	1	Ola1|AGOS_AEL192W|MGG_10957|NCU02044.1|ola1|tag-210|AT1G30580|Os08g0199300|AgaP_AGAP000672|OLA1|CG1354|SPAC27E2.03c|KLLA0D03608g|MAL7P1.122
peroxiredoxin 6	1	1	Os07g0638400|PRDX6|Prx6005|MGG_08256|Os07g0638300|AGOS_AGR368W|PF1cyspxn|prdx6|prdx-6|TPX5|NCU06031.1|ATPER1|KLLA0E20383g|Prdx6|LOC100148035|PRX1|Prdx6-rs1|LOC786533|Prx2540-2|Prx2540-1|TPX4|CG12896
phosphogluconate hydrogenase	1	1	SPBC660.16|Pgd|PF14_0520|KLLA0A09339g|MGG_00175|NCU03100.1|AgaP_AGAP004197|PGD|T25B9.9|AGOS_AFR129W|GND1|AT3G02360|pgd|Os06g0111500|GND2
prefoldin 4	1	1	Pfdn4|PFDN4|LOC572231|AgaP_AGAP006946|CG10635
programmed cell death 5	1	1	Gm3837|Os05g0546500|AgaP_AGAP005432|PDCD5|pdcd5|PDCD-5|Pdcd5|D2005.3|SPAC23C4.09c|AT1G29850
proliferating cell nuclear antigen	1	1	NCU09239.1|PCNA2|PCNA1|mus209|AgaP_AGAP010220|POL30|Pcna|pcna|PCNA|MGG_00518|pcn|KLLA0B12078g|AGOS_ADL309W|Os02g0805200|PF13_0328
Prolyl tRNA Synthetase	1	1	pars2|AgaP_AGAP003589|MGG_06345|NCU09892.1|prs-2|AGOS_ACR233W|PARS2|Aats-pro|SPBC24C6.03|AIM10|Pars2|KLLA0E19899g|NCU04449.1|prs-1|PFL0670c|YHR020W|AT3G62120|SPBC19C7.06|KLLA0A08448g|MGG_10357|Os12g0443700
proprotein convertase subtilisin/kexin type 2	1	1	PCSK2|AgaP_AGAP002176|pcsk2|Pcsk2|amon|egl-3
proteasome beta 4 subunit	1	1	PSMB4|Psmb4|psmb4|Prosbeta4|AgaP_AGAP012608|AgaP_AGAP011444|SPBC577.10|PRE4|KLLA0D11506g|AGOS_AFR258W|MGG_00331|NCU07365.1|PBG1|Os09g0515200|MAL8P1.142
protein arginine methyltransferase 1	1	1	Y113G7B.17|MGG_04584|AGOS_AAR190W|PRMT11|NCU07459.1|prmt1|HMT1|KLLA0B07117g|PRMT1|PRMT1A|AgaP_AGAP003462|Os09g0359800|Art1|PF14_0242|Prmt1|AgaP_AGAP010203|PRMT10|Prmt10
protein kinase cAMP-dependent regulatory type I beta	1	1	zgc:153624|Prkar1b|kin-2|PRKAR1B
PRP8 pre-mRNA processing factor 8	1	1	prp-8|AgaP_AGAP006885|PFD0265w|cwf6|AGOS_ABR207W|Os05g0163200|Prpf8|prp8|NCU07832.1|PRPF8|prpf8|KLLA0A05280g|MGG_05244|SUS2|PRP8
quinoid dihydropteridine reductase	1	1	Qdpr|Dhpr|AgaP_AGAP002534|qdpr-1|QDPR|qdprb1|qdprb2|zgc:171517
RNA polymerase II 140kD subunit	1	1	POLR2B|AGOS_AFR404C|MGG_04714|Polr2b|RPB2|KLLA0B05577g|LOC100149268|Os03g0646800|rpb-2|NRPB2|AgaP_AGAP003648|RpII140|PFB0715w|rpb2|NCU05120.1
Sec61 beta subunit	1	1	SEC61B|sec61b|Sec61b|AgaP_AGAP011504|Sec61beta|Gm10320|LOC100287189
Sec61 gamma subunit	1	1	CG8860|Os06g0653900|SEC61G|Sec61g|emo-1|Gm11575|Gm4184|Gm10177|Sec61gamma|AT4G24920|Os02g0178400|AT5G50460|Sec61g-ps1|LOC100041727
signal peptidase complex subunit 2 homolog	1	1	AgaP_AGAP011842|Y37D8A.10|Spase25|SPCS2|Spcs2|spcs2
signal peptidase complex subunit 3 homolog	1	1	K12H4.4|AT5G27430|LOC680782|spcs3|Spcs3|Spase22-23|Os09g0556000|SPCS3|AT3G05230
signal recognition particle 54a	1	1	SRP54|KLLA0D09020g|PF14_0477|srp54|AT1G48900|NCU09696.1|Srp54a|Srp54k|MGG_05977|F21D5.7|Os01g0772800|AgaP_AGAP004610|AGOS_AAR041W
signal sequence receptor alpha	1	1	trap-1|SSR1|Ssr1|ssr1|AT2G21160|AgaP_AGAP001721|l(1)G0320|Os06g0715500
signal sequence receptor delta	1	1	ssr4|Tapdelta|SSR4|Ssr4
small nuclear ribonucleoprotein polypeptide E	1	1	KLLA0A02299g|sme1|CG18591|Snrpe|snrpe|MGG_01450|AGOS_AAR116W|MAL13P1.253|SNRPEL1|NCU06354.1|snr-6|AT2G18740|SNRPE|AgaP_AGAP010440|AT4G30330|LOC100130109|SME1|Os02g0126700|LOC789375|Snrpel
small nuclear ribonucleoprotein polypeptide G	1	1	Gm8186|AgaP_AGAP002706|LOC610135|FAM136A|zgc:103688|snr-7|Snrpg-ps1|SNRPG|LOC612653|Snrpg|LOC680394|LOC782782|LOC100130932
spectrin alpha non-erythrocytic 1	1	1	Spna2|AgaP_AGAP006686|alpha-Spec|SPTAN1|spc-1|spna2
splicing factor 3b subunit 1	1	1	CG2807|MGG_00356|MAL3P3.10|T08A11.2|prp10|Sf3b1|sf3b1|AgaP_AGAP000178|SF3B1|AT5G64270|Os02g0147300|NCU03042.1
syntaxin 1A	1	1	AGOS_AFL139W|Os06g0168500|unc-64|NCU02460.1|SSO2|AgaP_AGAP007698|SSO1|STX1A|Stx1a|KLLA0C15961g|Syx1A|psy1|MGG_04090
t-complex-associated-testis-expressed 1-like	1	1	LOC782745|dynlt3|DYNLT3|TCTE1L|Dynlt3
translocase of inner mitochondrial membrane 13	1	1	zgc:92895|CG34132|AgaP_AGAP002277|Tim13|Timm13|TIMM13
translocase of outer mitochondrial membrane 20 homolog	1	1	TOMM20L|LOC689996|Gm14494|zgc:92628|Tom20|F23H12.2|Tomm20|TOMM20|AgaP_AGAP012339|LOC797151|LOC512673
transmembrane 9 superfamily member 2	1	1	TM9SF2|tm9sf2|AT3G13772|AGOS_AGR097W|MGG_07434|LOC514455|SPBC1105.08|tag-123|Os08g0554900|Tm9sf2|AT1G55130|NCU07330.1|Os08g0555200|Os09g0557800|PF10_0208|LOC558202|AgaP_AGAP009919|LOC611979|RCJMB04_5h24|CG9318
triosephosphate isomerase 1	1	1	Os01g0841600|TPI|tpi1a|tpi-1|Os01g0147900|RGD1563601|Tpi1|PF14_0378|TPI1|Tpi|LOC500959|MGG_08905|AGOS_AGL201C|NCU07550.1|TIM|tpi1b|KLLA0F18832g|AgaP_AGAP001630|tpi|Os09g0535000
tumor protein translationally-controlled 1	1	1	LOC464692|LOC389787|LOC794830|Os11g0660500|PFE0545c|TMA19|MGG_06249|Gm14456|Tctp|TPT1|LOC741416|p23fy|NCU06464.1|Tpt1|LOC685718|tctp|tct-1|AgaP_AGAP002667|KLLA0C12716g|TCTP|Gm6790
ubiquinol-cytochrome c reductase binding protein	1	1	Uqcrb-ps1|Uqcrb|LOC685596|AgaP_AGAP012188|UQCRB|uqcrb|LOC464294|LOC477944|CG17856|CG3560|Gm2962|LOC737144|LOC727947
ubiquinol-cytochrome c reductase Rieske iron-sulfur polypeptide 1	1	1	KLLA0E22682g|MGG_05093|Uqcrfs1|AGOS_AEL067W|LOC741344|AT5G13440|Os02g0520800|Os04g0398500|RFeSP|LOC476503|rip1|AT5G13430|PF14_0373|uqcrfs1|isp-1|UQCRFS1|NCU06606.1|RIP1|UQCRFSL1|AgaP_AGAP008955
ubiquitin-like modifier activating enzyme 5	1	1	CG1749|UBA5|UBE1DC1|Uba5|AgaP_AGAP009012|AT1G05350|Os02g0506500|T03F1.1|uba5
von Hippel-Lindau binding protein 1	1	1	pfd-3|MAL7P1.94|vbp1|PDF3|NCU02264.1|KLLA0C04510g|Os12g0562900|MGG_00904|PAC10|VBP1|CG6719|SPAC3H8.07c|Vbp1|AgaP_AGAP011165|AGOS_AER210C
ribosomal protein L3	1	1	RPL3|Rpl3|Gm16468|rpl3||AgaP_AGAP003556|rpl-3|rpl3-2|KLLA0F16511g|AGOS_ADR206W|MGG_03193|NCU06843.1|ARP1|RPL3B|Os12g0167900|Os11g0168200|PF10_0272
cytochrome c	1	1	LOC742456|Cycs|Gm10053|LOC690675|CYCS|zgc:86706|Cyt-c-p|AgaP_AGAP009537|cyc-2.2|cyc-2.1|CYC1|PF14_0038
proteasome Regulatory Particle	1	1	PSMD2|Psmd2|psmd2|Rpn1|AgaP_AGAP002481|rpn-1|mts4|RPN1|KLLA0E11484g|AGOS_ACR072C|MGG_07120|NCU07721.1|RPN1A|RPN1B|Os02g0146700|Os09g0326800|PFB0260w
ribosomal protein L12	1	1	LOC746985|Gm4957|rpl12-2|rpl12-1|RPL12B|RPL12A|KLLA0A01903g|AGOS_AAR134W|MGG_06895|NCU01317.1|AT5G60670|AT2G37190|AT3G53430|Os02g0699600|Os04g0598200|PFE0850c|LOC458348|LOC460482|LOC473066|RPL12|Gm9396|RGD1564883|rpl12|RpL12|AgaP_AGAP010065|rpl-12
ribosomal protein L14	1	1	LOC480789|LOC477031|RPL14|Gm9811|Rpl14|rpl14|RpL14|AgaP_AGAP005991|rpl-14|RPL14B|RPL14A|MGG_02659|NCU00634.1|AT4G27090|AT2G20450|Os02g0622300|Os04g0515300
ribosomal protein L17	1	1	RPL17|LOC746201|LOC735501|LOC463017|RPL17L|Rpl17|zgc:65996|RpL17|AgaP_AGAP001459|rpl-17|rpl17|RPL17A|RPL17B|KLLA0A06336g|AGOS_AEL137W|MGG_09194|NCU03703.1|AT1G67430|AT1G27400|Os08g0530200|Os09g0258600|PF13_0268
ribosomal protein L18	1	1	RPL18|Rpl18|zgc:92872|RpL18|AgaP_AGAP007580|rpl-18|rpl18-2|rpl18|RPL18B|KLLA0A07227g|AGOS_ADL157C|MGG_04484|NCU03988.1|AT5G27850|Os07g0674700|Os03g0341100|Os05g0155100|MAL13P1.209
ribosomal protein L18a	1	1	Os05g0565000|RPL20B|AT2G34480|Rpl18a|NCU08389.1|MGG_03653|Os01g0666900|LOC459217|rpl-20|rpl20|RPL20A|AT3G14600|KLLA0F08657g|RPL18A|rpl18a-2|PF13_0224|Os01g0752300|AGOS_AFR330C|AT1G29965|RPL18AA|rpl18a|LOC476637|RGD1565566|Gm15427|RpL18A|AgaP_AGAP012284
ribosomal protein L19	1	1	RPL19|Rpl19|rpl19|RpL19|AgaP_AGAP004422|rpl-19|rpl19-2|rpl19-1|RPL19B|RPL19A|KLLA0E12463g|AGOS_AER179C|MGG_13782|NCU05804.1|AT4G02230|emb2386|AT3G16780|Os03g0337800|Os03g0579300|PFF0700c
ribosomal protein L22	1	1	RPL22|Rpl22|zgc:123327|RpL22|AgaP_AGAP005046|rpl-22|SPAP8A3.01|RPL22A|KLLA0D05181g|AGOS_ACR221W|MGG_04104|NCU06661.1|AT5G27770|AT3G05560|Os03g0343500|Os07g0674200|PF08_0039
ribosomal protein L23	1	1	RPL23|Rpl23|rpl23|RpL23|AgaP_AGAP010252|rpl-23|rpl23-2|rpl23-1|RPL23A|RPL23B|KLLA0E06985g|AGOS_AGL288W|MGG_04921|NCU02905.1|AT2G33370|AT1G04480|emb2171|Os03g0139100|Os02g0814700|Os10g0466700|PF13_0171
ribosomal protein L26	1	1	RPL26|Rpl26|rpl26|RpL26|AgaP_AGAP002468|rpl-26|RPL26B|RPL26A|KLLA0B05742g|AGOS_ACL184C|MGG_03965|NCU03565.1|AT3G49910|AT5G67510|Os12g0150100|MAL3P4.28
ribosomal protein L27a	1	1	RPL27A|LOC611398|LOC476842|Gm7536|Rpl27a|zgc:77235|RpL27A|AgaP_AGAP011706|Y37E3.8|KLLA0F06831g|AGOS_AFL035C|MGG_06721|NCU03806.1|RPL27AB|AT1G70600|Os07g0613200|Os02g0175600|Os03g0408300|PFF0885w
ribosomal protein L28	1	1	RPL28|Gm15435|Rpl28|rpl28l|RpL28|AgaP_AGAP005427
ribosomal protein L30	1	1	RPL30|Gm8808|Gm12191|Rpl30|RpL30|AgaP_AGAP003816|rpl-30|rpl30|KLLA0E10835g|AGOS_AFR478W|MGG_03135|NCU08963.1|AT3G18740|AT1G36240|AT1G77940|Os05g0490100|Os01g0276000|Os01g0812800|PF10_0187
ribosomal protein L34	1	1	RPL34|Gm4705|Rpl34|RpL34b|RpL34a|AgaP_AGAP009324|rpl-34|rpl34|RPL34B|RPL34A|KLLA0C08371g|AGOS_ADL078C|MGG_05296|NCU07857.1|AT3G28900|AT1G26880|Os08g0156800|Os08g0436800|PF07_0043
ribosomal protein L35	1	1	RPL35|Gm2000|Rpl35|RpL35|AgaP_AGAP001408|rpl-35|rpl35|RPL35B|KLLA0F05247g|AGOS_ADR095W|MGG_04455|AT3G55170|AT2G39390|AT5G02610|AT3G09500|Os04g0376000|Os02g0503400
ribosomal protein L35a	1	1	RPL35A|Gm13911|Gm10296|Gm15434|Gm10213|Gm10214|Rpl35a|rpl35a|RpL35A|AgaP_AGAP002754|rpl-33|rpl33|RPL33A|RPL33B|KLLA0D07405g|AGOS_ACR120C|MGG_09927|NCU09109.1|AT1G74270|AT1G07070|AT1G41880|AT3G55750|Os02g0785800|Os05g0556900|Os05g0555800|PF11_0438
ribosomal protein L36	1	1	RPL36|LOC464641|LOC510795|Gm13611|rpl36|rpl36-1|RPL36B|RPL36A|KLLA0D12540g|AGOS_AFL163C|MGG_03554|NCU03302.1|AT3G53740|AT5G02450|AT2G37600|Os05g0459900|Os01g0840700
ribosomal protein L37	1	1	RPL37|LOC608929|Rpl37|LOC100000999|RpL37a|AgaP_AGAP000952|W01D2.1|rpl-37|rpl37|RPL37A|RPL37B|KLLA0C01870g|AGOS_AFR688C|MGG_02620|NCU01966.1|AT3G16080|AT1G15250|AT1G52300|Os02g0815000|Os02g0111700|Os08g0128500
ribosomal protein L7a	1	1	RPL7A|LOC677073|Rpl7a|Gm8226|RGD1564370|RpL7A|AgaP_AGAP005960|rpl-7A|AT2G47610|AT3G62870|Os08g0326400|Os09g0507800|PF14_0231
ribosomal protein L8	1	1	rpl8|rpk37|KLLA0D16027g|MGG_06269|AGOS_ADL127C|rpk5-b|rpl-2|AT4G36130|RPL8|Os12g0567700|RPL2B|AgaP_AGAP005802|RPL2A|NCU00413.1|RpL8|EMB2296|PFE0845c|RGD1561333|AT3G51190|LOC506251|Rpl8
ribosomal protein L9	1	1	RPL9|LOC782631|LOC619061|Gm9822|RGD1561928|LOC771147|rpl9|rpl-9|rpl9-1|rpl9-2|RPL9A|RPL9B|KLLA0E09075g|KLLA0F04499g|AGOS_ADL290W|MGG_04829|NCU02744.1|AT1G33120|AT4G10450|PGY2|Os02g0103700|Os09g0485900
ribosomal protein P1	1	1	RPLP1|Rplp1|rplp1|RpLP1|AgaP_AGAP007740|rla-1|rpp1-2|rpp1-3|rpp1-1|RPP1A|KLLA0E22121g|AGOS_ADR256W|MGG_06185|NCU08960.1|AT5G47700|AT4G00810|AT1G01100|Os08g0116500
ribosomal protein P2	1	1	RPLP2|Rplp2|LOC498555|rplp2l|RpLP2|AgaP_AGAP003025|C37A2.7
ribosomal protein S11	1	1	RPS11|Rps11|RpS11|AgaP_AGAP009998|rps-11|rps11-1|rps11|RPS11A|RPS11B|KLLA0A10483g|AGOS_ABL091C|MGG_03680|NCU03102.1|EMB1080|AT4G30800|RPS11-BETA|Os04g0502300|Os07g0565000|Os04g0613600|Os07g0565100|MAL3P6.14
ribosomal protein S12	1	1	RPS12|Gm14059|Rps12|rps12|rps-12|rps12-2|KLLA0F00352g|AGOS_ADR412C|MGG_06480|NCU06432.1|AT1G15930|AT2G32060|Os07g0150200|Os07g0229900|MAL3P2.28
ribosomal protein S13	1	1	RPS13|Rps13|Gm6573|Gm10159|LOC684988|rps13|RpS13|AgaP_AGAP005947|rps-13|KLLA0F18040g|AGOS_AGL030W|MGG_00349|NCU03038.1|AT3G60770|ATRPS13A|Os08g0117300|Os08g0117200|PF13_0316
ribosomal protein S15	1	1	RPS15|Gm7121|rps15|RpS15|AgaP_AGAP001274|rps-15|rps15-1|KLLA0F07843g|AGOS_AEL343C|MGG_10370|NCU00971.1|AT5G09490|AT5G09500|AT5G43640|AT5G09510|Os03g0798600|MAL13P1.92
ribosomal protein S16	1	1	RPS16|Rps16|RGD1559743|RGD1561137|rps16|RpS16|AgaP_AGAP011424|rps-16|rps16-1|RPS16A|RPS16B|KLLA0E22077g|AGOS_ADR258W|MGG_12892|NCU08620.1|AT5G18380|AT2G09990|AT3G04230|Os12g0124200|Os11g0127900|PF08_0076
ribosomal protein S17	1	1	LOC473400|Rps17|LOC691975|zgc:114188|rps-17|rps17-1|rps17|RPS17B|RPS17A|KLLA0B01474g|AGOS_AER319W|MGG_04114|NCU07014.1|AT3G10610|AT2G05220|AT5G04800|AT2G04390|Os03g0109500|Os10g0411800|PFL2055w
ribosomal protein S18	1	1	RPS18|LOC462608|LOC746775|LOC100042388|Rps18|rps18|RpS18|AgaP_AGAP010375|rps-18|rps18-1|RPS18A|RPS18B|KLLA0B01562g|AGOS_AER315C|MGG_05661|NCU00475.1|RPS18C|PFL|AT1G34030|Os03g0794700|Os07g0173700|Os07g0173500|PF11_0272
ribosomal protein S19	1	1	RPS19|Rps19|rps19|RpS19b|AgaP_AGAP010933|rps-19|rps19-1|RPS19A|RPS19B|KLLA0A07194g|AGOS_ADL158C|MGG_05026|NCU07826.1|AT5G61170|AT3G02080|AT5G15520|Os03g0424500|PFD1055w
ribosomal protein S20	1	1	RPS20|Rps20|rps20|RpS20|AgaP_AGAP010591|rps-20|KLLA0F25542g|AGOS_ABR041C|MGG_03372|NCU06892.1|AT3G45030|AT3G47370|AT5G62300|Os03g0249400|Os10g0170200|Os06g0134000|PF10_0038
ribosomal protein S21	1	1	RPS21|LOC737911|LOC458388|Rps21|rps21|oho23B|AgaP_AGAP009431|rps-21|RPS21B|RPS21A|KLLA0A05700g|AGOS_ACR255C|MGG_06837|NCU08627.1|AT3G53890|AT5G27700|Os03g0345200|Os03g0667800
ribosomal protein S24	1	1	LOC479257|RPS24|Gm6030|rps24|RpS24|AgaP_AGAP005131|rps-24|rps24-2|RPS24A|RPS24B|KLLA0C07755g|AGOS_ACL043W|MGG_10680|NCU07182.1|AT3G04920|AT5G28060|Os01g0723200|Os02g0229000|Os06g0555400|PFE0975c
ribosomal protein S25	1	1	RPS25|LOC785691|Rps25|rps25|RpS25|AgaP_AGAP004462|rps-25|rps25-1|RPS25A|RPS25B|KLLA0B06182g|KLLA0B06193g|AGOS_ABR033C|MGG_06657|NCU09476.1|AT4G34555|AT2G21580|AT4G39200|Os11g0153800|Os08g0559200|Os09g0568800
ribosomal protein S27	1	1	RPS27|RPS27L|Rps27|Gm9846|zgc:73262|zgc:109888|RpS27|AgaP_AGAP007157|rps-27|rps27|RPS27B|RPS27A|KLLA0E11704g|AGOS_ACR065C|MGG_02872|NCU00618.1|ARS27A|AT2G45710|AT5G47930|Os04g0346100|Os02g0478700|PF13_0045
ribosomal protein S28	1	1	RPS28|Rps28|Gm10443|rps28|RpS28b|AgaP_AGAP003412|rps-28|AT3G10090|AT5G03850|Os03g0167100|Os10g0411700
ribosomal protein S29	1	1	RPS29|Rps29|Gm14303|rps29|RpS29|AgaP_AGAP001595|rps-29
ribosomal protein S8	1	1	RPS8|LOC735869|LOC456547|LOC737575|Rps8|Gm15501|zgc:112361|RpS8|rps-8|rps8-1|rps8-2|RPS8B|RPS8A|KLLA0E20559g|AGOS_AGR375W|MGG_03251|NCU08500.1|AT5G20290|Os04g0349500|Os02g0489400|PF14_0083
ATPase H+ transporting lysosomal 38kDa V0 subunit d1	1	1	ATP6V0D1|Atp6v0d1|atp6v0d1|VhaAC39|AgaP_AGAP000721|vha-16|vma6|VMA6|KLLA0B04752g|AGOS_AER146C|MGG_07007|NCU03395.1|AT3G28710|AT3G28715|Os01g0587000|PF14_0615
ATPase H+ transporting lysosomal 56/58kDa V1 subunit B2	1	1	ATP6V1B2|Atp6v1b2|atp6v1b2|Vha55|AgaP_AGAP002884|vha-12|tag-300|vma2|VMA2|KLLA0D09152g|AGOS_ADL380W|MGG_03244|NCU08515.1|AT1G76030|Os06g0568200|PFD0300c
Clathrin Heavy Chain	1	1	CLTC|Cltc|cltcb|cltca|Chc|AgaP_AGAP003021|chc-1|chc1|CHC1|KLLA0F09911g|AGOS_AER359W|MGG_07768|NCU02510.1|AT3G11130|AT3G08530|Os11g0104900|PFL0930w
elongation factor 2	1	1	eef2l|Ef2b|AgaP_AGAP009441|eft-2|LOS1|Os02g0519900|Os04g0118400|PF14_0486
protein phosphatase 2 (formerly 2A) regulatory subunit B alpha isoform	1	1	PPP2R2A|Ppp2r2a|RCJMB04_5f2|ppp2r2d|sur-6|pab1|CDC55|KLLA0F09053g|AGOS_AFR195W|MGG_05637|NCU09377.1|ATB_ALPHA|ATB_BETA|Os06g0563300|Os01g0600200|Os02g0224200
ATP synthase H+ transporting mitochondrial F0 complex subunit b isoform 1 precursor	5	1	ATP5F1|Atp5f1|atp5f1|ATPsyn-b|AgaP_AGAP001138
ATP synthase H+ transporting mitochondrial F0 complex subunit f isoform 2a	5	1	ATP5J2|LOC479742|LOC476372|LOC612408|LOC608048|LOC607581|LOC607698|LOC610712|Atp5j2|LOC402883
ATP synthase H+ transporting mitochondrial F0 complex subunit F6 isoform a precursor	5	1	ATP5J|Atp5j|atp5j|ATPsyn-Cf6|AgaP_AGAP004616
ATP synthase H+ transporting mitochondrial F0 complex subunit g	5	1	ATP5L|LOC782233|LOC786431|LOC782666|Gm6822|Gm10221|Atp5l2|Gm4853|Atp5l|atp5l|l(2)06225|AgaP_AGAP009491
ATP synthase H+ transporting mitochondrial F1 complex delta subunit precursor	5	1	ATP5D|Atp5d|atp5d|l(1)G0230|AgaP_AGAP007841|F58F12.1|atp16|ATP16|ATPD_KLULA|AGOS_AEL008W|MGG_05742|NCU00385.1|AT5G47030|Os07g0495200
13kDa differentiation-associated protein	1	1	NDUFA12|Ndufa12|si:dkey-183c16.3|CG3214|AgaP_AGAP008653|Y94H6A.8
ATPase H+ transporting lysosomal 14kD V1 subunit F	1	1	ATP6V1F|Atp6v1f|atp6v1f|Vha14|AgaP_AGAP002473|vha-9|vma7|VMA7|KLLA0D04400g|AGOS_AGL052W|MGG_01556|NCU04387.1|AT4G02620|Os02g0824700|Os04g0137500|PF11_0412
ATPase H+ transporting lysosomal 21kDa V0 subunit c	1	1	ATP6V0B|Atp6v0b|atp6v0b|VhaPPA1-1|AgaP_AGAP009334|vha-4|vma16|PPA1|KLLA0E11506g|AGOS_ACR071W|MGG_06108|NCU09747.1|AT4G32530|AT2G25610|Os01g0610100|MAL13P1.271
cell death-regulatory protein GRIM19	1	1	NDUFA13|Ndufa13|AT2G33220|MEE4|Os03g0192400|CG3446|AgaP_AGAP009652
clathrin light polypeptide A isoform a	1	1	CLTA|Clta|RCJMB04_33p3|clta|Clc|AgaP_AGAP010608
elongin B isoform a	1	1	TCEB2|Tceb2|tceb2|Elongin-B|AgaP_AGAP003154
glycine cleavage system protein H (aminomethyl carrier)	1	1	GCSH|LOC100138886|Gcsh|zgc:92732|zgc:112535|ppl|AgaP_AGAP006548|F52A8.5|D1025.2|SPBP19A11.01|GCV3|KLLA0A03597g|AGOS_ADR396W|MGG_04861|NCU08877.1|AT2G35120|Os06g0667600|Os02g0170100
hypothetical protein LOC51234	1	1	TMEM85|Tmem85|zgc:77852|CG11137|AgaP_AGAP010558|ZK616.6
hypothetical protein LOC51398	1	1	C19orf56|LOC747275|LOC476703|C7H19orf56|BC056474|RGD1564058|zgc:73111|CG10674|AgaP_AGAP007000|K10B2.4
hypothetical protein LOC55831	1	1	zgc:86609|CG6750|AgaP_AGAP007885|Y62E10A.10|SPBC1711.03|LRC3|KLLA0B14146g|AGOS_AFR429C|MGG_10831|NCU00966.1|MAL13P1.299
hypothetical protein LOC746	1	1	C11orf10|LOC739125|LOC476064|C29H11orf10|1810006K21Rik|LOC680191|CG9669|AgaP_AGAP005935
iron-sulfur cluster assembly enzyme isoform ISCU1	1	1	ISCU|NIFUN|LOC738449|LOC433217|Iscu|si:ch211-191d15.2|LOC100148921|zgc:110331|CG9836|AgaP_AGAP005813|Y45F10D.4|isu1|KLLA0D07161g|AGOS_ACR112C|MGG_01170|NCU05778.1|ISU2|ISU1|ISU3|Os05g0568100|Os01g0662600|PF14_0518
NADH dehydrogenase (ubiquinone) 1 alpha subcomplex 2 8kDa	1	1	NDUFA2|Ndufa2|zgc:112340|CG15434|AgaP_AGAP003367|AgaP_AGAP012823|AT5G47890
NADH dehydrogenase (ubiquinone) 1 alpha subcomplex 5	1	1	NDUFA5|Ndufa5|zgc:114172|CG6463|AgaP_AGAP005621|C33A12.1
NADH dehydrogenase (ubiquinone) 1 alpha subcomplex 6	1	1	NDUFA6|Ndufa6|ndufa6|CG7712|AgaP_AGAP012533|AgaP_AGAP003328
NADH dehydrogenase (ubiquinone) 1 alpha subcomplex 8 19kDa	1	1	NDUFA8|Ndufa8|ndufa8|CG3683|AgaP_AGAP006918|Y54F10AM.5
NADH dehydrogenase (ubiquinone) 1 alpha subcomplex 9 39kDa	1	1	NDUFA9|Ndufa9|LOC100149467|CG6020|AgaP_AGAP010792|Y53G8AL.2|MGG_03525|NCU02373.1|AT2G20360|Os02g0816800
NADH dehydrogenase (ubiquinone) 1 beta subcomplex 5 16kDa precursor	1	1	LOC478639|LOC476235|NDUFB5|Ndufb5|ndufb5|l(3)neo18|AgaP_AGAP007297
NADH dehydrogenase (ubiquinone) 1 beta subcomplex 9 22kDa	1	1	NDUFB9|Ndufb9|ndufb9|CG9306|AgaP_AGAP009865|C16A3.5
NADH dehydrogenase (ubiquinone) 1 alpha/ beta subcomplex 1 8kDa	1	1	NDUFAB1|Gm4459|Ndufab1|ndufab1
NADH dehydrogenase (ubiquinone) Fe-S protein 6	1	1	NDUFS6|Ndufs6|Gm6415|LOC679739|ndufs6|CG8680|AgaP_AGAP009072
proteasome beta 2 subunit	1	1	PSMB2|Psmb2|psmb2|CG17331|AgaP_AGAP008837|pbs-4|SPAC31A2.04c|PRE1|KLLA0B11660g|AGOS_AAR019W|MGG_07031|NCU01368.1|PBD2|PBD1|Os03g0695600|PF14_0676
ubiquitin-like protein fubi and ribosomal protein S30 precursor	1	1	FAU|Gm9843|Fau|fau|rps-30
ND6	5	1	NADH6|nd6|nad6|NAD6|ND6
ATP8	5	1	atp8|asdf
ND3	5	1	nad3|ND3|NAD3|nd3
ND2	5	1	nad2|nd2|NAD2|ND2
RNA_SSU	1	0	18S ribosomal RNA
12S ribosomal RNA	1	0	RNA_12S|12s rRNA|12S rRNA|small subunit ribosomal RNA|s-rRNA
28S ribosomal RNA	1	0	RNA_LSU
16S large subunit ribosomal RNA	1	0	RNA_16S|16S large subunit ribosomal RNA|16S rRNA|16srRNA|16S RIBOSOMAL RNA|large subunit ribosomal RNA|l-rRNA
