# Supplementary material for: iPhy: an integrated phylogenetic workbench for supermatrix analyses
Source: BMC Bioinformatics. 2011 Jan 24;12:30. doi: 10.1186/1471-2105-12-30 (PMC3037854; doi:10.1186/1471-2105-12-30)
Supplement: Additional File 2 — Input DNA sequences in FASTA format. An example file showing the format for uploading DNA sequences to iPhy. The FASTA header for each sequence contains the locus name and organism taxid, allowing the sequences to be correctly assigned to locus and species. [file 1471-2105-12-30-S2.FSA]

>AcAll.fasta.Contig10980,ND3,620897
AAAGGAAAGTTTTATAGAAAATTTTAAATTTTATTAGTTTTTTTAAAAAAACTTATATTTTTGTTAATATTTATTTTTGTGTTTGTTTTTATTATTGTATTATTATTTTTATTAGGAAATTTTTTTCTAAGATTAAAGGAGGGTGATTTAAATAAAATTAGGGTTTTTGAAAGTGGTTTTATATCTATTGGTAAGGTGCAAAATTCATTTAGAATTCATTTTTTTATTATAATGCTAATATTTGTTTTTTTTGTATTTAGAATTAGTAATATTTTTAGGTCTTATAATTGCCGATATGAGATCTTTATTAATAGAATTACTTTTATATATTTTTATTTTTTTTGGTCTTTTATATAGAATGGTTCTACGGTAAGTTGGTGTGATTAGTACCXX
>AcAll.fasta.Contig10028,transmembrane 9 superfamily member 2,620897
XCTAGGAAATCATCATTCATTCTTTAAAAGCTGCCATTCTCTGCTTCTTGTATAGTGAAACTAAAATATTTTTCATGAAATAAGTTCATTCAGTTTCAACGAGAAAACGGCGCAGCAGTCAGCGGGTGTTTAAACAATAAAAACTATACAATATCTAATAATTCAAAGTTCTCATCGCCATTTACGTTTACTTTTATGTCCTTGAGATCTCGATCTGTTTGCTTCATAGCATTCGCAATAAAACTTGTGCTTTCAGGTTTTGAGACAACGCCTTGTTTTCTTCCGTTTGCTTCATTTATGACAGTAGTTTCTGATACTTCATCGTCTAAGTCTTACAAAAAAGTTCTAGGTCTCTCAGACTGGGAGGTTCTATCAGATCAGACAAAGAACTCTTATTAGAACACTTGGTGGATTCTACTTCGCATTCGAAATTTGGAGTCATCAGTTCATTTAACTTTGAAGGAGATTGATTCCTACTTCCTGATTGAGAGTTCAATGGGAGTGACGGTGAATTTCTCTCAGATTCAGAGAATGTCCGTTCAGCACCATGCTCAGGATCTTTTGGAATTGTCACTTTTGCATGGTACTTCCGCCTTTCTGTCTGTATTGATCGTTTTTCAAGTCTAATTCATCGTCACTGGATTX
>AcAll.fasta.Contig13600,ND2,620897
TTTTGTTATGATTTTTGACTATACAAAAAGTGCCATTTTTACCCTAATATTAATAGAGCTTCTAGATATTAGTTATATTTTAATTTTATTCGCAGGTATTATTATTATATGTTTTTTACAAGTATTAAATTTAAAAGATTTTTCATTAGTAGTGTTGATTTCTTCCACTGAATCTGTTAGTTGAGTAATTATAACTTTTATTTTTTCTAGTATAAATTTTATTTTTTTATTTTTTTATTACACGTTTTTATTAGCAGTTTTATTGCCATTTACAGTAAGAAAATTTAAAGGGGTGGTAGTATGGGAAATAGTATTAATTTTTTTGAATTTTCCTATAACTTTTAATTTTTTTTAAAAATTTTAACTTTATATAGAATGTTAGATTTTTTTGGTTTTTATTTGCTTTTATTATTATTGTTAATATTTCTATCTTTATTTTCTATTAGTTATTGATTTGTTGTATTATCCACTAAAGTAAATACCTTATTTATATTAAAAAAGTCATTTTATATTTTATTTAGTTCCTATAATTATATTTATTATTCTTTX
>AcAll.fasta.Contig14169,ATP synthase F0 subunit 6,620897
GGCTATTTTGTTTATTCTTTTACTCCTTGTGGTATTTTTGAATTTACTTTAATTTTTGCAGTTGTATCGTGGTTGAGAACTGTTTTAAGAATAATTTCCTCTAATAAATTTTCTGTCTATTTAAATAAGAAGGGGGATATATATTTAAAGAGACTAGTAATAATGCTTATTGAAATTATGAGAGATTTTTCTCGTCCTATTTCTCTTACAGTGCGGTTAACTATTAATATTTTAGTGGGCCACTTAATA
>AcAll.fasta.Contig13682,cytochrome c oxidase subunit III,620897
ATTTTTCATAATTTTCATATTTTAAGATTATCTAGTTATCCTTTATTAATTTTTTTTACTTTAGTAGGTTTTACTTACTTCTTTATTAATATTTTTAAAGCACTATATAATTATTAGATTATTTTATAGATTATTAGTATTATTATTTATTTCATTTTTGTGAGGCAAAGATATTAGAATAGAGGGTTTAAGGGGTTATCATAATAAATTTGTTATACATGGTTTCAAATTTGGTATGCTTTTATTTATTTTTAGAGAGGTTATATTTTTTTTTTGGTATTTTTTGATTTTTTTTTTGATACTTCCCTTGTTCCTGTTCATGATTTAGGAAGTGTTTGGAGGCCTGTTGGTATTGTACTTATTAACCCTTTTGGTGTGCCACTTTTAAATACAATTATTTTATTAAGAAGTGGGGTAGCTGTTACTTGGGCTCATTATAGGCTTCTTGTAAATAGAGCAGGTTCTTTTAGTTTATTATTAACTTGTATTTTAGCTGGTTATTTTATTTCTTTACAATTTTATGAATATAAAGATGCTGGATTTTCTATTACTGATGGTGTTTATGGAAGAATTTTTTATTTGTCAACGGGCTTTCATGGGACTCATGTATTATTTGGTGGTGTT
>AcAll.fasta.Contig14359,NADH dehydrogenase subunit 4,620897
AAAGCTCATGTGGAGGCTCCTACAACTGCTAGTATATTATTGGCTGGTTTATTATTAAAATTAGGTAGGGCTGGTCTATTACGTGTTTTGGGTGCTTTGCAATTTATAAGACTATATATATATATATTATTAGCTTTTATTAGGATAGTTTTTTCTTCTTTAATTTGTTTATACCAAAGAGATATAAAATCTTTGGCGGCTTATTCTTCAATCTCTCATATAGGTTTTGTTTTTTTAATGTTATTAATATTTTTTAGGGGGAGGAAGACAAGAAGTTTAATTTTGATATTAGTACATGGTTTTACATCTGTAGTTCTGTTTTATTTAGTAGGTATTTTATACCATTGTTTGGGTACTCGTCTTTTATACTATAGAGGGGGGCTTATAAGGGCTAGAATTTTTATTGTTTTTATATATGTATTAGTTTTGCTTTCTAATATAGGGGTTCCTACCTTTTTTTCTTTTATTAGCGAATTTATTGGAGTGGCG
>AcAll.fasta.Contig12785,cytochrome c oxidase subunit I,620897
TCGGTGTGATTAGAAAGTACTAATCATAAAGATATTGGTATATTATATTTTCTTTTTGGTTTATGGTCTGGGATGGTAGGAAGTATATTATCCTTTTTAATTCGTTTTGAGCTTTCTATACCAGGCCTTTTGTTAGGTGATGGGCAATTATATAATTGTATTATTACGTCTCATGCAATTGTTATAATTTTTTTTATAGTAATACCTACTATAATTGGGGGTTTTGGTAATTGAGTTTTACCTTTAATGTTAGGGACTCCTGATATAAGTTTTCCTCGTTTAAATAATTTAAGATTTTGGTTATTGCCTGTTTCAATATTTTTAATTTTAGATTCTTTTTTTGTTGGGACTGGTTGTGGTACTAGTTGGACTATTTATCCTCCTTTGAGTGTTATTGGCCATTCTGGTATAAGTGTTGATCTCGCTATTTTAAGTCTTCATTGTGCTGGTGTGAGTTCTATTTTAGGAGCTATTAATATTATAACTACGACAAAGAATCTTCGTAGTAGATCTACTACTCTAGAACATATGAGGTTGTTTGTTTGGTCTGTTTTTGTAACTGTTTTTTTGTTATTACTTTCTTTACCTGTACTAGCAGGAGCTATTACTATGCTGTTGATGGATCGTAATCTTAATACTTCTTTTTTTGATCCTAGATCGGGTGGTAATCCATTGATTTATCAACATTTATTTTGATTTTTTGGGCATCCCGAAGTTTATATTTTAATTTTACCTGCTTTTGGTGTTTTAAGTCAGAGGAGTCTTTATTTAACTGGTAAAAAAGAAGTGTTTGGTTCTTTAGGAATGATCTATGCTATTCTTAGTATTGGTTTAATTGGTTGTGTTGTTTGGGCTCATCATATGTACACAGTTGGGATAGATTTAGATTCTCGTGCTTATTTTACTGCTGCTACTATGGTTATTGCTGTGCCTACAGGTAGTAAAGTATTTTTAGTTGATTAGCTACTTTGTATGGTAATAAATCTTTGTTTTTACTCCGTATTTTGTTTTGGTTAAGTGGGGTTTATTTTTTTATTTACTATCGGGGGGGTTGACGGGGTAATATTATCTAATTCTAGTTTAGATATTATTCTTCATGATACTTATTATGTTGTAAGACATTTTCATTATGTATTAAGTTTAGGAGCTGTATTTGGTATTTTTACTGGTGTTTCTTTATGATGAAGATTTATTACTGGCCATGTTTATGATAAACTTTTAATATTTAGAGTTTTTTTATTAATATTTGTGGGTGTTAATTTAACTTTTTTCCCTTTACATTTTGCTGGTTTACATGGTTTTCCTCGTAAATATATTGATTACCCAGATATTTATTCTTATTGAAATATT
>AcAll.fasta.Contig11831,cytochrome c oxidase subunit III,620897
TCCCTTGTTCCTGTTCATGATTTAGGAAGTGTTTGGAGGCCTGTTGGTATTGTACTTATTCCCTTTGGTGTGCCACTTTTAAATACAATTATTTTATTAAGAAGTGGGGTAGCTGTTACTTGGGCTCATTATAGGCTTCTTGTAAATAGAGCAGGTTCTTTTAGTTTATTATTAACTTGTATTTTAGCTGGTTATTTTATTTCTTTACAATTTTATGAATATAAAGATGCTGGATTTTCTATTACTGATGGTGTTTATGGAAGAATTTTTTATTTGTCAACGGGCTTTCATGGGGCCCATGTATTATTTGGTGGTGTATTTTTACTTTTTAATTATTATCGGCTGTTAAAGAATCTATTT
>AcAll.fasta.Contig13463,cytochrome c oxidase subunit I,620897
TCTCGTGCTTATTTTACTGCTGCTACTATGGTTATTGCTGTGCCTACAGGTGTAAAGATTTTTAGTTGATTAGCTACTTTGTATGGTATAAATCTTGTTTTTACTCCGATTTTGTTTTGGTTAATGGGGTTTATTTTTTTATTTACTATCGGGGGGTTGACGGGGGTAATATTATCTAATTCTAGTTTAGATATTATTCTTCATGATACTTATTATGTTGTAAGACATTTTCATTATGTATTAAGTTTAGGAGCTGTATTTGGTATTTTTACTGGTGTTTCTTTATGATGAAGATTTATTACTGGCTATGTTTATGATAAACTTTTAATATTTAGAGTTTTTTTATTAATATTTGTGGGTGTTAATTTAACTTTTTTCCCTTTACATTTTGCTGGTTTACATGGTTTTCCTCGTAAATATATTGATTACCCAGATATTTATTCTTATTGAAATATTCTTTCTTCTTTTGGTTCTATTATAAGGGGTTTTGTCTTTATTATTGTTTTTATTTACTTTATTAGTATTCTTTTTTAGGTTATCGTATAAAAATTAAGAGATTTTTCTTATGGGAGGTGTTTAGAAATAAGCTTAAGTGGTAATGTTTATAGTCATAGTTATCAAAGGGAAATTTTTTAT
>AcAll.fasta.Contig14256,cytochrome c oxidase subunit III,620897
ATTTTTCATAATTTTCATATTTTAAGATTATCTAGTTCCTTTATTAATTTTTTTACTTTAGTAGGTTTTACTACTTCTTTATTAATATTTTTAAAGCACTATATAATTATTAGATTATTTTATAGATTATTAGTATTATTATTTATTTCATTTTTGTGAGGCAAAGATATTAGAATAGAGGGTTTAAGGGGTTATCATAATAAATTTGTTATACATGGTTTCAAATTTGGTATGCTTTTATTTATTTTTAGAGAGGTTATATTTTTTTTTGGTATTTTTTGATTTTTTTTTGATACTTCCCTTGTTCCTGTTCATGATTTAGGAAGTGTTTGGAGGCCTGTTGGTATTGTACTTATTAACCCTTTTGGTGTGCCACTTTTAAATACAATTATTTTATTAAGAAGTGGGGTAGCTGTTACTTGGGCTCATTATAGGCTTCTTGTAAATAGAGCAGGTTCTTTTAGTTTATTATTAACTTGTATTTTAGCTGGTTATTTTATTTCTTTACAATTTTATAAATATAAAGATGCTGGATTTTCTATTACTGATGGGGTTTATGGAAGAATTTTTTATTTGTCAACGGGCTTTCATGGGGCCCATGTATTATTTGGTGGTGTATTTTTACTTTTTAATTATTATCGGCTGTTAAAGAATCATTTTTCTTTTGATCACCATTTAGGTTTAGAATTTGGTATTATTTATTGACATTTTGTTGAT
>AcAll.fasta.Contig10769,cytochrome c oxidase subunit II,620897
TTTTTCCAGGATATTAATTTATTATTTGCTAGGAGTAATTTTTCTTTTTATATAGATTGATTTCACAATTTTAATTGTAGGTTAATTTTTGGTGTTTTGATATTTGTTTTTATGTTATTTGTGTATCTTATTATAGGTTCTTTTTATTGGAAAAACAAGATAATAGAGTTTTCATTTGGTGAGATGTTTTGTAGATTAATTCCTACTTTTGTTTTATTATTACAAATATTTCCTTCTTTGAGTTTGTTATATTATTATGGTTTAATAAGGGCAGAGAGGGGGTTGACTATTAAAGTTACAGGTCATCAGTGATATTGAAGATATGAANTAGNTGGGGATGTTGGTGGTTTAGAATTTGATAGTTATATGAAGCCTTTAGAAGATCTATCTTTAGGTGAGTTGCGCTTATTGACTACAGATAACAATTGTGTTGTGCCTGCCGATGTTAATATT
>AcAll.fasta.Contig12485,ATP synthase F0 subunit 6,620897
CCTTGTGGTATTTTTGAATTTACTTTAATTTTTGCAGTTGTATCGTGGTTGAGAACTGTTTTAAGAATAATTTCCTCTAATAAATTTTCTGTCTATTTAAATAAGAAGGGGGATATATATTTAAAGAGACTAGTAATAATGCTTATTGAAATTATGAGAGATTCTCGTCCTATTTCTCTTACAGTGCGGTTAACTATTAATATTTTAGTTGGCCACTTAATAATAAGAGGCATTAATTATTATTTAGAATTTTTTTCTAGTCTTGGTATAAGGTGAGTGCCTATTTTATCTATTATTATAGAGTGTTTTGTATTTTTATTCAAAGCTATATTTTTTCTAGGCTGTTATTTTTTATTT
>AcAll.fasta.Contig14378,NADH dehydrogenase subunit 1,620897
CAAGGTATTGCTTTTGTAACACTTTTTGAACGTCATTTACTAGGGGCGAGACAGCAGCGTGTAGGCCCTAATAAGGTTAGATTATCAGGTTTACTGCAAGCTATTTTTGATGGATTAAAATTAATAAAAAAGGAGCAATTAATAATTAAATTTGTTAGTGAACGTGCTTTTTTTTTAATCCCAGGTTTAGTCTTT
>AcAll.fasta.Contig13830,cytochrome b,620897
TTTTTTATTTTTATTTACGCGCATTTATTTAAGGGCTTATTCCATGCTAGATATCGTTTGTTTTTTGTTTGGTTTAGGGGTTTAGTAATTCTATTAATATTAATAATAGAGGCTTTTTTAGGTTATGTTCTTGTTTGTGCTCAAATAAGATTTTGAGCTTCCGTAGTAATTACTAGCTTATTAAGTGTTATTCCTATTTGGGGTCAAAGTATTGTAACTTGAATTTGGGGGGGCTTTATTGTTGGTAGAAGAACTGTAAAA
>AcAll.fasta.Contig14547,cytochrome c oxidase subunit I,620897
TCGGTGTGATTAGAAAGTACTAATCATAAAGATATTGGTATATTATATTTTCTTTTTGGTTTATGGTCTGGGATGGTAGGAAGTATATTATCTTTTTTAATTCGTTTTGAGCTTTCTACACCAGGCCTTTTGTTAGGTGATGGGCAATTATATAATTGTATTATTACGTCTCATGCAATTGTTATAATTTTTTTTATAGTAATACCTACTATAATTGGGGGTTTTGGTAATTGAGTTTTACCTTTAATGTTAGGGGCTCCTGATATAAGTTTTCCTCGTTTAAATAATTTAAGATTTTGGTTATTGCCTGTTTCAATATTTTTAATTTTAGATTCTTTTTTTGTTGGGACTGGTTGTGGTACTAGTTGGACTATTTATCCTCCTTTGAGTGTTATTGGCCATTCTGGTATAAGTGTTGATCTCGCTATTTTAAGTCTTCATTGTGCTGGTGTGAGTTCTATTTTAGGAGCTATTAATATTATAACTACGACAAAGAATCTTCGTAGTAGATCTATTACTCTAGAACATATGAGGTTGTTTGTTTGGTCTGTTTTTGTAACTGTTTTTTTGTTATTACTTTCTTTACCTGTACTAGCAGGAGCTATTACTATGCTGTTGATGGATCGTAATCTTAATACTTCTTTTTTTGATCCTAGATCGGGTGGTAATCCTTTGATTTATCAACATTTATTTTGATTTTTTGGGCATCCCGAAGTTTATATTTTAATTTTACCTGCTTTTGGTGTTTTAAGTCAGAGGAGTCTTTATTTAACTGGTAAAAAAGAAGTATTTGGTTCTTTAGGAATGATCTATGCTATTCTTAGTATTGGTTTAATTGGTTGTGTTGTTTGGGCTCATCATATGTACACAGTTGGGATAGATTTAGATTCTCGTGCTTATTTTACTGCTGCTACTATGGTTATTGCTGTGCCTACAGGTGTAAAGATTTTTAGTTGATTAGCTACTTTGTATGGTATAAATCTTGTTTTTACTCCGATTTTGTTTTGGTTAATGGGGTTTATTTTTTTATTTACTATCGGGGGGTTGACGGGGGTAATATTATCTAATTCTAGTTTAGATATTATTCTTCATGATACTTATTATGTTGTAAGACATTTTCATTATGTATTAAGTTTAGGAGCTGTATTTGGTTATTTTTACTGGTGTTTCTTTATGATGAAGATTTATTACTGGCTATGTTTATGATAAACTTTTAATATTAGTAGTTTTTTATTAATATTTGTGGGTGTTAATTTAACTTTTTCCCTTTACATTTTGCTGGTTTACATGGTTTTCCTCGTAAAATATATTGATTACCCC
>AcAll.fasta.Contig14438,cytochrome c oxidase subunit I,620897
TCTGGGATGGTAGGAAGTATATTATCTTTTTTAATTCGTTTTGAGCTTTCTATACCAGGTCTTTTGTTAGGTGATGGGCAATTATATAATTGTATTATTACGTCTCATGCAATTGTTATAATTTTTTTTATAGTAATACCTACTATAATTGGGGGTTTTGGTAATTGAGTTTTACCTTTAATGTTAGGGGCTCCTGATATAAGTTTTCCTCGTTTAAATAATTTAAGATTTTGGTTATTGCCTGTTTCAATATTTTTAATTTTAGATTCTTTTTTTGTTGGGACTGGTTGTGGTACTAGTTGGACTATTTATCCTCCTTTGAGTGTTATTGGCCATTCTGGTATAAGTGTTGATCTCGCTATTTTAAGTCTTCATTGTGCTGGTGTGAGTTCTATTTTAGGAGCTATTAATATTATAACTACGACAAAGAATCTTCGTAGGAGATCCATTACTCTAGAACATATGAGGTTGTTTGTTTGGTCTGTTTTTGTAACTTGTTTTTTTGTTATTACTTTCTTTACCTGTACTAGCAGGAGCTATTACTATGCTGTTGATGGATCGTAATCTTAATACTTCTTTTTTTGATCCTAGATCGGGTGGTAATCCTTTGATTTATCAACATTTATTTTGATTTTTGGGCATCCCGAAGTTTATATTTTAATTTTACCTGCTTTTGGTGTTTTAAGTCAGAGGAGTCTTTATTTAACTGGTAAAAAAGAAGTATTTGGTTCTTTAGGAATGATCTATGCTATTCTTAGTATTGGTTTAATTGGTTGTGTTGTTTGGGCTCATCATATGTACACAGTTGGGATAGATTTAGATTCTCGTGCTTATTTTACTGCTGCTACTATGGTTATTGCTGTGCCTACAGGTGTAAAGATTTTTAGTTGATTAGCTACTTTGTATGGTATAAATCTTGTTTTTACTCCGATTTTGTTTTGGTTAATGGGGTTTATTTTTTATTTACTATCGGGGGTTGACGGGGTAATATTATCTAATTCTAGTTTAGATATTATTCTTCATGATACTTATTATGTTGTAAGACATTTTCTATTATGTATTAAGTTTAGGTAGCTGTATTTGGTATTTTTACTGGTGTTTCTTTATGATGAAGATTTATTACTGGCTATGTTTATGATAAACTTTTAATATTTAGAGTTTTTTTATTAATATTTGTGGGGTGTTAATTTAACTTTTTTCCCTTTACATTTTGCTGGTTTACATGGTTTTCCTCGTAAATATATTGATTACCCAGAT
>AcAll.fasta.Contig12653,NADH dehydrogenase subunit 1,620897
CCTGTATTACTAAGCGTTTTAGCAGAATTAAATCGTGCGCCTTTTGATTTTGCAGAGGGCGAAAGAGAGTTGGTAAGAGGTTTTAATGTGGAATATTCAAGAGTAACATTTATTTTAATTTTTTTAAGAGAGTACGGAATACTAATATTTTTTAGTGTATTAATAAGATTTATATTTTTTAAC
>AcAll.fasta.Contig10659,cytochrome c oxidase subunit III,620897
TCCCTTGTTCCTGTTCATGATTTAGGAGGTGTTTGGAGGCCTGTTGGTATTGTACTTATTAACCCTTTTGGTGCGCCACTTTTAAATACAATTATTTTATTAAGAAGTGGGGTAGCTGTTACTTGGGCTCATTATAGGCTTCTTGTAAATAGAGCAGGTTCTTTTAGTTTATTATTAACTTGTATTTTAGCTGGTTATTTTATTTCTTTACAATTTTATGAATATAAAGATGCTGGATTTTCTATTACTGATGGGGTTTATGGAGGAATTTTTTATTTGTCAACGGGCTTTCATGGGGCCCATGTATTATTTGGTGGTGTTATTTTTACTTTTAATTATTATCGGCTGTTAAAGAATCTATTTTTCTTTTGATCACCTATTTAGGTTTAGAATTTGGTATTATTTATTGACTATTTTGTTGATGTTAGTTTGGTTATTTTGTATGTTGTTTGTTAT
>AcAll.fasta.Contig11754,ATP synthase F0 subunit 6,620897
TTTGGTTTTATGTTTCTATTATCAAGTTGTTTTTTCGGCTATTTTGTTTATTCTTTTACTCCTTGTGGTATTTTTGAATTTACTTTAATTTTTGCAGTTGTATCATGGTTGAGAACTGTTTTAAGAATAATTTCCTCTAATAAATTTTCTGTCTATTTAAATAAGAAGGGGGATATATATTTAAAGAGACTAGTAATAATGCTTATTGAAATTATGAGAGATTTTTCTCGTCCTATTTCTCTTACAGTGCGGTTAACTATTAATATTTTAGTCGGCCACTTAATAATAAGAGGCATTAATTATTATTTAGAATTTTTTCTAGTCTTGGTATAAGGTGAGTGCCTATTTATCTATTATTATAGAGTGTTTGTATTTTTATTCAAAGCTTATATTTTTCTAGGCTGTTGTTTTTTATTT
>AcAll.fasta.Contig13523,cytochrome c oxidase subunit II,620897
TCTTTTTATTGGAAAAACAAGATAATAGAGTTTCATTTAGGTGAGATGTTTTGTAGATTAATTCCTACTTTTGTTTTATTATTACAAATATTTCCTTCTTTGAGTTTGTTATATTATTATGGTTTAATAAGGGCAGAGAGGGGTTTGACTATTAAAGTTACAGGTCATCAGTGATATTGAAGATATGAATATGGGGATGTTGGTGGTTTAGAATTTGATAGTTATATGAAGCCTTTAGAAGATCTATCTTTAGGTGAGTTGCGCTTATTGGCTACAGATAACAATTGTGTTGTGCCTGCCGATGTTAATTATTTTTTTTGTTTAACTTCAGCTGATGTTATCCATTCTTGAGCTTTGCCGAGTATATCGTTAAAATTAGATGTAATAAGAGGTATTTTAACTACTTTCAGGTATAATTTTCCTTTAGTAGGTAATTTTTTATGTCAGTGTTCA
>AcAll.fasta.Contig13766,NADH dehydrogenase subunit 1,620897
TTGCCTGTATTACTAAGCGTTTTAGCAGAATTAAATCGTGCGCCTTTTGATTTTGCAGAGGGCGAAAGAGAGTTGGTAAGAGGTTTTAATGTGGAATACTCAAGAGTAACATTTATTTTAATTTTTAAGAGAGTACGGAATACTAATATTTTTAGTGTATTAATAAGATTTATATTTTTAACGGTAGTTTATTTTTAGATATATTCTTATAAGTAATTTTAATTTTATTCGTAGTTCTTTTCCTCGTTTCGGTATGATATAATAATATTATTTTTT
>AcAll.fasta.Contig13078,cytochrome b,620897
TATCGTTTGTTCTTTGTTTGGTTTAGGGGTTTAGTAATTCTATTAATATTAATAATAGAGGCTTTTTTAGGTTATGTTCTTGTTTGTGCCCAAATAAGATTTTGAGCTTCCGTAGTAATTACTAGCTTATTAAGTGTTATTCCTATTTGGGGTCAAAGTATTGTTACTTGAATTTGGGGGGGCTTTATTGTTGGTAGAAGAACTGTAAAATTTTTTTTTGTTTTGCATTTTCTTTTGCCTTGATTTTTGTTACTTGTAGTAAGTTTTCATATAGTATTTTTACATAGAACTGGGAGAACTTCTCCTATTTATTGTCATGGGGATTATGATAAGATTATATTTTTTCCCTTTTATTGATTAAAAGATTTTTAT
>AcAll.fasta.Contig11428,cytochrome c oxidase subunit II,620897
TCTTGTAGTTTGTTATATTATTAGTTAGTTAAGTAGGCAGAGGAGGGGTTGACTATTAAAGTTACAGGTCATCAGTGATATTGAAGATATGAATATGGGGATGTTGGTGGTTTAGAATTTGATAGTTATATGAAGCCTTTAGAAGATCTATCTTTAGGTGAGTTGCGCTTATTGGCTACAGATAACAATTGTGTTGTGCCTGCCGATGTTAATATTTTTTGTTTAACTTCAGCTGATGTTATCCATTCTTGAGCTTTGCCGAGTATATCGTTAAAATTAGATGTAATAAGAGGTATTTTAACTACTTTCAGGTATAATTTTCCTTTAGTAGGAATTTTATGG
>AcAll.fasta.Contig13235,ATP synthase F0 subunit 6,620897
GGCTATTTTGTTTATTCTTTTACTCCTTGTGGTATTTTTGAATTTACTTTAATTTTTGCAGTTGTATCATGGTTGAGAACTGTTTTAAGAATAATTTCCTCTAATAAATTTTCTGTCTATTTAAATAAGAAGGGGGATATATATTTAAAGAGACTAGTAATAATGCTTATTGAAATTATGAGAGATTTTTCTCGTCCTATTTCTCTTACAGTGCGGTTAACTATTAATATTTTAGTCGGCCACTTAATAATAAGAGGCATTAATTATTATTTAGAATTTTTTTCTAGTCTTGGTATAAGGTGAGTGCCTATTTTATCTATTATTATAGAGTGTTTTGTATTTTTTATTCAAAGCTATATTTTTTCTAGGCTGTTATTTTTTTATTTGAATGAA
>AcAll.fasta.Contig14529,cytochrome c oxidase subunit III,620897
GATACTTCCCTTGTTCCTGTTCATGATTTAGGAAGTGTTTGGAGGCCTGTTGGTATTGTACTTATTAACCCTTTTGGTGTGCCACTTTTAAATACAATTATTTTATTAAGAAGTGGGGTAGCTGTTACTTGGGCTCATTATAGGCTTCTTGTAAATAGAGCAGGTTCTTTTAGTTTATTATTAACTTGTATTTTAGCTGGTTATTTTATTTCTTTACAATTTTATGAATATAAAGATGCTGGATTTTCTATTACTGATGGTGTTTATGGAAGAATTTTTTATTTGTCAACGGGCTTTCATGGGGCTCATGTATTATTTGGTGGTGTATTTTTACTTTTTAATTATTATCGGCTGTTAAAGAATCATTTTTCTTTTGATCACCATTTAGGTTTAGAATTTGGTATTATTTATTGACATTTTGTTGAT
>AcAll.fasta.Contig14016,ND2,620897
TCAAGTATATTAAATTATTTTGTTGTACAGGAAGTATGTGGATTTTTATTTTTGGTGACTAATATCAGTATAGTCCAGGTTTTTATTTTATTATTAGAAAATGGAGTAGCTCCTTTTCATTTTTGAGTTTTAGGGGTTATAGGAAATTTTAGTAGTTATCTTTTGTTATGATTTTTGACTATACAAAAAGTGCCATTTTATCCAATATTAATAGAGCTTCTAGATATTAGTTATATTTTAATTTTATTCGCAGGTATTATTATATGTTTTTTACAAGTATTAAATTTAAAAGATTTT
>AcAll.fasta.Contig13479,ND2,620897
TATTCAAGTATATTAAATTATTTTGTTGTACAGGAAGTATGTGGATTTTTATTTTTGGTGACTAATATCAGTATAGTCCAGGTTTTTATTTTATTATTGAAAATAGGAGTAGCTCCTTTTCATTTTTGAGTTTTAGGGGTTATAGGAAATTTTAGTAGTTATCTTTTGTTATGATTTTTGACTATACAAAAAGTGCCATTTTACCCAATATTAATAGAGCTTCTAGATATTAGTTATATTTTAATTTTATTCGCAGGT
>AcAll.fasta.Contig13472,cytochrome c oxidase subunit I,620897
GTTGGGACTGGTTGTGGTACTAGTTGGACTATTTATCCTCCTTTGAGTGTTATTGGCCATTCTGGTATAAGTGTTGATCTCGCTATTTTAAGTCTTCATTGTGCTGGTGTGAGTTCTATTTTAGGAGCTATTAATATTATAACTACGACAAAGAATCTTCGTAGTAGATCTATTACTCTAGAACATATGAGGTTGTTTGTTTGGTCTGTTTTTGTAACTGTTTTTTTGTTATTACTTTCTTTACCTGTACTAGCAGGAGCTATTACTATGCTGTTGATGGATCGTAATCTTAATACTTTCTTTTTTGATCCTAGATCGGGTGGTAATCCTTTGATTTATCAACATTTATTTTGATTTTTTGGGCATCCCGAAGTTTATATTTTAATTTTACCTGCTTTTGGTGTTTTAAGTCAGAGGAGTCTTTATTTAACTGGTAAAAAAGAAGTATTTGGTTCTTTAGGAATGATCTATGCTATTCTTAGTATTGGTTTAATTGGTTGTGTTGTTTGGGCTCATCATATGTACACAGTTGGGATAGATTTAGATTCTCGTGCTTATTTTACTGCTGCTACTATGGTTATTGCTGTGCCTACAGGTGTAAAGATTTTTAGTTGATTAGCTACTTTGTATGGCATAAATCTTGTTTTTACTCCGATTTTGTTTTGGTTAATGGGGTTTATTTTTTTATTTACTATCGGGGGGTTGACGGGGGTAATATTATCTAATTCTAGTTTAGATATTATTCTCCATGATACTTATTATGTTGTAAGACATTTTCATTATGTATTAAGTTTAGGAGCTGTATTTGGTATTTTTACTGGTGTTTCTTTATGATGAAGATTTATTACTGGCTATGTTTATGATAAACTTTTAATATTTAGAGTTTTTTTATTAATATTTGTGGGTGTTAATTTAACTTTTTTCTTACATTTTGCTGGTTTACATGGTTTTCCTCGTAAATATATTGATTACCCAGATATTTATTCTTATTGAAATATTCTTTCTTCTTTTGGTTCTATTATA
>AcAll.fasta.Contig11055,NADH dehydrogenase subunit 4,620897
ATAAGTTTAATATTTATAGTTAAGTTTCCTCTATATTTTTTTCATGTTTGGTTACCTAAAGCTCATGTGGAGGCTCCTACAACTGCTAGTATATTATTGGCTGGTTTATTATTAAAATTAGGTAGGGGCTGGTCTATTACGTGTTTTGGGTGCTTTGCAATTTATAAGACTATATATATATATTATTAGCTTTTATTAGGATAGTTTTTCTTCTTTAATTGTTTATACCAAAGAGATATAAAATCTTTGGCGGCTTATTCTTCAATCTCTCATATAGGTTTTGTTTTTTTAATGTTATTAATATTTTTTAGGGGGAGGAAGACAAGAAGTTTAATTTTGATATTAGTACATGGTTTTACATCTGTAGTTCTGTTTTATTTAGTAGGTATTTATACCATTGTTTGGGTACTCGTCTTTTATACTATAGAGGGGGGCTTATAAGGGCTAGAATTTTATTGTTTTATATATGTATTAGTTTTGCCTTCTAATATAGGGGTTCCACCTTTTTTTTCTTTTATTAGCGAATTTATTGGAGTGGCGGTATCATTA
>AcAll.fasta.Contig10463,cytochrome b,620897
TTTATTATAATGGATGTAAATTTTGGTTGGTTAGTACGTTTATGCCATTTTAATGGTGCTAGTTTATTTTTTATTTTTATTTACGCGCATTTATTTAAGGGCTTATTCCATGCTAGATATCGTTTGTTCCTTGTTTGGTTTAGGGGTTTAGTAATTCTATTAATATTAATAATAGAGGCTTTTTTAGGTTATGTTCTTGTTTGTGCTCAAATAGGATTTTGAGCTTCCGTAGTAATTACTAGCTTATTAAGTGTTATTCCTATTTGGGGTCAAAGTATTGTTACTTGAATTTGGGGGGGCTTTATTGTTGGTAGAAGAACTGTAAAA
>AcAll.fasta.Contig13787,NADH dehydrogenase subunit 1,620897
CAAGGTATCGCTTTTGTAACACTTTTTGAACGTCATTTACTAGGGGCGAGACAGCAGCGTGTAGGCCCTAATAAGGTTAGATTATCAGGTTTACTGCAAGCTATTTTTGATGGATTAAAATTAATAAAAAAGGAAGCAATTAATAATTAAATTTGTTAGTGAACGTGCTTTTTTTTAATTCCCAGGTTTAGCTTTTTTAGTAATATTTTTATATGATTTTTATTACCTTATTATTATATTTTTACTCAATTTTCTTTTTCTTTTTTGATATTTATATGTTTATTAGGGTTTTCAGTTTATTCAATTTTATTAATTGGTTTAGTAAGTAAATCTAAATATAGTTATATTGGTGCTTTGCGGGCTAGTGGACAGAGTGTTTCTTATGAAATT
>AcAll.fasta.Contig13497,ATP synthase F0 subunit 6,620897
GGCTATTTTGTTTATTCTTTTACTCCTTGTGGTATTTTTGAATTTACTTTAATTTTTGCAGTTGTATCATGGTTGAGAACTGTTTTAAGAATAATTTCCTCTAATAAATTTTCTGTCTATTTAAATAAGAAGGGGGATATATATTTAAAGAGACTAGTAATAATGCTTATTGAGATTATGAGAGATTTTTCTCGTCCTATTTCTCTTACAGTGCGGTTAACTATTAATATTTTTGTTGGCCACTTAATAATAAGAGGCATTAATTATTATTTAGAATTTTTTTCTAGTCTTGGTATAAGGTGAGTGCCTATTTTATCTATTATTATAGAGTGTTTTGTATTTTTTATTCAAAGCTATATTTTTTCTAGGCTGTTATTT
>AcAll.fasta.Contig13554,cytochrome c oxidase subunit II,620897
TTATATAATTTTTTCCAGGATATTAATTTATTATTTGCTAGGAGTAATTTTTCTTTTTATATAGATTGATTTCACAATTTTAATTGTAGGTTAATTTTTGGTGTTTTGATATTTGTTTTTATGTTATTTGTGTATCTTATTATAGGTTCTTTTTATTGGAAAAACAAGATAATAGAGTTTCATTTAGGTGAGATGTTTTGTAGATTAATTCCTACTTTTGTTTTATTATTACAAATATTTCCTTCTTTGAGTTTGTTATATTATTATGGTTTAATAAGGGCAGAGAGGGGTTTGACTATTAAAGTTACAGGTCATCAGTGATATTGAAGATATGAATATGGGGATGTTGGTGGTTTAGAATTTGATAGTTATATGAAGCCTTTAGAAGATCTATCTTTAGGTGAGTTGCGCTTATTGACTACAGATAACAATTGTGTTGTGCCTGCCGATGTTAATATTTTTTTTTTAACTTCAGCTGATGTTATCCATTCTTGAGCTTTGCCGAGTATATCGTTAAAATTAGATGTAATAAGAGGTATTTTAACTACTTTCAGGTATAATTTTCCTTTAGTAGGAATTTTTTATGGTCAGTGTTCAGAAATTTGTGGGGCTAATCATAGATTTATGCCTATCGTTTTAGAAGTAACTTTATTAGATAATTTTAAATCTTGATGTTTAGGTATAATT
>AcAll.fasta.Contig13988,cytochrome c oxidase subunit I,620897
AAATCTTGTTTTTACTCCGATTTTGTTTTGGTTAATGGGGTTTATTTTTTATTTACTATCGGGGGGTTGACGGGGGTAATATTATCTAATTCTAGTTTAGATATTATTCTTCATGATACTTATTATGTTGTAAGACATTTTCATTATGTATTAAGTTTAGGAGCTGTATTTGGTATTTTTACTGGTGTTTCTTTATGATGAAGATTTATTACTGGCTATGTTTATGATAAACTTTTAATATTTAGAGTTTTTTTATTAATATTTGTGGGTGTTAATTTAACTTTTTTTCCTTTACATTTTGCTGGTTTACATGGTTTTCCTCGTAAATATATTGATTACCCAGGTATTTATTCTTATTGAAATATTCTTTCTTCTTTTGGTTCTATTATAAGGGGTTTTGCTTTATTATTGTTTTTATTTACTTTATTAGATTCTTTTTTAGGTTATCGTATAAAATTAAGAGAT
>AcAll.fasta.Contig14134,cytochrome c oxidase subunit I,620897
GATTCTTTTTTTGTTGGGACTGGTTGTGGTACTAGTTGGACTATTTATCCTCCTTTGAGTGTTATTGGCCATTCTGGTATAAGTGTTGATCTCGCTATTTTAAGTCTTCATTGTGCTGGTGTGAGTTCTATTTTAGGAGCTATTAATATTATAACTACGACAAAGAATCTTCGTAGTAGATCTATTACTCTAGAACATATGAGGTTGTTTGTTTGGTCTGTTTTTGTAACTGTTTTTTTGTTATTACTTTCTTTACCTGTACTAGCAGGAGCTATTACTATGCTGTTGATGGATCGTAATCTTAATACTTCTTTTTTTGATCCTAGATCGGGTGGTAATCCTTTGATTTATCAACATTTATTTTGATTTTTTGGGCATCCTGAAGTTTATATTTTAATTTTACCTGCTTTTGGTGTTTTAAGTCAGAGGAGTCTTTATTTAACTGGTAAAAAAGAAGTATTTGGTTCTTTAGGAATGATCTATGCTATTCTTAGTATTGGTTTAATTGGTTGTGTTGTTTGGGCTCATCATATGTACACAGTTGGGATAGGTTTAGATTCTCGTGCTTATTTTACTGCTGCTACTATGGTTATTGCTGTGCCTACAGGTGTAAAGATTTTTAGTTGATTAGCTACTTTGTATGGTATAAATCTTGTTTTTACTCCGATTTTGTTTTGGTTAATGGGGTTTATTTTTTATTTACTATCGGGGGTTGACGGGGTAATATTATCTAATTCTAGTTTAGATATTATTCTTCATGATACTTATTATGTTGTAAGACATTTTCATTATGTATTAAGTTTAGGAGCTGTATTTGGTATTTTTACTGGTGTTTCTTTATGATGAAGATTTATTACTGGCTATGTTTATGATAAACTTTTAATATTTAGAGTTTTTTATTAATATTTGTGGGTGTTAATTTAACTTTTTCCTTTA
>AcAll.fasta.Contig13753,ND2,620897
TATTCAAGTATATTAAATTATTTTGTTGTACAGGAAGTATGTGGATTTTTATTTTTGGTGACTAATATCAGTATAGTCCAGGTTTTTATTTTATTATTGAAAATAGGAGTAGCTCCTTTTCATTTTTGAGTTTTAGGGGTTATAGGAAATTTTAGTAGTTATCTTTTGTTATGATTTTTGACTATACAAAAAGTGCCATTTTATCCAATATTAATAGAGCTTCTAGATATTAGTTATATTTTAATTTTATTCGCAGGTATTATTATATGTTTTTTACAAGTATTAAATTTAAAAGATTTT
>AcAll.fasta.Contig1,cytochrome c oxidase subunit III,620897
AATAAATTTGTTATACATGGTTTCAAATTTGGTATGCTTTTATTTATTTTTAGAGAGGTTATATTTTTTTTTGTGCCACTTTTAAATACAATTATTTTATTAAGAAGTGGGGTAGCTGTTACTTGGGCTCATTATAGGCTTCTTGTAAATAGAGCAGGTTCTTTTAGTTTATTATTAACTTGTATTTTAGCTGGTTATTTTATTTCTTTACAATTTTATGAATATAAAGATGCTGGATTTTCTATTACTGATGGTGTTTAT
>AcAll.fasta.Contig12315,cytochrome c oxidase subunit I,620897
TTGTTTGTTTGGTCTTGTTTTGTAACTGTTTTTTTGTTATTACTTTCTTTACCTGTACTAGCAGGAGCTATTACTATGCTGTTGATGGATCGTAATCTTAATACTTCTTTTTTTGATCCTAGATCGGGTGGTAATCCTTTGATTTATCAACATTTATTTTGATTTTTGGGCATCCCGAAGTTTATATTTTAATTTACCTGCTTTGGTGTTTTAAGTCAGAGGAGTCTTTATTTAACTGGTAAAAAAGAAGTATTTGGTTCTTTAGGAATGATCTATGCTATTCTTAGTATTGGTTTAATTGGTTGTGTTGTTTGGGCTCATCATATGTACACAGTTGGGATAGATTTAGATTCTCGTGCTTATTTTACTGCTGCTACTATGGTTATTGCTGTGCCTACAGGTGTAAAGATTTTTAGTTGATTGGCTACTTTGTATGGTATAAATCTTGTTTTTACTCCGATTTTGTTTTGGTTAATGGGGTTTATTTTTTTATTTACTATCGGGGGGTTGACGGGGGTAATATTATCTAATTCTAGTTTAGATATTATTCTTCCTGATACTTATTATGTTGTAAGACATTTTCATTATGTATTAAGTTTAGGAGCTGTATTTGGTATTTTTACTGGTGTTTCTTTATGATGAAGATTTATTACTGGCTATGTTTATGATAAACTTTTAATATTTAGAGTTTTTTATTAATATTTGTGGGTGTTAATTTAACTTTTTTCCCTTTACATTTTGTCTGGTTTACATGGTTTTCCTCGTAAATATATTGATTACCCAGATATTTATTCTTATTGAAATATTCTTTCTTCTTTTGGTTCTATTATAAGGGGTTTTGCTTTATTATTGTTTTTATTTACTTTATTAGATTCTTTTTTAGGTTATCGTATAAAATTAAGAGAT
>AcAll.fasta.Contig13514,ATP synthase F0 subunit 6,620897
CTGGTTAATATCTTTAATTATCATAAAAAATTGCCTTTAAGGGGGGTGTTATCTGTTTTGGTTTTTATGTTTCTATTATCAAGTTGTTTTTTCGGCTATTTTGTTTATTCTTTTACTCCTTGTGGTATTTTTGAATTTACTTTAATTTTTGCAGTTGTATCGTGGTTGAGAACTGTTTTAAGAATAATTTCCTCTAATAAATTTTCTGTCTATTTAAATAAGAAGGGGGATATATATTTAAAGAGACTAGTAATAATGCTTATTGAAATTATGAGAGATTTTTCTCGTCCTATTTCTCTTACAGTGCGGTTAACTATTAATATTTTAGTGGGCCACTTAATA
>AcAll.fasta.Contig12413,cytochrome c oxidase subunit I,620897
GCAGGAGCTATTACTATGCTGTCGATGGATCGTAATCTTAATACTTCTTTTTTTGATCCTAGATCGGGTGGTAATCCTTTGATTTATCAACATTTATTTTGATTTTTTGGGCATCCTGAAGTTTATATTTTAATTTTACCTGCTTTTGGTGTTTTAAGTCAGAGGAGTCTTTATTTAACTGGTAAAAAAGAAGTATTTGGTTCTTTAGGAATGATCTATGCTATTCTTAGTATTGGTTTAATTGGTTGTGTTGTTTGGGCTCATCATATGTACACAGTTGGGATAGATTTTAGATTCTCGTGCTTATTTTACTGCTGCTACTATGGTTATTGCTGTGCCTACAGGTGTAAAGATTTTTTAGTTGATTAGCTACTTTGTATGGTATAAATCTTGTTTTTACTCCGATTTTGTTTTGGTTAATGGGGTTTATTTTTTTTATTTACTATCGGGGGGTTGACGGGGGTAATATTATCTAATTCTAGTTTAGATATTATTCTTCATGATACTTATTATGTTGTAAGACATTTTCATTATGTATTAAGTTTAGGAGCTGTATTTGGCATTTTTACTGGTGTTTCTTTATGATGAAGATTTATTACTGGCTATGTTTATGATAAACTTTTTAATATTTAGAGTTTTTTTTATTAATATTTGTGGGTGTTAATTTAACTTTTTTTTCCTTTACATTTTGCTGGTTTACATGGTTTTCCTCGTAAATATATTGATTACCCAGATATTTATTCTTATTGAAATATTCTTTCTTCTTTTGGTTCTATTATA
>AcAll.fasta.Contig13854,cytochrome b,620897
CGGGGTATAATAACTTTTTTAAATAATATGGTAGTTAGATTGCCTTCTAGTCGTAGTCTTACTTTGCATTGGAATTATGGGAGTATACTGGGGTATTATTTTATTAATACAAATTTTTACTGGTTTATTATCGACATGTTTTTATGTTAATGATATATCTTTTTCTTTTGAAAGAATTCAATTTATTATAATGGATGTAAATTTTGGTTGATTAGTACGTTTATGCCATTTTAATGGTGCTAGTTTATTTTTTATTTTATTTACGCGCATTTATTTAAGGGCTTATTCCATGCTAGATATCGTTTGTTCTTTGTTTGGTTTAGGGGTTTAGTAATTCTATTAATATTAATAATAGAGGCTTTTTTAGGTTATGTTCTTGTTTGTGCTCAAATAAGATTTTGAGCTTCCGTAGTAATTACTAGCTTATTAAGTGTTATTCCTATTTGGGGTCAAAGTATTGTTACTTGAATTTGG
>AcAll.fasta.Contig10474,cytochrome c oxidase subunit III,620897
GATACTTCCCTTGTTCCTGTTCATGATTTAGGAAGTGTTTGGAGGCCTGTTGGTATTGTACTTATTAACCCTTTTGGTGCGCCACTTTTAAATACAATTATTTTATTAAGAAGTGGGGTAGCTGTTACTTGGGCTCATTATAGGCTTCTTGTAAATAGAGCAGGTTCTTTTAGTTTATTATTAACTTGTATTTTAGCTGGTTATTTTATTTCTTTACAATTTTATGAATATAAAGATGCTGGATTTTCTATTACTGATGGTGTTTATGGAAGAATTTTTTATTTGTCAACGGGCTTTCACGGGGCTCAT
>AcAll.fasta.Contig14371,cytochrome c oxidase subunit II,620897
TATATAGATTGATTTCACAATTTTAATTGTAGGTTAATTTTGGTGTTTTGATATTTGTTTTATGTTATTTGTGTATCTTATTATAGGTTCTTTTATTGGAAAAACAAGATAATAGAGTTTCATTTAGGTGAGATGTTTTGTAGATTAATTCCTACTTTTGTTTTATTATTACAAATATTTCCTTCTTTGAGTTTGTTATATTATTATGGTTTAATAAGGGCAGAGAGGGGTTTGACTATTAAAGTTACAGGTCATCAGTGATATTGAAGATATGAATATGGGGATGTTGGTGGTTTAGAATTTGATAGTTATATGAAGCCTTTAGAAGATCTATCTTTAGGTGAGTTGCGCTTATTGGCTACAGATAACAATTGTGTTGTGCCTGCCGATGTTAATATTTTTTTTTGTTTAACTTCAGCTGATGTTATCCATTCTTGAGCTTTGCCGAGTATATCGTTAAAATTAGATGTAATAAGAGGTATTTTAACTACTTTCAGGTATAATTTTCCTTTAGTAGGAATTTTTTATGGTCAGTGTTCAGAAATTTGTGGGGCTAATCATAGATTTATACCTATCGTTTTAGAAGTAACTTTATTAGATAATTTTAAATCTTGATGTTTAGGTATAATG
>AcAll.fasta.Contig13783,NADH dehydrogenase subunit 1,620897
GTTTATTCAATTTTATTAATTGGTTTAGTAAGTAAATCTAAATATAGTTATATTGGTGCTTTGCGGGCTAGTGGACAGAGTGTTTCTTATGAAATTGTCTTTTCAATTTATATTTTAATATTAATTTTATTATTGAATCTTTTTCATTTTTTGTATTATAGTAATTTTCTTTTTTTAATTTTTTTTTGTCCTGTATTACTAAGCGTTTTAGCAGAATTAAATCGTGCGCCTTTTGATTTTGCAGAGGGCGAAAGAGAGTTGGTAAGAGGTTTTAATGTGGAATACTCAAGAGTAACATTTATTTTAATTTTTTTAAGAGAGTACGGAATACTAATATTTTTTAGTGTATTAATAAGATTTATATTT
>AcAll.fasta.Contig14515,cytochrome b,620897
TTTTATGTTAATGATATATCTTTTTCTTTTGAAAGAATTCAATTTATTATAATGGATGTAAATTTTGGTTGATTAGTACGTTTATGCCATTTTAATGGTGCTAGTTTATTTTTTATTTTTATTTACGCGCATTTATTTAAGGGCTTATTCCATGCTAGATATCGTTTGTTCTTTGTTTGGTTTAGGGGTTTAGTAATTCTATTAATATTAATAATAGAGGCTTTTTTAGGTTATGTTCTTGTTTGTGCTCAAATAAGATTTTGAGCTTCCGTAGTAATTACTAGCTTATTAAGTGTTATTCCTATTTGGGGTCAAAGTATTGTTACTTGAATTTGGGGGGGCTTTATTGTTGGTAGAAGAACTGTAAAA
>AcAll.fasta.Contig13447,ND2,620897
TATTCAAGTATATTAAATTATTTTGTTGTACAGGAAGTATGTGGATTTTTATTTTTGGTGACTAATATCAGTATAGTCCAGGTTTTTATTTTATTATTGAAAATAGGAGTAGCTCCTTTTCATTTTTGAGTTTTAGGGGTTATAGGAAATTTTAGTAGTTATCTTTTGTTATGATTTTTGACTATACAAAAAGTGCCATTTTACCCAATATTAATAGAGCTTCTAGATATTAGTTATATTTTAATTTTATTCGCAGGTATTATTATATGTTTTTTACAAGTATTAAATTTAAAAGATTTT
>AcAll.fasta.Contig14120,NADH dehydrogenase subunit 5,620897
ACTAAAAGAGCTCAGTTTCCTTTTAGAAGTTGATTACCGAAGGCTATAAGAGCTCCGACACCTGTGAGCTCTCTAGTCCATAGAAGAACTTTAGTAACAGGGGGTTTATTTTTATTATATAATTTTAGTTTTTTATTAAGAAGTAAATTTTTAATACTTTTATTAACTAGGTTGGGTTTACTAACAATAGTCTTTTCAAGATTTTTAGCTTTAATAGAGGAGGACTTGAAAAAGGTGGTTGCTTTAAGCACTTTGTCTCAGATAGGGTTTTCTGTAATAACTTTAGGGTTTGGGTTATTATTTGTTTCTTTCTTACATTTAATTAGACATGCTTTTTTTAAAAGTTGTTTATTTTTACAAGTAGGTTTTATAATTCATTATTCATATGGTCAGCAGGATGGTCGGGGCTATCATGGTTTAGGATGTATACCTATTTTTTTACTAGTTGCAATTGTTACTAACATT
>AcAll.fasta.Contig839,ATP synthase F0 subunit 6,620897
GAATTTACTTTAATTTTTGCAGTTGTATCATGGTTGAGAACTTTTTTAAGAATAATTTCCTCTAATAAATTTTCTGTCTATTTAAATAAGAAGGGGGATATATATTTAAAGAGACTAGTAATAATGCTTATTGAGATTATGAGAGATTTTTCTCGTCCTATTTCTCTTACAGTGCGGTTAACTATTAATATTTTAGTTGGCCACTTAATA
>AcAll.fasta.Contig12924,ND2,620897
AATAAAAATAGTAATTTTTATATTCAAGTATATTAAATTATTTTGTTGTACAGGAAGTATGTGGTATTTTTATTTTTGGTGACTAATATCAGTATAGTCCAGGTTTTTATTTTATTATTGAAAATAGGAGTAGCTCCTTTTCATTTTTGAGTTTTAGGGGTTATAGGAAATTTTAGTAGTTATCTTTTGTTATGATTTTTGACTATACAAAAAGTGCCATTTTATCCAATATTAATAGAGCTTCTAGATATTAGTTATATTTTAATTTTATTCGCAGGT
>AcAll.fasta.Contig14398,NADH dehydrogenase subunit 1,620897
GCAGAATTAAATCGTGCGCCTTTTGATTTTGCAGAGGGCGAAAGAGAGTTGGTAAGAGGTTTTAATGTGGAATATTCAAGAGTAACATTTATTTTAATTTTTTTAAGAGAGTACGGAATACTAATATTTTTTAGTGTATTAATAAGATTTATATTTTTTAACGGTAGTTTATTTTTTAGATATATTCTTATAAGAATTTTAATTTTTATTCGTAGTTCTTTTCCTCGTTTTCGGTATGATATAATAATATATTTTTTTTGGTTTTGTTTACTACCTATTTCATTAATTTTCATGGGG
>AcAll.fasta.Contig11920,cytochrome b,620897
ATAACTTTTTTAAATAATATGGTAGTTAGATTGCCTTCTAGTCGTAGTCTTACTTTGCATTGGAATTATGGGAGTATACTGGGTATTATTTTATTAATACAAATTTTTACTGGTTTATTATTGACATGTTTTTATGTTAATGATATATCTTTTCCTTTTGAAAGAATTCAATTTATTATAATGGATGTAAATTTTGGTTGATTAGTACGTTTATGCCATTTTAATGGTGCTAGTTTATTTTTTATTTTTATTTACGCGCATTTATTTAAGGGCTTATTCCATGCTAGATATCGTTTGTTCTTTGTTTGGTTTAGGGGTTTAGTAATTCTATTATTAATAATAGAGGCTTTTTTAGGTTATGTTCTTGTTTGTGCTCAAATAAGATTTTGAGCTTCCGTAGTAATTACTAGCTTATTAAGTGTTATTCCTATTTGGGGTCAAAGTATTGTTACTTGAATTTGG
>AcAll.fasta.Contig14036,NADH dehydrogenase subunit 5,620897
GTATTATTTTATAATAATTGGGATAGTTGTAGGGGTGCTATAAATACTGTTTTAGTAAATCGTTTTGGTGATTTTTTTATATTTATTTTTTTTTCTTCAGTATGTTTTTTAGGATCAATAACTATTTACTTAGGATTTTTTATAAAATTATCTTTATTAATATTACTTATTTGTGCTTTTACTAAAAGAGCTCAGTTTCCTTTTAGAAGTTGATTACCGAAGGCTATAAGAGCTCCTACACCTGTGAGCTCTCTAGTTCATAGAAGAACTTTAGTAACAGGGGGTTTATTTTTATTATATAATTTTAGTTTTTTATTAAGAAGTAAATTTTTAATACTTTTATTAACTAGGTTGGGTTTACTAACAATAGTCTTTTCAAGATTTTTAGCTTTAATAGAGGAGGACTTGAAAAAGGTGGTTGCTTTAAGCACTTTGTCTCAGATAGGGTTTTCTGTAATAACTTTAGGGTTTGGGTTATTATTATTTGTTTCTTTCTTACATTTAATTAGACATGCTTTTTTTAAGAGTTGTTTATTTTTACAAGTAGGTTTTATAATTCATTATTCATATGGTCAGCAGGATGGTCGGGGCTATCATGGTTTAGGATGTATACCTATTTTT
>AcAll.fasta.Contig13855,ND2,620897
TATTCAAGTATATTAAATTATTTTGTTGTACAGGAAGTATGTGGATTTTTATTTTTGGTGACTAATATCAGTATAGTCCAGGTTTTTATTTTATTATTGAAAATAGGAGTAGCTCCTTTTCATTTTTGAGTTTTAGGGGTTATAGGAAATTTTAGTAGTTATCTTTTGTTATGATTTTTGACTATACAAAAAGTGCCATTTTACCCAATATTAATAGAGCTTCTAGATATTAGTTATATTTTAATTTTATTCGCAGGT
>AcAll.fasta.Contig14103,ATP synthase F0 subunit 6,620897
TTTGGTTTTTATGTTTCTATTATCAAGTTGTTTTTCGGCTATTTTGTTTATTCTTTTACTCCTTGTGGTATTTTTGAATTTACTTTAATTTTTGCAGTTGTATCATGGTTGAGAACTGTTTTAAGAATAATTTCCTCTAATAAATTTGTCTATTTAAATAAGAAGGGGGATATATATTTAAAGAGACTAGTAATAATGCTTATTGAAATTATGAGAGATTTTTCTCGTCCTATTTCTCTTACAGTGCGGTTAACTATTAATATTTAGTTGGCCACTTAATAATAAGAGGCATTAATTATTATTTAGAATTTTTTCTAGTCTTGGTATAAGGTGAGTGCCTATTTTATCTATTATTATAGAGTGTTTTGTATTTTTATTCAAAGCTATATTTTTCTAGGCTGTTATTTTTTATTT
>AcAll.fasta.Contig13829,cytochrome c oxidase subunit III,620897
TTATTTTATAGATTATTAGTATTATTATTTATTTCATTTTTGTGAGGCAAAGATATTAGAATAGAGGGTTTAAGGGGTTATCATAATAAATTTGTTATACATGGTTTCAAATTTGTATGCTTTTATTTATTTTTAGAGAGGTTATATTTTTTTTGGTATTTTTTGATTTTTTTTGATACTTCCCTTGTTCCTGTTCATGATTTAGGAAGTGTTTGGAGGCCTGTTGGTATTGTACTTATTAACCCTTTTGGTGTGCCACTTTTAAATACAATTATTTTATTAAGAAGTGGGGTAGCTGTTACTTGGGCTCATTATAGGCTTCTTGTAAATAGA
>AcAll.fasta.Contig13744,ATP synthase F0 subunit 6,620897
TTTGGTTTTTATGTTTCTATTATCAAGTTGTTTTTCGGCTATTTTGTTTATTCTTTTACTCCTTGTGGTATTTTTGAATTTACTTTAATTTTTGCAGTTGTATCATGGTTGAGAACTGTTTTAAGAATAATTTCCTCTAATAAATTTTCTGTCTATTTAAATAAGAAGGGGGATATATATTTAAAGAGACTAGTAATAATGCTTATTGAGATTATGAGAGATTTTTCTCGTCCTATTTCTCTTACAGTGCGGTTAACTATTAATATTTTAGTTGGCCACTTAATAATAAGAGGCATTAATTATTATTTAGAATTTTTTTCTAGTCTTGGTATAAGGTGAGTGCCTATTTTATCTATTATTATAGAGTGTTTTGTATTTTTTATTCAAAGCTATATTTTTTCTAGGCTGTTATTTTTTTATTTGAATGAG
>AcAll.fasta.Contig14491,NADH dehydrogenase subunit 5,620897
TTGTGTCTTTTAACTAAAAGAGCTCAGTTTCCTTTTAGAAGTTGATTACCGAAGGCTATAAGAGCTCCGACACCTGTGAGCTCTCTAGTCCATAGAAGAACTTTAGTAACAGGGGGTTTATTTTTATTATATAATTTTAGTTTTTTATTAAGAAGTAAATTTTTAATACTTTTATTAACTAGGTTGGGTTTACTAACAATAGTCTTTTCAAGATTTTTAGCTTTAATAGAGGAGGACTTGAAAAAGGTGGTTGCTTTAAGCACTTTGTCTCAGATAGGGTTTTCTGTAATAACTTTAGGGTTTGGGTTATTATTTGTTTCTTTCTTACATTTAATTAGACATGCTTTTTTTAAGAGTTGTTTATTTTTACAAGTAGGTTTTATAATTCATTATTCATATGGTCAGCAGGATGGTCGGGGCTATCATGGTTTAGGAGGTATACCTATTTTTTTACAGTTGCAATTGTTACTAACATTATTTTGTTTATGTGGTTTATTGTTTACTAGAGGGGCTATAAGGAAAGATTATATTATAACTTTTATATTTTTTAATAATTATAATATAATTTTCTCTTTTTTATTTTTTCTAGGTGTTTTTTTAACCTTTTTATATAGAGGTCGTCTTTGAAAGAGTTTGTTATTAATAACTAATATTAGTAGGTATCTATTAGAGGGGGGTTTATTAGTATATTTTATAAGTATTTTTTTAACTTTAGGCTCTACTGGGTTTTTATGCTGATTAAACAGTAATTTTTTAATAATGCCAAGTATTTTTTTATATGCGGAT
>AcAll.fasta.Contig14507,cytochrome c oxidase subunit I,620897
TCGGTGTGATTAGAAAGTACTAATCATAAAGATATTGGTATATTATATTTTCTTTTTGGTTTATGGTCTGGGATGGTAGGAAGTATATTATCTTTTTTAATTCGTTTTGAGCTTTCTATACCAGGCCTTTTGTTAGGTGATGGGCAATTATATAATTGTATTATTACGTCTCATGCAATTGTTATAATTTTTTTTATAGTAATACCTACTATAATTGGGGGTTTTGGTAATTGAGTTTTACCTTTAATGTTAGGGGCTCCTGATATAAGTTTTCCTCGTTTAAATAATTTAAGATTTTGGTTATTGCCTGTTTCAATATTTTTAATTTTAGATTCTTTTTTTGTTGGGACTGGTTGTGGTACTAGTTGGACTATTTATCCTCCTTTGAGTGTTATTGGCCATTCTGGTATAAGTGTTGATCTCGCTATTTTAAGTCTTCATTGTGCTGGTGTGAGTTCTATTTTAGGAGCTATTAATATTATAACTACGACAAAGAATCTTCGTAGGAGATCTATTACTCTAGAACATATGAGGTTGTTTGTTTGGTCTTGTTTTTGTAACTTGTTTTTTGTTATTACTTTCTTTACCTGTACTAGCAGGAGCTATTACTATGCTGTTGATGGATCGTAATCTTAATACTTCTTTTTTTGATCCTAGATCGGGTGGTAATCCTTTGATTTATCAACATTTATTTTGATTTTTGGGCATCCCGAAGTTTATATTTTAATTTTACCTGCTTTTGGTGTTTTAAGTCAGAGGAGTCTTTATTTAACTGGTAAAAAAGAAGTATTTGGTTCTTTAGGAATGATCTATGCTATTCTTAGTATTGGTTTAATTGGTTGTGTTGTTTGGGCTCATCATATGTACACAGTTGGGATAGATTTAGATTCTCGTGCTTATTTTACTGCTGCTACTATGGTTATTGCTGTGCCTACAGGTGTAAAGATTTTTAGTTGATTAGCTACTTTGTATGGTATAAATCTTGTTTTTACTCCGATTTTGTTTTGGTTAATGGGGTTTATTTTTTTATTTACTATCGGGGGGTTGACGGGGGTAATATTATCTAATTCTAGTTTAGATATTATTCTTCATGATACTTATTATGTTGTAAGACATTTTCATTATGTATTAAGTTTAGGAGCTGTATTTGGTATTTTTACTGGTGTTTCTTTATGATGAAGATTTATTACTGGCTATGTTTATGATAAACTTTTAATATTTAGAGTTTTTTTATTAATATTTGTGGGTGTTAATTTAACTTTTTTCCTTTACTATTTTGTCTGGTTTACTATGGTTTTCCTTCGTAAATATATTGATTACCCAGATATTTATTCTTATTGAAATATT
>AcAll.fasta.Contig13608,cytochrome c oxidase subunit I,620897
ACTGGTTGTGGTACTAGTTGGACTATTTATCCTCCTTTGAGTGTTATTGGCCATTCTGGTATAAGTGTTGATCTCGCTATTTTAAGTCTTCATTGTGCTGGTGTGAGTTCTATTTTAGGAGCTATTAATATTATAACTACGACAAAGAATCTTCGTAGGAGATCTATTACTCTAGAGCATATGAGGTTGTTTGTTTGGTCTGTTTTTGTAACTGTTTTTTTGTTATTACTTTCTTTACCTGTACTAGCAGGAGCTATTACTATGCTGTTGATGGATCGTAATCTTAATACTTCTTTTTTGTATCCTAGATCGGGTGGTAATCCTTTGATTTATCAACATTTATTTTGATTTTTTGGGCATCCCGAAGTTTATATTTTAATTTTACCTGCTTTTGGTGTTTTAAGTCAGAGGAGTCTTTATTTAACTGGTAAAAAAGAAGTATTTGGTTCTTTAGGAATGATCTATGCTATTCTTAGTATTGGTTTAATTGGTTGTGTTGTTTGGGCTCATCATATGTACACAGTTGGGATAGATTTAGATTCTCGTGCTTATTTTACTGCTGCTACTATGGTTATTGCTGTGCCTACAGGTGTAAAGATTTTTAGTTGATTAGCTACTTTGTTATGGTATAAATACTTGTTTTTACTTCCGATTTTGTTTTGGTTAATGGGGTTTATTTTTTTATTTACTATCGGGGGGTTGACGGGGTAAGTATTATCTAATTCTAGTTTAGATATTATTCTTCATGATACTTATTATGTTGTAAGACATTTTCATTATGTATTAAGTTTAGGAGCTGTATTTGGTATTTTTACTGGTGTTTCTTTATGATGAAGATTTATTACTGGCTATGTTTATGATAAACTTTTAATATTTAGAGTT
>AcAll.fasta.Contig12023,ATP synthase F0 subunit 6,620897
TTTGGTTTTTATGTTTCTATTATCAAGTTGTTTTTCGGCTATTTTGTTTATTCTTTTACTCCTTGTGGTATTTTTGAATTTACTTTAATTTTTGCAGTTGTATCATGGTTGAGAACTGTTTTAAGAATAATTTCCTCTAATAAATTTTCTGTCTATTTAAATAAGAAGGGGGATATATATTTAAAGAGACTAGTAATAATGCTTATTGAGATTATGAGAGATTTT
>AcAll.fasta.Contig11727,cytochrome c oxidase subunit III,620897
AAAGATATTAGAATAGAGGGTTTAAGGGGTTATCATAATAAATTTGTTATACATGGTTTCAAATTTGGTATGCTTTTTATTTATTTTTAGAGAGGTTATATTTTTTTTTGGTATTTTTTTGATTTTTTTTTTGATACTTCCCTTGTTCCTGCTCATGATTTAGGAAGTGTTTGGAGGCCTGTTGGTATTGTACTTATTAACCCTTTTGGTGTGCCACTTTTAAATACAATTATTTTATTAAGAAGTGGGGTAGCTGTTACTTGGGCTCATTATAGGCTTCTTGTAAATAGAGCAGGTTCTTTTAGTTTATTATTAACTTGTATTTTAGCTGGTTATTTTATTTCTTTACAATTTTATGAATATAGAGATGCTGGATTTTCTATTACTGATGGTGTTTATGGAAGAATTTTTTATTTGTCAACGGGCTTTCATGGGGCTCAT
>AcAll.fasta.Contig10835,ND2,620897
TATTCAAGTATATCAAATTATTTTGTTGTACAGGAAGTATGTGGATTTTTATTTTTGGTGACTAATATCAGTATAGTCCAGGTTTTTATTTTATTATTGAAAATAGGAGTAGCTCCTTTTCATTTTTGAGTTTTAGGGGTTATAGGAAATTTTAGTAGTTATCTTTTGTTATGATTTTTGACTATACAAAAAGTGCCATTTTACCCAATATTAATAGAGCTTCTAGATATTAGTTATATTTTAATTTTATTCGCAGGTATTATTATATGTTTTTTACAAGTATTAAATTTAAAAGATTTTTCATTAGTAGTGTTGATTTCTTCCACTGAATCTGTTAGTTGAGTAATTATAACTTTTATTTTTTCTAGTATAAATTTTATTTTTTTATTTTTTTATTACACGTTTTTATTAGCAGTTTTATTGCCATTTACAGTAAGAAAATTTAAAGGGGTGGTAGTATGGGAAATAGTATTAATTTTTTTGAATTTTCCTATAACTTTTAATTTTTTTTTAAAAATTTTAACTTTA
>AcAll.fasta.Contig14324,cytochrome c oxidase subunit I,620897
GATTTAGATTCTCGTGCTTATTTTACTGCTGCTACTATGGTTATTGCTGTGCCTACAGGTGTAAAGATTTTTAGTTGATTAGCTACTTTGTATGGTATAAATCTTGTTTTTACTCCGATTTTGTTTTGGTTAATGGGGTTTATTTTTTTATTTACTATCGGGGGGTTGACGGGGGTAATATTATCTAATTCTAGTTTAGATATTATTCTTCATGATACTTATTATGTTGTAAGACATTTTCATTATGTATTAAGTTTAGGAGCTGTATTTGGTATTTTTACTGGTGTTTCTTTATGATGAAGATTTATTACTGGCTATGTTTATGATAAACTTTTAATATTTAGAGTTTTTTTATTAATATTTGTGGGTGTTAATTTAACTTTTTTTCCTTTACATTTTGCTGGTTTACATGGTTTTCCTCGTAAATATATTGATTACCCAGATATTTATTCTTATTGAAATATTCTTTCTTCTTTTGGTTCTATTATAAGGGGTTTTGCTTTATTATTGTTTTTA
>AcAll.fasta.Contig14437,cytochrome b,620897
GATGTAAATTTTGGTTGATTAGTACGTTTATGCCATTTTAATGGTGCTAGTTTATTTTTTATTTTTATTTACGCGCATTTATTTAAGGGCTTATTCCATGCTAGATATCGTTTGTTCTTTGTTTGGTTTAGGGGTTTAGTAATTCTATTAATATTAATAATAGAGGCTTTTTTAGGTTATGTTCTTGTTTGTGCTCAAATAAGATTTTGAGCTTCCGTAGTAATTACTAGCTTATTAAGTGTTATTCCTATTTGGGGTCAAAGTATTGTTACTTGAATTTGGGGGGGCTTTATTGTTGGTAGAAGAACTGTAAAA
>AcAll.fasta.Contig14347,cytochrome c oxidase subunit II,620897
TCTTTTTATTGGAAAAACAAGATAATAGAGTTTCATTTAGGTGAGATGTTTTGTAGATTAATTCCTACTTTTGTTTTATTATTACAAATATTTCCTTCTTTGAGTTTGTTATATTATTATGGTTTAATAAGGGCAGAGAGGGGTTTGACTATTAAAGTTACAGGTCATCAGTGATATTGAAGATATGAATATGGGGATGTTGGTGGTTTAGAATTTGATAGTTATATGAAGCCTTTAGAAGATCTATCTTTAGGTGAGTTGCGCTTATTGGCTACAGATAACAATTGTGTTGTGCCTGCCGATGTTAATATTTTTTGTTTAACTTCAGCTGATGTTATCCATTCTTGAGCTTTGCCGAGTATATCGTTAAAATTAGATGTAATAAGAGGTATTTTAACTACTTTCAGGTATAATTTTCCTTTAGTAGGAATTTTTTATGGTCAGTGTTCAGAAATTTGTGGGGCTAATCATAGATTTATACCTATCGTTTTAGAAGTAACTTTATTAGATAATTTTAAATCTTGATGTTTAGGTATAATT
>AcAll.fasta.Contig11086,NADH dehydrogenase subunit 5,620897
GACTTGAAAAAGGTGGTTGCTTTAAGCACTTTGTCTCAGATAGGGTTTTCTGTAATAACTTTAGGGTTTGGGTTATTATTTGTTTCCTTCTTACATTTAATTAGACATGCTTTTTTAAGAGTTGTTTATTTTCAAGTAGGTTTTATAATTCATTATTCATATGGTCAGCAGGATGGTCGGGGCTATCATGGTTTAGGATGTATACCTATTTTT
>AcAll.fasta.Contig14473,cytochrome b,620897
GGGTATTATTTTATTAATACAAATTTTTTACTGGTTTATTATTGACATGTTTTTATGTTAATGATATATCTTTTTCTTTTGAAAGAATTCAATTTATTATAATGGATGTAAATTTTGGTTGATTAGTACGTTTATGCCATTTTTAATGGTGCTAGTTTATTTTTTATTTTTATTTACGCGCATTTATTTAAGGGCTTATTCCATGCTAGATATCGTTTGTTCTTTGTTTGGTTTAGGGGTTTAGTAATTCTATTAATATTAATAATAGAGGCTTTTTTAGGTTATGTTCTTGTTTGTGCTCAAATAAGATTTTGAGCTTCCGTAGTAATTACTAGCTTATTAAGTGTTATTCCTATTTGGGGTCAAAGTATTGTTACTTGAATTTGGGGGGGCTTTATTGTTGGTAGAAGAACTGTAAAATTTTTTTTTGTTTTGCATTTTCTTTTGCCTTGATTTTTGTTACTTGTAGTAAGTTTTCATATAGTATTTTTACATAGAACTGGGAGAACTTCTCCTATTTATTGTCATGGGGATTAT
>AcAll.fasta.Contig13607,NADH dehydrogenase subunit 5,620897
GCTTTTACTAAAAGAGCTCAGTTTCCTTTTAGAAGTTGATTACCGAAGGCTATAAGAGCTCCTACACCTGTGAGCTCTCTAGTTCATAGAAGAACTTTAGTAACAGGGGGTTTATTTTTATTATATAATTTTAGTTTTTTATTAAGAAGTAAATTTTTAATACTTTTATTAACTAGGTTGGGTTTACTAACAATAGTCTTTTCAAGATTTTTAGCTTTAATAGAGGAGGACTTGAAAAAGGTGGTTGCTTTAAGCACTTTGTCTCAGATAGGGTTTTCTGTAATAACTTTAGGGTTTGGGTTATTATTTGTTTCTTTCTTACATTTAATTAGACATGCTTTTTTTAAGAGTTGTTTATTTTTACAAGTAGGTTTTATAATTCATTATTCATATGGTCAGCAGGATGGTCGGGGCTATCATGGTTTAGGATGTATACCTATTTTTTTACAGTTGCAATTGTTACTAACATTATTTTGTTTATGTGGTTTATTGTTTACTAGAGGGGCTATAAGGAAAGATTATATTATAACTTTTATATTTTTTAATAATTATAATATAATTTTCTCTTTTTATTTTTCTAGGTGTTTTTTAACCTTTTTATATAGAGGTCGTCTTTGAAAGAGTTTGTTATTAATAACTAATATTAGTAGGTATCTATTAGAGGGGGGTTTATTAGTTTATTTTATAAGTATTTTTTTAACTTTAGGCTCTACTGGGTTTTTATGCTGATTAAACAGTAATTTTTTAATAATGCCAAGTATTTTTTTATATGCGGATATATTATTTTTGATTTATTATTGTATTATTATTTTTTTGTATTTTTTTTTAGTATTAAAGTTATTTTTGAGAGAGTTAATATACAAGTTTTTTATAGATTGAATTGTTAAATAT
>AcAll.fasta.Contig11799,cytochrome b,620897
TTTAATGGTGCTAGTTTATTTTTTATTTTTATTTACGCGCATTTATTTAAGGGCTTATTCCATGCTAGATATCGTTTGTTCTTTGTTTGGTTTAGGGGTTTAGTAATTCTATTAATATTAATAATAGAGGCTTTTTTAGGTTATGTCCTTGTTTGTGCTCAAATAAGATTTTGAGCTTCCGTAGTAATTACTAGCTTATTAAGTGTTATTCCTATTTGG
>AcAll.fasta.Contig12885,ND2,620897
TATTCAAGTATATTAAATTATTTTGTTGTACAGGAAGTATGTGGATTTTTATTTTTGGTGACTAATATCAGTATAGTCCAGGTTTTTATTTTATTATTGAAAATAGGAGTAGCTCCTTTTCATTTTTGAGTTTTAGGGGTTATAGGAAATTTTAGTAGTTATCTTTTGTTATGATTTTTGACTATACAAAAAGTGCCATTTTACCCAATATTAATAGAGCTTCTAGATATTAGTTATATTTTAATTTTATTCGCAGGT
>AcAll.fasta.Contig14516,cytochrome c oxidase subunit I,620897
TTTTGGTTTATGGTCTGGGATGGTAGGAAGTATATTATCTTTTTAATTCGTTTTGAGCTTTCTATACCAGGTCTTTTGTTAGGTGATGGGCAATTATATAATTGTATTATTACGTCTCATGCAATTGTTATAATTTTTTTTATAGTAATACCTACTATAATTGGGGGTTTTGGTAATTGAGTTTTACCTTTAATGTTAGGGGCTCCTGATATAAGTTTTCCTCGTTTAAATAATTTAAGATTTTGGTTATTGCCTGTTTCAATATTTTTAATTTTAGATTCTTTTTTGTTGGGACTGGTTGTGGTACTAGTTGGACTATTTATCCTCCTTTGAGTGTTATTGGCCATTCTGGTATAAGTGTTGATCTCGCTATTTTAAGTCTTCATTGTGCTGGTGTGAGTTCTATTTTAGGAGCTATTAATATTATAAACTACGACAAAGAATCTTCGTAGTAGATCTATTACTCTAGAACATATGAGGTTGTTTGTTTGGTCTGTTTTTGTAACTGTTTTTTTGTTATTACTTTCTTTACCTGTACTAGCAGGAGCTATTACTATGCTGTTGATGGATCGTAATCTTAATACTTCTTTTTTTGATCCTAGATCGGGTGGTAATCCTTTGATTTATCAACATTTATTTTGATTTTTTGGGCATCCTGAAGTTTATATTTTAATTTTACCTGCTTTTGGTGTTTTAAGTCAGAGGAGTCTTTATTTAACTGGTAAAAAAGAAGTATTTGGTTCTTTAGGAATGATCTATGCTATTCTTAGTATTGGTTTAATTGGTTGTGTTGTTTGGGCTCATCATATGTACACAGTTGGGATAGATTTAGATTCTCGTGCTTATTTTACTGCTGCTACTATGGTTATTGCTGTGCCTACAGGTGTAAAGATTTTTAGTTGATTAGCTACTTTGTATGGTATAAATCTTGTTTTACTCCGTATTTTGTTTGGTTAATGGGGTTTATTTTTTATTTACTAGTCGGGGGGTTGGACGGGGGTAATATTATCTAATTCTAGTTTAGATATTATTCTTCATGATACTTATTATGTTGTAAGACATTTTCATTATGTATTAAGTTTAGGAGCTGTATTTGGTATTTTTACTGGTGTTTCTTTATGATGAAGATTTATTACTGGCTATGTTTATGATTAAACTTTTAATATTTAGTAGTTTTTTTATTAATATTTGTGGGTGTTAATTTAACTTTTTTCCCCTTTACATTTTGCTGGTTTACATGGTTTTCCTCGTAAATATATTGATTACCCA
>AcAll.fasta.Contig12156,cytochrome c oxidase subunit II,620897
GAATATGGGGATGTTGGTGGTTTAGAATTTGTATTAGTTTATTATTGTAAGTCCTTTTAGTAAGATCTATCTTTAGGTGAGTTGCGCTTATTGGCTACAGATAACAATTGTGTTGTGCCTGCCGATGTTAATATTTTTTTTTGTTTAACTTCAGCTGATGTTATCCATTCTTGAGCTTTGCCGAGTATATCGTTAAAATTAGATGTAATAAGAGGTATTTTAACTACTTTCAGGTATAATTTTCCTTTAGTAGGAATTTTTTATGGTCAGTGTTCAGAAATTTGTGGGGCTAATCATAGATTTATACCTATCGTTTTAGAAGTAACTTTATTAGATAATTTTAAATCTTGATGTTTAGGTATAATT
>AcAll.fasta.Contig12174,NADH dehydrogenase subunit 4L,620897
CGAATATTGTTTATTTTAATTTCTTTGGAGTTAATAGTAATAAGACTTTTTTATTATTATAGTTTTTATTTAGGAGAGGTAATATTTTTTTATTTTATGTGTTTTTCTATTTTATCAAGAGTTTTTGGTGTATTATTAATAGTTATTATTATTAAATGTTATGGCCAGGATAAAGTAATTTTT
>AcAll.fasta.Contig13015,cytochrome b,620897
TTTCATATAGTATTTTTACATAGGACTGGGAGAACTTCTCCTATTTATTGTCATGGGGATTATGATAAGATTATATTTTTTCCCTTTTATTGATTAAAAGATTTTTATAATACGCTTATTTTATTAATTTTTTTTATTTTTTTTTTGTCCCAGCCTTATTTATTAGGTGACCCGGAAATGTATATTGAGGCTAATTATCTTAATAGACCTGTTCATATTGTGCCAGAGTGATATTTTTTATTTGCTTATGCAATTTTACGGGCTATCCCCCATAAGATCTTAGGT
>AcAll.fasta.Contig13136,NADH dehydrogenase subunit 1,620897
TCAGTTTATTCAATTTTATTAATTGGTTTAGTAAGTAAATCTAAATATAGTTATATTGGTGCTTTGCGGGCTAGTGGACAGAGTGTTTCTTATGAAATTGTCTTTTCAATTTATATTTTAATATTAATTTTATTATTGAATCTTTTTCATTTTTGTATTATAGTAATTTTCTTTTTAATTTTTTTGCCTGTATTACTAAGCGTTTTAGCAGAATTAAATCGTGCGCCTTTTGATTTTGCAGAGGGCGAAAGAGAGTTGGTAAGAGGTTTTAATGTGGAATACTCAAGAGTAACATTTATTTTAATTTTT
>AcAll.fasta.Contig12274,cytochrome c oxidase subunit III,620897
ATTTTTCATAATTTTCATATTTTAAGATTATCTAGTTATCCTTTATTAATTTTTTTTACTTTAGTAGGTTTTACTACTTCTTTATTAATATTTTTAAAGCACTATATAATTATTAGATTATTTTATAGATTATTAGTATTATTATTTATTTCATTTTTGTGAGGCAAAGATATTAGAATAGAGGGTTTAAGGGGTTATCATAATAAATTTGTTATACATGGTTTCAAATTTGGTATGCTTTTATTTATTTTTAGAGAGGTTATATTTTTTTTTGGTATTTTTTGATTTTTTTTTGATACTTCCCTTGTTCCTGTTCATGATTTAGGAAGTGTTTGGAGGCCTGTTGGTATTGTACTTATTAACCCTTTTGGTGTGCCACTTTTAAATACAATTATTTTATTAAGAAGTGGGGTAGCTGTTACTTGGGCTCATTATAGGCTTCTT
>AcAll.fasta.Contig14137,NADH dehydrogenase subunit 1,620897
CAAGGTATTGCTTTTGTAACACTTTTTGAACGTCATTTACTAGGGGCGAGACAGCAGCGTGTAGGCCCTAATAAGGTTAGATTATCAGGTTTACTGCAAGCTATTTTTGATGGATTAAAATTAATAAAAAAGGAGCAATTAATAATTAAATTTGTTAGTGAACGTGCTTTTTTTTTAATCCCAGGTTTAGCTTTTTTAGTAATATTTTTTATATGATTTTTATTACCTTATTATTATATTTTTACTCAATTTTCTTTTTCTTTTTTGATATTTATATGTTTATTAGGGTTTTCAGTTTATTCAATTTTATTAATTGGTTTAGTAAGTAAATCTAAATATAGTTATATTGGTGCTTTGCGGGCTAGTGGACAGAGTGTTTCTTATGAAATT
>AcAll.fasta.Contig14236,ND2,620897
TATTCAAGTATATTAAATTATTTTGTTGTACAGGAAGTATGTGGATTTTTATTTTTGGTGACTAATATCAGTATAGTCCAGGTTTTTATTTTATTATTGAAAATAGGAGTAGCTCCTTTTCATTTTTGAGTTTTAGGGGTTATAGGAAATTTTAGTAGTTATCTTTTGTTATGATTTTTGACTATACAAAAAGTGCCATTTTACCCAATATTAATAGAGCTTCTAGATATTAGTTATATTTTAATTTTATTCGCAGGTATTATTATATGTTTTTTACAAGTATTAAATTTAAAAGATTTT
>AcAll.fasta.Contig10820,cytochrome c oxidase subunit I,620897
ATGATCTATGCTATTCTTAGTATTGGTTTAATTGGTTGTGTTGTTTGGGTCGTCATCATATGTACACAGTTGGGGATAGATTTAGATTCTCGTGCTTATTTTACTGCTGCTACTATGGTTATTGCTGTGCCTACAGGTGTAAAGATTTTTAGTTGATTAGCTACTTTGTATGGTATAAATCTTGTCTTTACTCCGATTTTGTTTTGGTTAATGGGGTTTATTTTTTTATTTACTATCGGGGGGTTGACGGGGGTAATATTATCTAATTCTAGTTTAGATATTATTCTTCATGATACTTATTATGTTGTAAGACATTTTCATTATGTATTAAGTTTAGGAACTGTATTTGGTATTTTTACTGGTGTTTCTTTATGATGAAGATTTATTACTGGCTATGTTTATGATAAACTTTTAATATTTAGAGTTTTTTTATTAATATTTGTGGGTGTTAATTTAACTTTTTTTCCTTTACATTTTGCTGGTTTACATGGTTTTCCTCGTAAATATATTGATTACCCC
>AcAll.fasta.Contig12960,NADH dehydrogenase subunit 1,620897
CAAGGTATTGCTTTTGTAACACTTTTTGAACGTCATTTACTAGGGGCGAGACAGCAGCGTGTAGGCCCTAATAAGGTTAGATTATCAGGTTTACTGCAAGCTATTTTTGATGGATTAAAATTATAAAAAGAGCAATTAATAATTAAATTTGTTAGTGAACGTGCTTTTTTTTAATTCCCAGGTTTAGCTTTTTAGTTAATATTTTTTATATGATTTTTATTACCTTATTATTATATTTTTACTCAATTTTCTTTTTCTTTTTTGATATTTATATGTTTATTAGGGTTTTCAGTTTATTCAATTTTATTAATTGGTTTAGTAAGTAAATCTAAATATAGTTATATTGGTGCTTTGCGGGCTAGTGGACAGAGTGTTTCTTATGAAATT
>AcAll.fasta.Contig13073,cytochrome c oxidase subunit III,620897
GATACTTCCCTTGTTCCTGTTCATGATTTAGGAAGTGTTTGGAGGCCTGTTGGTATTGTACTTATTAACCCTTTTGGTGTGCCACTTTTAAATACAATTATTTTATTAAGAAGTGGGGTAGCTGTTACTTGGGCTCATTATAGGCTTCTTGTAAATAGAGCT
>AcAll.fasta.Contig13835,cytochrome c oxidase subunit I,620897
TTGTTAGGTGATGGGCAATTATATAATTGTATTATTACGTCTCATGCAATTGTTATATTTTTTATAGTAATACCTACTATAATTGGGGGTTTTGGTAATTGAGTTTTACCTTTAATGTTAGGGGCTCCTGATATAAGTTTTCCTCGTTTAAATAATTTAAGATTTTGGTTATTGCCTGTTTCAATATTTTTAATTTTAGATTCTTTTTTTGTTGGGACTGGTTGTGGTACTAGTTGGACTATTTATCCTCCTTTGAGTGTTATTGGCCATTCTGGTATAAGTGTTGATCTCGCTATTTTAAGTCTTCATTGTGCTGGTGTGAGTCCTATTTTAGGAGCTATTAATATTATAACTACGACAAAGAATCTTCGTAGGAGATCTATTACTCTAGAACATATGAGGTTGTTTGTTTGGTCTGTTTTGTAACTGTTTTTTGTTATTACTTTCTTTACCTGTACTAGCAGGAGCTATTACTATGCTGTTGATGGATCGTAATCTTAATTACTTTCTTTTTTGTATCCTAGATCGGGTGGTAATCCTTTGTATTTATCAACTATTTATTTTGTATTTTTTGGGCATCCCGAAGTTTATATTTTAATTTTACCTGCTTTTGGTGTTTTAAGTCAGAGGAGTCTTTATTTAACTGGTAAAAAAGAAGTATTTGGTTCTTTAGGAATGATCTATGCTATTCTTAGTATTGGTTTAATTGGTTGTGTTGTTTGGGCTCATCATATGTACACAGTTGGGATAGATTTAGATTCTCGTGCTTATTTTACTGCTGCTACTATGGTTATTGCTGTGCCTACAGGTGTAAAGATTTTTAGTTGAATTAGCTACTTTGTATGGTATAAATCTTGTTTTTACTCCGATTTTGTTTTGGTTAATGGGGTTTAGTTTTTTTTTACTTATCGGGGGTTGACGGGGTAAGTATTATCTAATTCTAGTTTAGATATTATTCTTCATGATACTTATTATGTTGTAAGACATTTTCATTATGTATTAAGTTTAGGAGCTGTATTTGGTATTTTTACTGGTGTTTCTTTATGATGAAGATTTATTACTGGCTATGTTTATGATAAACTTTTAATATTTAGAGTTTTTTATATATTTGTGGGTGTTAATTTAACTTTTTTCCCTTTACATTTTGCTGGTTTACATGGTTTTCCTCGTAAATATATTGATTACCCAGATATCTATTCTTATTGAAATATTCTTTCTTCTTTTGGTTCTATTATA
>AcAll.fasta.Contig1960,ATP synthase F0 subunit 6,620897
ATTGTTTCGTTGATTTGTTGTTTTGGTGGTTATTTTACGTATTCTTTTTGTCCTTGTGGATGGTGGAATTTTACTTTTGTTTATGCGGTTGTAGCATGAATGAGAACTTTATTGACTTTTATTTCAAGTGAAAAATTTTCTGTATATATAAGGAAAGGGGGTGATAGTTATTTAAAGACTTTTAGGATATTATTAGTTGAAATTGTAAGTGAATTTTCTCGTCCTTTAGCTTTAACTGTTCGTTTGACGGTTAATATTATAGTTGGTCATTTAATTAGGATAATGTTGTATATAGGTTTG
>AcAll.fasta.Contig11958,cytochrome c oxidase subunit I,620897
TTTTTAGGGCATCCTGAAGTTTATATTTTAATTTTACCTGCTTTTGGTGTTTTAAGTCAGAGGAGTCTTTATTTAACTGGTAAAAAAGAAGTATTTGGTTCTTTAGGAATGATCAATGCTATTCTTAGTATTGGTTTAATTGGTTGTGTTGTTTGGGCTCATCATATGTACACAGTTGGGATAGATTTAGATTCTCGTGCTTATTTTACTGCTGCTACTATGGTTATTGCTGTGCCTACAGGTGTAAAGTATTTTTAGTTGATTAGCTACTTTGTATGGTATAAATCTTGTTTTACTCCGATTTTGTTTTGGTTAATGGGGTTTATTTTTTTATTTACTATCGGGGGGTTGACGGGGGTAATATTATCTAATTCTAGTTTAGATATTATTCTTCATGATACTTATTATGTTGTAAGACATTTTCATTATGTATTAAGTTTAGGAGCTGTATTTGATATTTTTACTGGTGTTTCTTTATGATGAAGATTTATTACTGGCTATGTTTATGATAAACTTTTAATATTTAGAGTTTTTTTATTAATATTTGTGGGTGTTAATTTAACTTTTTTTCCTTTACATTTTGCTGGTTTACATGGTTTTCCTCGTAAATATATTGATTACCCAGATATTTATTCTTATTGAAATATTCTTTCTTCTTTTGGTTCTATTATA
>AcAll.fasta.Contig14511,cytochrome c oxidase subunit I,620897
GCAGGAGCTATTACTATGCTGTTGATGGATCGTAATCTTAATACTTTTTTTGATCCTAGATCGGGTGGTAATCCTTTGATTTATCAACATTTATTTTGATTTTTTGGGCATCCCGAAGTTTATATTTTAATTTTACCTGCTTTTGGTGTTTTAAGTCAGAGGAGTCTTTATTTAACTGGTGAAAAAGAAGTATTTGGTTCTTTAGGAATGATCTATGCTATTCTTAGTATTGGTTTAATTGGTTGTGTTGTTTGGGCTCATCATATGTACACAGTTGGGATAGATTTAGATTCTCGTGCTTATTTTACTGCTGCTACTATGGTTATTGCTGTGCCTACAGGTGCAAAGATTTTTAGTTGATTAGCTACTTTGTATGGTATAAATCTTGTTTTTACTCCGATTTTGTTTTGGTTAATGGGGTTTATTTTTTTATTTACTATCGGGGGGTTGACGGGGGTAATATTATCTAATTCTAGTTTAGATATTATTCTTCATGATACTTATTATGTTGTAAGACATTTTCATTATGTATTAAGTTTAGGAGCTGTATTTGGTATTTTTACTGGTGTTTCTTTATGATGAAGATTTATTACTGGCTATGTTTATGATAAACTTTTAATATTTAGAGTTTTTTTATTAATATTTGTGGGTGTTAATTTAACTTTTTTTCCTTTACATTTTGCTGGTTTACATGGTTTTCCTCGTAAATATATTGATTACCCAGATATTTATTCTTATTGAAATATTCTTTCTTCTTTTGGTTCTATTATAAGGGGTTTTGCTTTATTATTGTTTTTATTTACTTTATTAGATTCTTTTTTAGGTTATCGTATAAAATTAAGAGATTTTTCTTATGGGAGGTGTTTAGAAATAAGCTTAAGTGGTAATGTTTATAGTCATAGTTATCAA
>AcAll.fasta.Contig13684,NADH dehydrogenase subunit 1,620897
GTTTATTCAATTTTATTAATTGGTTTAGTAAGTAAATCTAAATATAGTTATATTGGTGCTTTGCGGGCTAGTGGACAGAGTGTTTCTTATGAAATTGTCTTTTCAATTTATATTTTAATATTAATTTTATTATTGAATCTTTTTCATTTTTTGTATTACAGTAATTTTCTTTTTTTAATTTTTTTTTTGCCTGTATTACTAAGCGTTTTAGCAGAATTAAATCGTGCGCCTTTTGATTTTGCAGAGGGCGAAAGAGAGTTGGTAAGAGGTTTTAATGTGGAATATTCAAGAGTAACATTTATTTTAATTTTTTTTAAGAGAGTACGGAATACTAATATTTTTTAGTGTATTAATAAGATTTATATTTTTTAACGGTAGTTTATTTTTTAGATATATTCTTATAAGAATTTTAATTTTTATTCGTAGTTCTTTTCCTCGTTTTCGGTATGATATAATAATATATTTTTTTGGTTTTGTTTACTACCTATTTCATTAATTTTCATGGGGGGTTTAAGTTTTTTAATTATTATA
>AcAll.fasta.Contig12645,cytochrome b,620897
TTTGTAGCTTCCGTAGTAATTACTAGCTTATTAAGTGTTATTCCTATTTGGGGTCAAAGTATTGTAACTTGAATTTGGGGGGCGTTTATTGTTGGTAGAAGAACTGTAAAATTTTTTTTGTTTTGTCATTTTCTTTTGCCTTGATTTTTGTTACTTGTGGTAAGTTTTCATATAGTATTTTTACATAGAACTGGGAGAACTTCTCCTATTTATTGTCATGGGGATTAT
>AcAll.fasta.Contig13346,cytochrome b,620897
TTTGAAAGAATTCAATTTATTATAATGGATGTAAATTTTGGTTGATTAGTACGTTTATGCCATTTTAATGGTGCTAGTTTATTTTTATTTTATTACGCGCATTTATTTAAGGGCTTATTCCATGCTAGATATCGTTTGTTCTTTGTTTGGTTTAGGGGTTTAGTAATTCTATTAATATTAATAATAGAGGCTTTTTTAGGTTATGTTCTTGTTTGTGCTCAAATAAGATTTTGAGCTTCCGTAGTAATTACTAGCTTATTAAGTGTTATTCCTATTTGGGGTCAAAGTATTGTTACTTGAATTTGGGGGGGCTTTATTGTTGGTAGAAGAACTGTAAAA
>AcAll.fasta.Contig12478,cytochrome c oxidase subunit I,620897
CCTAGATCGGGTGGTAATTCCTTTGTATTTATCAACTATTTATTTGTATTTTTTGGGCATCCCGAAGTTTATATTTTAATTTTACCTGCTCTTGGTGTTTTAAGTCAGAGGAGTCTTTATTTAACTGGTAAAAAAGAAGTATTTGGTTCTTTAGGAATGATCTATGCTATTCTTAGTATTGGTTTAATTGGTTGTGTTGTTTGGGCTCATCATATGTACGCAGTTGGGATAGATTTAGATTCTCGTGCTTATTTTACTGCTGCTACTATGGTTATTGCTGTGCCTACAGGTGTAAAGATTTTTAGTTGATTAGCTACTTTGTATGGTATAAATCTTGTTTTTACTCCGATTTTGTTTTGGTTAATGGGGTTTATTTTTTTATTTACTATCGGGGGGTTGACGGGGGTAATATTATCTAATTCTAGTTTAGATATTATTCCTCATGATACTTATTATGTTGTAAGACATTTTCATTATGTATTAAGTTTAGGAGCTGTATTTGGTATTTTTACTGGTGTTTCTTTATGATGAAGATTTATTACTGGCTATGTTTATGATAAACTTTTAATATTTAGAGTTTTTTTATTAATATTTGTGGGTGTTAATTTAACTTTTTTCTTACATTTTGCTGGTTTACATGGTTTTCCTCGTAAATATATTGATTACCCAGATATTTATTCTTATTGAAATATTCTTTCTTCTTTTGGTTCTATTATA
>AcAll.fasta.Contig13999,cytochrome c oxidase subunit I,620897
TTTTGGTTTATGGTCTGGGATGGTAGGAAGTATATTATCTTTTTAATTCGTTTTGAGCTTTCTATACCAGGCCTTTTGTTAGGTGATGGGCAATTATATAATTGTATTATTACGTCTCATGCAATTGTTATATTTTTTATAGTAATACCTACTATAATTGGGGGTTTTGGTAATTGAGTTTTACCTTTAATGTTAGGGGCTCCTGATATAAGTTTTCCTCGTTTAAATAATTTAAGATTTTGGTTATTGCCTGTTTCAATATTTTTAATTTTAGATTCTTTTTTTGTTGGGACTGGTTGTGGTACTAGTTGGACTATTTATCCTCCTTTGAGTGTTATTGGCCATTCTGGTATAAGTGTTGATCTCGCTATTTTAAGTCTTCATTGTGCTGGTGTGAGTTCTATTTTAGGAGCTATTAATATTATAACTACGACAAAGAATCTTCGTAGGAGATCTATTACTCTAGAACATATGAGGTTGTTTGTTTGGTCTGTTTTTGTTAACTGTTTTTTTGTTATTACTTTCTTTACCTGTACTAGCAGGAGCTATTACTATGCTGTTGATGGATCGTAATCTTAATACTTCTTTTTTGATCCTAGATCGGGTGGTAATCCTTTGATTTATCAACATTTATTTTGATTTTTTGGGCATCCCGAAGTTTATATTTTAATTTTACCTGCTTTTGGTGTTTTAAGTCAGAGGAGTCTTTATTTAACTGGTAAAAAAGAAGTATTTGGTTCTTTAGGAATGATCTATGCTATTCTTAGTATTGGTTTAATTGGTTGTGTTGTTTGGGCTCATCATATGTACACAGTTGGGATAGATTTAGATTCTCGTGCTTATTTTACTGCTGCTACTATGGTTATTGCTGTGCCTACAGGTGTAAAGATTTTTAGTTGATTAGCTACTTTGTATGGTATAAATCTTGTTTTTACTCCGATTTTGTTTTGGTTAATGGGGTTTATTTTTTTATTTACTATCGGGGGGGTTGACGGGGTAATATTATCTAATTCTAGTTTAGATATTATTCTTCATGATACTTATTATGTTGTAAGACATTTTCATTATGTATTAAGTTTAGGAGCTGTATTTGGTATTTTTACTGGTGTTTCTTTATGATGAAGATTTATTACTGGCTATGTTTATGATAAACTTTTAATA
>AcAll.fasta.Contig10793,cytochrome c oxidase subunit III,620897
TTAAGATTATCTAGTTATCCTTTATTAATTTTTTTTACTTTAGTAGGTTTTACTACTTCTTTATTAATATTTTTTAAGCACTATATAATTATTAGATTATTTTATAGATTATTAGTATTATTATTTATTTCATTTTTGTGAGGCAAAGATATTAGAATAGAGGGTTTAAGGGGTTATCATAATAAATTTGTTATACATGGTTTCAAATTTGGTATGCTTTTATTTATTTTTAGAGAGGTTATATTTTTTTTGGTATTTTTTGATTTTTTTTGATACTTCCCTTGTTCCTGTTCATGATTTAGGAAGTGTTTAGGAAGGCCTGTTGGTATTGTACTTATTAACCCTTTTGGTGTGCCACTTTTAAGTACAATTATTTTATTAAGAAGTGGGGTAGCTGTTACTTGGGCTCATTATAGGCTTCTTGTAAATAGAGCAGGTTCTTTTAGTTTATTATCAACTTGTATTTTAGCTGGTTATTTTATTTCTTTACAATTTTATGAATATAAAGATGCTGGATTTTCTATTACTGATGGTGTTTATGGAAGAATTTTTTATTTGTCAACGGGCTTTCATGGGGCTCATGTATTATTTGGTGGTGTATTTTTACTTTTTAATTATTATCGGCTGTTAAAGAATCATTTTTCTTTTGATCACCATTTAGGTTTAGAATTT
>AcAll.fasta.Contig12958,cytochrome c oxidase subunit III,620897
TTTCAAATTTGGTATGCTTTTATTTATTTTTAGAGAGGTTATATTTTTTTGGTATTTTTTGATTTTTTTTTGTATACTTCCCTTGTTCCTGTTCATGATTTAGGAAGTGTTTGGAGGCCTGTTGGTATTGTACTTATTAACCCTTTTGGTGTGCCACTTTTAAATACAATTATTTTATTAAGAAGTGGGGTAGCTGTTACTTGGGCTCATTATAGGCTTCTTGTAAATAGAGCAGGTTCTTTTAGTTTATTATTAACTTGTATTTTAGCTGGTTATTTTACTTCTTTACAATTTTATGAATATAAAGATGCTGGATTTTCTATTACTGATGGTGTTTATGGAAGAATTTTTTATTGTCAACGGGCTTTCATGGGGCATGTATTATTTGGTGGTGTATTTTTACTTTTTAATTATTATCGGCTGTTAAAGAATCATTTTTCTTTTGATCACCATTTAGGTTTAGAATTTGGTATTATTTATTGACATTTTGTTGATGTAGTTTGGTTATTTTATGTGTTTGTTTATTGATGGTCTTAT
>AcAll.fasta.Contig10585,cytochrome c oxidase subunit III,620897
TCCCTTGTTCCTGTTCATGATTTAGGAAGTGTTTGGAGGCCTGTTGGTATTGTACTTATTAACCCTTTTGGTGTGCCACTTTTAAATACAATTATTTTATTAAGAAGTGGGGTAGCTGTTACTTGGGCTCATTATAGGCTCCTTGTAAATAGAGCAGGTTCTTTTAGTTTATTATTAACTTGTATTTTAGCTGGTTATTTTATTTCTTTACAATTTTATGAATATAAAGATGCTGGATTTTCTATTACTGATGGTGTTTATGGAAGAATTTTT
>AcAll.fasta.Contig12727,cytochrome b,620897
TACGCGCATTTATTTAAGGGCTTATTCCATGCTAGATATCGTTCGTTCTTTGTTTGGTTTAGGGGTTTAGTAATTCTATTAATATTAATAATAGAGGCTTTTTTAGGTTATGTTCTTGTTTGTGCTCAAATAAGATTTTGAGCTTCCGTAGTAATTACTAGCTTATTAAGTGTTATTCCTATTTGGGGTCAAAGTATTGTTACTTGAATTTGGGGGGGCTTTATTGTTGGTAGAAGAACTGTAAAA
>AcAll.fasta.Contig14498,ATP synthase F0 subunit 6,620897
GTTAATATCTTTAATTATCATAAAAAATTGCCTTTAAGGGGGGTGTTATCTGTTTTGGTTTTTATGTTTCTATTATCAAGTTGTTTTTTCGGCTATTTTGTTTATTCTTTTACTCCTTGTGGTATTTTTGAATTTACTTTAATTTTTGCAGTTGTATCATGGTTGAGAACTGTTTTAAGAATAATTTCCTCTAATAAATTTTCTGTCTATTTAAATAAGAAGGGGGATATATATTTAAAGAGACTAGTAATAATGCTTATTGAGATTATGAGAGATTTTTCTCGTCCTATTTCTCTTACAGTGCGGTTAACTATTAATATTTTAGTTGGCCACTTAATAATAAGAGGCATTAATTATTATTTAGAATTTTTTTCTAGTCTTGGTATAAGGTGAGTGCCTATTTTATCTATTATTATAGAGTGTTTTGTATTTTTTATTCAAAGCTATATTTTTTCTAGGCTGTTATTT
>AcAll.fasta.Contig14095,cytochrome c oxidase subunit II,620897
GATATTAATTTATTATTTGCTAGGAGTAATTTTTCTTTTTATATAGATTGATTTCACAATTTTAATTGTAGGTTAATTTTTGGTGTTTTGATATTTGTTTTTATGTTATTTGTGTATCTTATTATAGGTTCTTTTTATTGGAAAAACAAGATAATAGAGTTTCATTTAGGTGAGATGTTTTGTAGATTAATTCCTACTTTTGTTTTATTATTACAAATATTTCCTTCTTTGAGTTTGTTATATTATTATGGTTTAATAAGGGCAGAGAGGGGTTTGACTATTAAAGTTACAGGTCATCAGTGATATTGAAGATATGAATATGGGGATGTTGGTGGTTTAGAATTTGATAGTTATATGAAGCCTTTAGAAGATCTATCTTTAGGTGAGTTGCGCTTATTGGCTACAGATAACAATTGTGTTGTGCCTGCCGATGTTAATATTTTTTTTTTAGCTTCAGCTGATGTTATCCATTCTTGAGCTTTGCCGAGTATATCGTTAAAATTAGATGTAATAAGAGGTATTTTAACTACTTTCAGGTATAATTTTCCTTTAGTAGGAATTTTTTATGGTCAGTGTTCAGAAATTTGTGGGCTAAATCATAGATTTATACCTATCGTTTTAGAAGTAACT
>AcAll.fasta.Contig13788,NADH dehydrogenase subunit 1,620897
CAAGGTATTGCTTTTGTAACACCTTTTGAACGTCATTTACTAGGGGCGAGACAGCAGCGTGTAGGCCCTAATAAGGTTAGATTATCAGGTTTACTGCAAGCTATTTTTGATGGATTAAAATTAATAAAAAAGGAGCAATTAATAATTAAATTTGTTAGTGAACGTGCTTTTTTTTTAATCCCAGGTTTAGCTTTTTTAGTAATATTTTTTATATGATTTTTATTACCTTATTATTATATTTTTACTCAATTTTCTTTTTCTTTTTTGATATTTATATGTTTATTAGGGTTTTCAGTTTATTCAATTTTATTAATTGGTTTAGTAAGTAAATCTAAATATAGTTATATTGGTGCTTTGCGGGCTAGTGGACAGAGTGTTTCTTATGAAATTGTCTTTTCAATTTATATTTTAATATTAATTTTATTATTGAATCTTTTTCATTTTTTGTATTACAGTAATTTTCTTTTTTTAATTTTTTTTTTGCCTGTATTACTAAGCGTTTTAGCAGAATTAAATCGTGCGCCTTTTGATTTTGCAGAGGGCGAAAGAGAGTTGGTAAGAGGTTTTAATGTGGAATATTCAAGAGTAACATTTATTTTAATTTTTTTAAGAGAGTACGGAATACTAATATTTAGTGTATTAATAAGATTTATATTTTTTAACGGTAGTTTATTTTTAGATATATTCTTATAAGAATTTAATTTTATTCGTAGTTCTTTTCCTCGTTTCGGTATGATATAATAATATATTTTTTGGTTTTGTTTACTACCTATTTCATTAATTTTCTATGGGGGGTTAAGTTTTTAATAT
>AcAll.fasta.Contig12390,NADH dehydrogenase subunit 4L,620897
CGAATATTGTTTATTTTAATTTCTTTGGAGTTAATAGTAATAAGACTTTTTTATTACTATAGTTTTTATTTAGGAGAGGTAATATTTTTTTATTTTATGTGTTTTTCTATTTTATCAAGAGTTTTTGGTGTATTATTAATAGTTATTATTATTAAATGTTATGGCCAGGATAAAGTAATTTTT
>AcAll.fasta.Contig13153,ATP synthase F0 subunit 6,620897
TTAAGAATAATTTCCTCTAATAAATTTTCTGTCTATTTAAATAAGAAGGGGGATATATATTTAAAGAGACTAGTAATAATGCTTATTGAGATTATGAGAGATTTTTCTCGTCCTATTTCTCTTACAGTGCGGTTAACTATTAATATTTTAGTTGGCCACTTAATA
>AcAll.fasta.Contig13082,ND2,620897
TATTCAAGTATATTAAATTATTTTGTTGTACAGGAAGTATGTGGATTTTTATTTTTGGTGACTAATATCAGTATAGTCCAGGNTTTTATTTTATTATTGAAAATAGGAGTAGCTCCTTTTCATTTTTGAGTTTTAGGGGTTATAGGAAATTTTAGTAGTTATCTTTTGTTATGATTTTTGACTATACAAAAAGTGCCATTTTACCCAATATTAATAGAGCTTCTAGATATTAGTTATATTTTAATTTTATTCGCAGGTATTATTATATGTTTTTTACAAGTATTAAATTTAAAAGATTTT
>AcAll.fasta.Contig12273,quinoid dihydropteridine reductase,620897
GGATGGGCTGGTGGAAATGCCGCTAAGGAAAATATGATCAAGAATGCTGATTTAATGTGGAAACAAAGCGTGTGGAGCTCTACCATAGCTGCCAAAATTGCCACACATCATTTAAAAGAAGATAGTCTTTTGCAATTAACTGGAGCAGCTGCTGCCTTGGAAGGCAGTCCTACCATGATTGGATATGGTATGGCAAAGGCGGCAGTTCTCCATTTGACGAAGAGTCTTGCAAACAAAGGTTCTGGTATGCCGGATCGTTCATCTACAATCGCCCTTCTTCCTATTACTCTCGACACACCCAATAATCGAAAATCGATGCCAAAGGCCGATTTTGGAAGCTGGACTCCACTAGATTACATTTGCGAAACATTACATAAATGGACGATGGATTCTGCTAGCAGGCCCCCAAGCGGATCTTTTGTAAAATTGAATACCGCTCATGGCAAAACAGAA
>AcAll.fasta.Contig13397,ribosomal protein S13,620897
ATGGGTCGTATGCACAATCCTGGAAAGGGTATATCCCAGTCGGCGATACCGTTTCGTCGATCAGTGCCGACATGGTTGAAATTGACAAGTGAGGATGTGCAGGATCAAATTACCAGATTGGCTAAAAAGGGGTTGCGTCCGTCACAAATAGGTGTTATACTACGTGATTCTCATGGTGTTGCACAAGTCAGACGGGTAACTGGCAACAAAATAGTCAGGATTCTTAAAAGCAAGGGTATGGCTCCTGAGATGCCTGAAGATTTGTACCATTTGATTAAAAAGGCCGTTAATATTCGCAAACATCTAGAGAGAAACCGCAAAGACAAGGATTCTAAATTTCGGCTGATTTTGGTTGAGTCGCGTATTCACCGTCTAGCTCGATATTATAAGACAAAATGTCAGTTACCTAGTACATGGAAATATGAGTCGTCAACAGCGTCGGCCTTAGTTTCA
>GCHDDUZ06GZJIN,Isoleucyl-tRNA synthetase,620897
CCGCACGTTCTCGATGAATGCGACATCACTCCCGAAGTGCGGGAAGCTCTCCTAGAGGATATCAGAAAGAAGCTCACTCCTCAAGCAGTCAAGATACGAGCCGATGTAGAAGTGTCATGCTTCTCGTACGATGGCATTGACGCCATCAAAGAAGCGTTGATCGCTGGGAAGAATTGCTCCACAGAGGCGATGCCCATTAAGATCAACCTCATCGCAGCTCCTCATTTCGTGGTTACCACGCAAACACTGGATAGGGAAAATGGTCTCTCGGCAGTGAATGCTGCCCTTGACGTGGTCAGGGAGACCATAGAGAAGTATGGAGGCAAATTCTCCATCAAGGAGGAGGCTCGGGTGGTCACGGACGTTGATGAC
>AcAll.fasta.Contig13998,ribosomal protein L19,620897
AATAACCTTCGCCTTCCAAAGCGGTTAGCTGCTGCGGTTTTAAAATGTGGCAAGAAAAAGGTATGGATGGACCCTAATGAGGTGAACGAAATATGTAATGCCAACTCTCGAAAAAATATTCGAGGACTTGTCAAAGATGGTCTTATTATTCGTAAACCAGTAGCTGTACACTCCAGATACCGCGCGAGGAAGAAGTTGGAGGCCCGTCGAAAGGGTCGTCATATGGGATATGGTAAAAGGCGAGGTACTCAGAATGCTCGTATGCCGGAAAAGATATTATGGATTCGTCGTATGCGCGTATTGCGTCATCTTCTGAAGAAATACAGAGAAGCGAAAAAGATTGATAAACATTTATATCACGATTTGTATCTCCGTGCTAAGGGTAATGCATTCAAAAACAAGCGAAATTTGATGGAGTTCATTTTCAAAAAGAAGTCTGAAAATACTCGAACTAAACAATTAGCAGAGCAGGCTGAGGCTCGTCGTACTAAGAACAAGGAAACTCGGAAGAGGCGTGCAGAAAGGTTGACACAGAAGCGAATTGAAATGTTGAGGAAGGTATCTGAAGGAGATAAAGTAAAAGAAAAAGAG
>AcAll.fasta.Contig13563,eukaryotic translation initiation factor 5A,620897
ATGTCTGAGCATGAGCATGATCAAGATTTTCATCACGGAGATTCCGGTGCGGCGACCACGTTTCCAAAGCAGTGTTCTGCCCTACGCAAAAATGAATACGTTATGATCAAAGGTCGTCCCTGCAAGGTTGTTGAAATGAGCACCTCAAAGACGGGTAAGCATGGTCACGCGAAGGTTCATCTTGTCGGCCTCGATATTTTCAATGGTAAAAAACTTGAGGATATTTGCCCGTCCACTCACAATATGGATGTGCCTGTAGTGAAACGTAAGGAATACCAGCTTCTTGCCATAAATGATGATGGATATGTCAGCCTTATGGACCTGGATACTTGTGATACAAAAGACGATCTGAAAATGCCTGAAGGAGATCTTGGCGATCAAATTAAGCAAGCGTTTGAGAAGGATGAGACTGGAATCTTGTGCCTCGTTGTCGCTGCTATTGGAGAAGAACAAATCCTTGGATTCAAAAATATGCCCAACAAAGAA
>AcAll.fasta.Contig11728,eukaryotic translation elongation factor 1 alpha 1,620897
GCGTGCAACAAAATGGATTCCACAGAGCCTCCGTTCTCTGAGGCCCGTTTCAACGAAGTTACTACTGAAGTATCAAATTACATTAAAAAAATCGGATACAATCCAAAGGCTGTCGCGTTTGTGCCGATTTCTGGTTTCAATGGTGATAACATGTTGGAGCCTTCATCTAACATGCCATGGTTCAAGGGGTGGAGCGTTGAAAGAAAGGAGGGAAATGCCTCAGGAAAAACTCTTTTGGAGGCGTTAGATTCAGTACTGCCTCCCTCCCGACCTACAGACAAGCCTCTTCGACTTCCGCTTCAAGACGTCTACAAAATAGCAGGTATTGGAACTGTTCCTGTGGGTCGTGTTGAAACCGGAATTCTAAAGCCGGGTATGGTTGTTACATTCGCACCGCAGGGTATATCCACTGAAGTTAAATCAGTTGAAATGCATCATGAATCATTAGCAGAAGCTCTACCAGGTGATAACGTCGGTTTCAACGTAAAGAATGTCTCGGTCAAAGATATCCGGCGAGGTTCCGTGGCTTCCGATTCAAAGAACGATCCCGTAAAGGAAGCAAAATCGTTCACAGCGCAGGTTATCATAATGAACCACCCTGGACAAATTTCTGCAGGTTATACGCCTGTGGTCGACTGTCACACCGCCCATATTGCATGCAGATTTGCTGAATTGAAAGAAAAGGTAGATCGGCGAACAGGAAAAAAGGTTGAAGACAACCCGAAGTTCCTTAAATCTGGTGATGCTGGCATTGTTGAATTGAATACCCCCTACCAAAAACCAAATAGTAGTGTTGAATCATTCACAGAGTAT
>GCHDDUZ06HD00M,Isoleucyl-tRNA synthetase,620897
ACGGTGATCAAGTACGATCGGCGATTTAAGACGTCCAAGCTCGACATGCTGCTCACTGCCAAGTATCTGACACTGATCGGTCGCGAGAAGTCGAAGAACAAAGCCGACAAAGGGCAGCTAATTGAGGTCATCAAAAGGCAAATCGATATCGCGCACATCTTGTCGATAGGCATATCGCCGTATCAGGACGACTTTGTCATTGTGAATGTGCGTGAGAATTACACGTCGCTGTTGGAGACGCCGTTCAAGACGGAGTTCATCACCGCCCTGAGCAAACATTTCAAAGAGCGAACGAGGGGCGGTATACTGCCGCTGGAGTTCTCGCAGACGCACACGATCACCCTGAAGAAGACGAGGTTCGGTGGCGGCACACGCACTGTCCAGTTCCATCTGGCCGGCGTCAGTCGCGAGGCGGAACTGAAGCCGAATGGACAAATCCTTCACGTCACC
>GCHDDUZ06G80T2,flightless I homolog,620897
GACATTGTTCCATTTGATTTCACTAAAACAGCGGACAGTGTACAGCGTCATGCGCCCGATCTAAAGGTGATTTTTGAACGGGATAAAGTTAAAACTGATCTGGCTTCTTTACTTCTTCCTCGTCAACCAGCGATGACTGAGGAGGAAGCAGACCAGATGATGGAGGAATGTAATGAAGATCTAGAACTCCTTGAACCATTTGTCTTAGAGGGGAAAAAATTCGTCAGGCTGCCACAACAAGAATTAGGTACCTTTTACACAATGGACTGTTATGTGTTTTATTGTCGTTACGAGGTTCTTCCGGAGGACGATGGAACGGATCTTGATGAAGATGTTTCTGAAGCTGAGGAAGATAGTACAGGAGATCACGAATGT
>AcAll.fasta.Contig13101,eukaryotic translation initiation factor 3 subunit G,620897
CTAACTGATTTGTCTGCTGCACCAGCAATAGGAAGCTGGGCTGAAACTGTGGAACAAGAAACATCTGGTGGGCGTCATGAGTTCACTAAAGATGGAGTCAAAACTGTTACTGACTTTTTAACGGATAACACTGGCCGGTATAAGATAATTACAACTTTTAAAGTTGTAACTAAGAAGGTCCCAGCAAAAATAGCTGAAAGAAAAAAATGGAAAAAATTTGGACAGTGTAAACATGATGGACCCGGACCACACGTTTCCACAACTTATGTTGCAGAAGATGTTAATATGCAGTTTATAAGGAATCGAACTGGCGAGCAACAACTTGATGTTGGTGATGAAAGCACTAAGGTGAATACAACGAAGGGATCATCTCGCCCACATTGTCGTTATTGCAAAGGTGATGATCATTGGTCGATCAACTGTCCTTATAAGTCAATGTACGCAACCGAAGATTTGGACGCTGTCGATACAAAAGAAAAGGAGATCAAACCTGGAACAAATATGACGGCTCCAGGAGCTACTGGAAAATATGTGGCTCCATCAATGCGCGGTGATCGACCAGCTATGGTTGGCGGTGCCGAAAGGCGATCGGAAGAAAATACATGCAGAGTTACGAATTTACCCGAAGAATGCGATGAAACGGAACTTAGACAACTGTTCAGTCAAGCTGGGAACGTGGTGCGTGTTTTCATAGCGAAAGATAAACATACTAACAAGCCGAAAGGATTTGCATTCGTTACATATGATCGAAGGGATCAAGCTGAATTAGCTATTCAGAAGCTCAATGGTTTCAAACTCGATCATCTTGTGCTTAAAGTCGAATGGACTAGACCAAACAAT
>AcAll.fasta.Contig10932,peroxiredoxin 6,620897
CAACTTTCCGAAGAATTTAAGAAAAGAAATGTAAAATTAATAGGACTAAGCTGCGATTCAGTTGAATCTCATCATGAATGGATTAAGGACATCATTTCGTTCTGTAAAAGTTCAGAGTCTGCTGTCAAATGCTCATGTGAAGGCGATCGGCTGACTTTTCCAATTATTGCCGATGAAAACCGTTTGTTAGCAAAAAAATTGGGAATTATTGATCCGAATGAAACAGATTCTGATGGGATTCCAGTAACTGCTAGAGCGGTTTTTATCATTGCTCCAAATAAAACAATGACACTTTCAATTCTTTATCCAGCAACAACTGGAAGGAATTTTGATGAGATTTTGCGAGTCGTTGATTCCTTGCAGCTGACTTCAACGTTGAAAGTGGCAACTCCAGTGGATTGGAAGCAAGGAGATAATTACGTTGTAGACCCGAGCTTAAGCGACAGCGAAGCGAAGTCACTGTTTGGCGAAAACATTGAAACAATACATTTACCTTCTGGAAAAGCTTATATACGAATGGTTACGTCTTCAAAA
>AcAll.fasta.Contig5671,Isoleucyl-tRNA synthetase,620897
GAGGATAATTTCCCTGCCGATTTTATTGCGGAAGGTATTGATCAGACACGTGGATGGTTTTACACTCTTCTAGTCTTGTCGACTGCTCTTTTCAACCGTCTTCCATTCAAAAATTTGATATGTAATGGCCTAGTTCTTGCTGCAGACGGCTCAAAAATGTCGAAAAGGAAGAAGAACTATCCAAATCCAATGGACATAGTCAAAAATTACGGAGCAGATGCATTACGCGTTTATTTGGTAAATTCTCCTGTTGTTAGAGGCGAAAATCTTCGTTTTCGAGAAGAAGGTGTGAAAGACGTATTAAAAGATTTCCTTCCATGGTACAACGCCTATCGATTCTTTGTTCAGAACGTTCAACTTTATGAACATGAATACGGAAAGGTATTTTATTTAATGGATTCGAATTCT
>GCHDDUZ06G5ODZ,Isoleucyl-tRNA synthetase,620897
GTCTACATGGGCATCAGTCATGTGGAGAAAGTGGATGAACACGAACAAACGATGCTGGTGCACGGCCATCTGTGGGCAACTTGGGTCGATGAGTACCTCGTCTGGAATCCGAAGGATTATAACGACACGTCGAAAGTCAACATTGATTCGTGGAGAATTTGGCAACCGGCGTTAGCGCTCTACAATAGTGCGAGAGGGAACTCATGGCACCTGTACATGCACGGTTTGCCGGCGATGATAAGCAACAACGGAAGAGTGTGGGCCAGCGGATCGTTCTCGTTCCATGTGACATGCCGGTTCGACTTCTCAGACTGGCCTTACGACGAACAGGAGTGCCCGATTGTGATTGCTGACTGGGTCTACGATCTGTCTCGGGTGAATCTCTCGGACCCACAAGGCACCACTCCGTGGAACCAGCCAACCGTTCGCCTCAACTACGATCCGGTACGGCAGGACGAGAAGCACGTTGCAGGATGGGAAGTATTGGAT
>AcAll.fasta.Contig12618,peroxiredoxin 6,620897
ATTTTATTGGGCGATGTTTTTCCTGACTTCAAGGCCGACTCAACAGAAGGCGAAATAGGCAGCTTTCATGAGTGGATGGGAAAAAGCTGGGCTATTCTCTTTTCACATCCTAGAGATTTTACACCTGTATGTACAACTGAGTTAGCTCGTGCTGAACAACTTTCCGAAGAATTTAAGAAAAGAAATGTAAAATTAATAGGACTAAGCTGCGATTCAGTTGAATCTCATCATGAATGGATTAAGGACATCATTTCGTTCTGTAAAAGTTCAGAGTCTGCTGTCAAATGCTCATGTGAAGGCGATCGGCTGACTTTTCCAATTATTGCCGATGAAAACCGTTTGTTAGCAAAATTGGGAATTATTGATCCGAATGAAACAGATTCTGATGGGATTCCAGTAACTGCTAGAGCGGTTTTTATCATTGCTCCAAATAAAACAATGACACTTTCAATTCTTTATCCAGCAACAACTGGAAGGAATTTTGACGAGATTTTGCGAGTCGTTGATTCCTTGCAGCTGACTCCAACGTTGAAAGTGGCAACTCCAGTGGATTGGAAGCAAGGAGATAATTACGTTGTAGACCCGAGCTTAAGCGACAGCGAAGCGAAGTCACTGTTTGGCGAAAACATTGAAACAATACATTTACCTTCTGGAAAAGCTTATATACGAATG
>AcAll.fasta.Contig10770,ribosomal protein L7a,620897
GTTCAGAAGGAAGTGAAGAATCCACTTTTCGAAAAGAGGACAAGGAACTTCAACATTGGATGCGACATCCAGCCCAAGCGTGACGTGACGCGCTTCGTGAAGTGGCCAAAATACATCCGCCTGCAGCGTCAGAAGGCCGTTCTGCAGAAGCGTCTGAAGATCCCCCCACCAGTGAACCAGTTCAGAACTGCGGTTGACAGGCAGACAGCATCTCAGCTGTTCAACCTTCTCAACAAGTATCGCCCCGAGTCTAAGAGCAGAAAAAGGAACGTCTACGCGCACGTGCAGAAGCGCGCGCCGCAGGAAAGACTGAAGAGATCACCAAGCCGTCCCCCCACCGTCCGTCATGGTGTAAACACGATAACGCGCCTTATTGAGACCCGCAAGGCACAGCTCGTACTGATCGCCCACGACGTCGATCCCATTGAGATCGTCTTATTCCTGCCCGCCCTTTGCCGCAAATTCAACGTTCCTTATGCAATTGTGAGGGGAAGGCTTCGCTTGGGACAG
>AcAll.fasta.Contig12868,ribosomal protein L19,620897
GCGATGAGTTCTAATAACCCTCGCCTTCCAAAGCGGTTAGCTGCTGCGGTTTTAAAATGTGGCAAGAAAAAGGTATGGATGGACCCTAATGAGGTGAACGAAATATGTAATGCCAACTCTCGAAAAAATATTCGAGGACTTGTCAAAGATGGTCTTATTATTCGTAAACCAGTAGCTGTACACTCCAGATACCGCGCGAGGAAGAAGTTGGAGGCCCGTCGAAAGGGTCGTCATATGGGATATGGTAAAAGGCGAGGTACTCAGAATGCTCGTATGCCGGAAAAGATATTATGGATTCGTCGTATGCGCGTATTGCGTCATCTTCTGAAGAAATACAGAGAAGCGAAAAAGATTGATAAACATTTATATCACGATTTGTATCTCCGTGCTAAGGGTAATGCATTACAAAAACAACGAAATTTGATGGAGTTCATTTTCAAAAAGAAGTCTGAAAATACTCGAACTAAACAATTAGCAGAGCAGGCTGAGGCTCGTCGTACCAAGAACAAGGAAACTCGGAAGAGGCGTGCAGAAAGGTTGACACAGAAGCGAGTTGAAGTGTTGAGGAAA
>AcAll.fasta.Contig11991,ribosomal protein L7a,620897
ATGCCGTCAAAGAAGATAATAAAAAAGAAAGTTGCTCCTTTACCGTCAGCGGTTAAAAAGGCCGAAGCCGCAAAGAATGAATCTAACCCATTGTTTGAAAAGCGACCTCGAAATTTCGCGATCGGACAGGACATTCAACCAAAACGTGATCTCACTCGTTTTGTGCGCTGGCCGAAATATATCCGTCTTCAGCGTCAGAAAGCAGTTCTACTTAAACGACTGAAGATCCCACCACCAATAAACCAGTTTCGCTTTGCTGACAAAAAAACCTTTAAGCTATTCATTTTCCGACTTCTTGATAAATACCGACCGGAAACCAAGCAAAAAATCATGCGTTTGCGTGCCCGTGCTGAGGCTCGAGTTGCCGGACAACCGGAACCAGTTACAAAGAGAGCACCGGTAGTTCGTTCTGGTATTAATAATATTACGAAATTGGTGGAACAAAAGAAAGCGCAGCTGGTAGTCATCGCTCATGATGTGGAGCCCCTTGAAATCGTCATTTTTTTGCCGGCACTTTGCCGAAGATTTCAGGTACCATATTGTATAGTCAGAGGTAAAGCTCGTCTCGGTCAAGTTGTTCGTCGCAAGACGGCATCA
>GCHDDUZ06GRO6S,glycogen synthase 1,620897
CCACCAGAAAGAGTCCAGCTGAAACGTTGCATAATGGCTGCTGCAAAACATGAGTTACCTCCTGTATGTACCCACAATATGCTTGATCCTGCTGATCCGGTATTGAATGCTCTCAGGCGTACTCATTTGATAAATCAAAGAACTGATCGTGTTAAAGTTGTTTTTCATCCTGAGTTTTTGTCATCTGTGTCACCACTAATAGGCCTTGATTATGAAGAATTCGTTCGGGTTGGTCACATGGGAATCTTTCCAAGTTATTACGAACCATGGGGATATACTCCAGCAGAATGTACCGTTATGGGTATACCATCTGTCACGACA
>AcAll.fasta.Contig7840,quinoid dihydropteridine reductase,620897
GAAGATATGATCAAGAATGCTGATTTAATGTGGAAACAAAGCGTGTGGAGCTCTACCATAGCTGCCAAAATTGCCACACATCATTTAAAAGAAGATGGTCTTTTGTCATTAACTGGAGCAGCTGCTGCCTTGGAAGGCAGTCCTACCATGATTGGATATGGTATGGCAAAGGCGGCAGTTCTCCATTTGACGAAGAGTCTTGCAAACAAAGGTTCTGGTATGCCGGATCGTTCATCTACAATCGCCCTTCTTCCTATTACTCTCGACACACCCAATAATCGAAAATCGATGCCAAAGGCCGATTTTGGAAGCTGGACTCCACTAGATTACATTTGCGAAACATTGCATAAATGGACGATGGATTCTGCTAGCACGGCCCCCAAGCGGATTCTTTTAGTAAAATTGAATACCGCTCATGGACAA
>AcAll.fasta.Contig10297,ribosomal protein S13,620897
GGGTTGCGTCCGTCACAAATAGGTGTTATACTACGTGATTCTCATGGTGTTGCACAAGTCAGACGGGTAACTGGCAACAAAATAGTCAGGATTCTTAAAAGCAAGGGTATGGCTCCTGAGATGCCTGAAGATTTGTACCATTTGATTAAAAAGGCCGTTAATATTCGCAAACATCTAGAGAGAAACCGTAAAGACGGCTTATGATGAATTGGATCAAGAATGAGGTCTTTTTTTCACTTTTTATTAATTAGCGATCGCCACGAACAT
>FSIONBI01BZEQH,ribosomal protein L9,620897
CTTTCAACAAAACACAAAGATGAACTGATTTTGGAAGGAAATGACATCGAAATGGTGTCCCAAGCAGCGGCTAGTATTCAGCAGTCAACAACAGTTAAGAAGAAGGACATCCGTAAATTTCTGGATGGAATTTATGTTAGTGAGAAGACTACA
>AcAll.fasta.Contig13222,eukaryotic translation elongation factor 1 alpha 1,620897
ATGGGAAAGGAAAAGACTCACATTAATATCGTCGTGATCGGTCACGTCGATTCGGGTAAGTCGACAACAACTGGTCATCTTATATACAAATGTGGTGGCATTGACAAAAGAACCATCGAAAAATTCGAAGAGGAGGCGCAAGAAATGGGAAAAGGTTCTTTCAAATATGCCTGGGTGTTGGACAAATTGAAGGCTGAGCGCGAGCGTGGTATTACGATTGATATCGCTCTCTGGAAATTTGAAACTTCAAAATATTATGTCACCATCATTGATGCTCCCGGGCATCGTGATTTTATCAAAAACATGATTGCAGGAACTTCGCAGGCTGATTGTGCAGTTTTGGTCGTAGCTTGTGGTACTGGTGAATTTGAAGCGGGTATTTCGAAAAACGGTCAAACTCGTGAACATGCCTTACTGGCCCAGACGCTTGGCGTTAAGCAAATGATCGTAGCGTGCAACAAAATGGATTCCACAGAGCCTCCGTTCTCTGAGGCCCGTTTCAACGAAGTTACTACTGAAGTATCAAATTACATTAAAAAAATCGGATACAATCCAAAGGCTGTCGCGTTTGTGCCGATTTCTGGTTTCAATGGTGATAACATGTTGGAGCCTTCATCTAACATGCCATGGTTCAAGGGGTGGAGCGTTGAAAGAAAGGAGGGAAATGCCTCAGGAAAAACTCTTTTGGAGGCGTTAGATTCAGTACTGCCCTCCCTCCCGACCTACAGACAAGCCTCTTCGACTTCCGCTTCAAGACGTCTAACAAAATAGCAGGTATTGGAACTGTTCCTGGTGGGTCGTGTTAGAAACCGGATTCTAAAGCCAGGTATGGTTGTTACATTCGCACCGCAGGGTATATCCACTGAAGTTAAATCAGTTGAAATGCATCATGAATCATTAGCAGAAGCTCTACCAGGTGATAACGTCGGTTTCAACGTAAAGAATATCTCGGTCAAAGATATCCGGCGAGGTTCCGTGGCTTCCGATTCAAAGAACGATCCCGTAAAGGAAGCAAAATCGTTCACAGCGCAGGTTATCATAATGAACCACCCTGGACAAATTTCTGCAGGTTATACGCCTGTGGTCGACTGTCACACCGCCCATATTGCATGCAGATTTGCTGAATTGAAAGAAAAGGTAGATCGGCGAACAGGAAAAAAGGTTGAAGACAACCCGAAGTTCCTTAAATCTGGTGATGCTGGCATTGTTGAATTGATCCCCTCCAAACCAATGTGTGTTGAATCATTCACAGAGTATTCC
>AcAll.fasta.Contig3070,ribosomal protein L8,620897
GCGAAGGCCGCCGTCCAAGTCGGAAACATCGTCCCGGTTGGAACCCTTCCCGAAGGAACCACCATCTGCAACGTTGAGGGAAAGTGCGGCGACCGAGGAAAGCTCGCCAAGTGCTCCGGCAACTACGCCACTGTCATCGCCCACAACCCCGAAACGAAGAAGACCCGTATTCGTCTCCCATCCGGAGCGAAGAAGGTCATCCAATCCGCCAACCGTGCCATGATTGGATTGGTGGGAGGTGGACGTACCGATAAGCCTATGCTGAAGGCCGGACGCGCTTACCACAAGTACAAGGCAAAGAGGAACAGCTAGCCGCGTGTCAGAGGTGTAGCCATGAACCCCGTCGAGCATCCTCACGGAGGA
>GCHDDUZ06HBR6H,ATPase H+ transporting lysosomal 38kDa V0 subunit d1,620897
CAATCCACGGACTACGGCAATTTTCTGGCGAACGAACCCGGAGCAATTACCGTACAAGTGATAGACGAACGACTGAAGGAGAAGCTTGTAACGGAATTCACTCATCTGAGAAATAACTCATTGGAACCTCTGGCAACGTTCCTAGATTACATCACGTACTCGTACATGATCGATAACATAATTCTTCTCATTACTGGTACTCTTCATCAGCGTCCTATCTCGGAACTCATCAGCAAATGCCATCCCCTCGGATCATTCGAGCAGATGGAA
>AcAll.fasta.Contig10734,elongation factor 2,620897
TACAGAGAGACCGTTTCAGAGGAATCAAGTATTATGTGTTTGTCTAAATCTCCGAACAAACATAATCGTTTGTTTTGTAAGGCTCTTCCGATGCCAGATGGTCTAGCTGAAGATATCGATAAAGGCGACATTAACGCTCGTGATGAGCTTAAGGCACGTGCTAAGATACTTGCTGAGAAGTACGACTATGACGTAACAGAAGCACGTAAAATCTGGTGCTTTGGACCAGACGGAACTGGACCGAACATTCTTGTTGACGTCACGAAAGGAGTGCAGTATTTGAATGAAATAAAAGACTCTGTTGTAGCAGGATTCCAGTGGGCTACTAAAGAGGGAGTATTGTGCGATGAAAACATGCGAGGCGTTCGTTTTAATGTACACGACGTGACCCTTCACGCCGATGCTATTCACAGAGGTGGTGGACAGATAATTCCTACTGCGCGTCGTGTCTTTTACGCATGCGCTTTAACTGCTGCCCCTCGTATGCTGGAACCCATTTATCTTGTTGAAATTCAATGTCCTGAAACTGCAGTTGGAGGTATATACGGTGTATTGAATCGCCGTCGAGGCCATGTTGTTGAAGAATCGCAAGTAGCAGGAACACCTATGTTTGTCGTTAAAGCATATCTACCCGTCAACGAATCATTCGGATTCACGGCAGATCTTCGT
>GCHDDUZ06HCG40,spectrin alpha non-erythrocytic 1,620897
CGTAATTTGCAAAGAATTATCAAGGACCGTGAGATTGAGCTGCAAAAGGAGAATGCCCGCCAGGAGGAGAACGACCGATTGCGCCGAGACTTTGCCAAGCTGGCCAACGTGTTCCATAACTGGTTAACAGTTACTCGGCAGGAAATGATGGAGGCGAGTGGATCTCTGGAAGAGCAGCTAGAAGTGTTGAAACGGAAGGCTGGTGAGATCCGAGCGAACAAGACACAGTTACGAAAGATTGAAGAGCAAGGTGCATTGTTGGAGAGGAATTTGATTTTGGACAATCGGTACACTGAACACTCGACCGTCGGTTTGGCTCAGGCATGGGACCAACTCGACCAGCTCGCAATGCGAATGCAGCATAACCTGGAGCAGCAG
>FSIONBI01CHYEC,eukaryotic translation initiation factor 3 subunit G,620897
ATCGATGGAAAAACAGTTGATCCTAAGCGGGCAGTTCCGAGAGAGCAGTCTCAAAGAAGCGAAGCCACTGTTTCTTCTAAAAGATTGTACGTTTCTGGTGTGAGAGAGGAACATACCGAAGACATGTTCAAAGAGCATTTCGGCAAGTATGGTAATATAGTAAAGTGTGAAATAATCGTGGACAAAAACACCAGCAAGCCAAGAGGTTTCGCATTTGTAACTTTCGATGATTACGATGCCGTAGACAAATGTGTT
>GCHDDUZ06GVSRX,O-linked N-acetylglucosamine,620897
GAAGTGCCACAGTCACTGTTGCTGACCAGCCGACAACAGTATAACTTGCCTGAGGACGCCATTGTGTTCTGCAATTTCAATCAACTGTATAAAATCGACCCACCTACGTTAGACATGTGGATCGAGATACTGAAACGGGTGCCGAGAAGTGTTCTATGGCTGCTTCGGTTCCCGTTCCATGGAGAGGCCCACGTACACAAATATTGTGCTGATTCGAGACATCGACACGAAGCGCATTGTGTTCAGCCATGTCGCAGCCAAGGAGAGCACGTTAGACGAGGTCAGGTT
>AcAll.fasta.Contig8002,proprotein convertase subtilisin/kexin type 2,620897
TTTGCCCTTGCTCTTGAAGCAAACCCTATTCTGACATGGCGAGATTTGCAACATTTAACTGTTCTAACATCAACAAGGAATTCGCTTTTTGATGGCCGTTGTCGGAATTTACCCGATCTTGGATTAGAGATACCTCAACCTTATCGAGGAGCTAACAAAAATTGTTCACATTTTGAATGGCAAATGAATGCTGTTGGACTTGAATTTAATCATTTATTTGGATTTGGAGTATTGGATGCTGCAGAAATGGTTATGTTGGCAATGGTTTGGAAAACATCTCCACCTCGATTTCATTGTGAATCTGGAACCATTACTACTCCTCATAATATTCCATCAAAGGGAAATATATTAGAAATTAAAACTGATGCTTGTCATGGAACTAATACTAGAAGTTAAATTATTTGGAACATGTTCAAGCTATTGTTACTATTTAACAGCACACGCCGTGGTGACACAACTTTATATTTGATTTCACCCAGTGGAACTCAAACAATGATTTTATCACGACGACCAAAAGATGATGATAGTAGAGATGGATTTACTAATTGGCCATTTATGACAACTCATACTTGGGGAGAAAATCCACGTGGA
>AcAll.fasta.Contig1621,ALATS,620897
GACGATGGTACGGAATTCTCAGTATCAAACGTTCAGATTCGAGGAGGTTACGTCGTTTTGGTTGGGTCTGTCGAGGGAAAGATCAATGTTGGAGATGAACTGGTACAAATAGTTGATGAGGAAAGGCGTTCTTTAATTATGAAAAACCATACCGGTACGCATTTAAATTTTGCATTGCGTGAGGTTCTTCCTGACGTTGAACAGAAAGGTTCTCTTGTTGCTCCGGATCGATTGCGTTTCGATTTTACAGCAGGAGGTGCCTTAACGACCGAACAGATTAAAAAAGCTGAGCAGGCTGCGCAAGAAATAATTGATACCCAGGCTGTTGTCTATGCGGAAAATACTCCTTTGGCTGTAGCTAAGAATATTAATGGTCTACGAGCTATTGATGAGGTCTATCCGGATCCAGTACGAATTGTTAGCGTCGGTGTTCCTGTTGAATCTCTCATCGCAAATCCTTGCGGCGATGCTGCTTTAAAC
>AcAll.fasta.Contig12339,casein kinase 2 alpha 1 polypeptide,620897
GGAACGAATGTAATTACGCTATTAGACGTCGTAAAGGATCCCATTTCCCGAACACCAGCACTGATCTTCGAGTACGTCAACAACTCAGACTTCAAACAATTATACGGCACCCTTAGTGATTTGGATATTCGCTTCTACCTATACGAGCTGCTGAAGGCGCTGGATTACTGCCATTCGCAAGGAATAATGCATAGAGATGTGAAGCCCCACAACGTAATGATCGACCACGAGAAGAAACAGCTACGCCTAATCGACTGGGGTTTGGCGGAGTTTTATCATCCAAAACAGGACTACAACGTTCGAGTGGCGTCACGGTATTTCAAGGGACCAGAGCTTCTAGTCGACTACCAATGCTACGACTACTCGTTGGATATGTGGAGTTTGGGCTGCATGCTGGCGAGTATGATTTTCCGGAAAGAACCTTTCTTCCATGGTCACGATAACTACGACCAACTTGTACGTATTGCAAAGGTGCTTGGAACAGAGGAGCTGCATGAATACATTGACAAGTACCACATTGAGCTAGACCCAAGGTTTAACGATATCCTTGGGCGCCATTCGCGAAAACGCTGGGAAAGGTTCATCCATGCTGAAAATCAACACCTGGTCACTCCAGAAGCCATTGATTTCCTTGACAAATTACTGCGTTATGACCACCAGGAGCGTTTGACGGCACGCGAAGCAATGGCTCATCCCTACTTTTTTCCCGTGGTAGAGGCTGCCCGTCAGGGAAGTGATGCGTTGTCGGTAAAAAGCGATCACTCC
>AcAll.fasta.Contig6668,F-actin capping protein beta subunit,620897
GACGGCGACAGCTACAGATCTCCTTGGACGAACACCTACGATCCCCCGGCCGAAGACGCACAGCTACCGACGGAAAAATTGAGAAAACTGGAGATTGAGGCAAATAGCAGTCTTTTGTAAAGCTATAGGGACATGTACTTCGAGGGCGGTATTTCGTCTGTCTATTTTTGG
>GCHDDUZ06HGOYH,eukaryotic translation initiation factor 3 subunit G,620897
AAGGAGGCATTGTCTTTAAATGGGCAGAAGGTAAAAGAGCATAGACTCGAGTTGACATGTGTGTACGGTAAAAAGAACTACGAAAGTCGAAACACTGTTTTTGTTGGAAATCTGCCCTTTGACATAACGGATGATGAACTGGCTAATTTGTTCGATCAATGTGGCGATCTTGATTCTGTTCGCGTTGTCAGAGATGCCAATACTGGCCTAGGGAAAGGATTCGCTTTTGTGTGCTTCAACGACACAGCTTCTCTACCGATCGCTTTGAAAATGGATGGAGCTCAGCTGTTGGCACGCAATATTCGCGTTAAAAAAATAGAAAAACGGAATAAAAGA
>AcAll.fasta.Contig12848,eukaryotic translation elongation factor 1 alpha 1,620897
GGAAAAGGTTCTTTCAAATATGCCTGGGTGTTGGACAAATTGAAGGCTGAGCGCGAGCGTGGTATTACGATTGATATCGCCCTCTGGAAATTTGAAACTTCAAAATATTATGTCACCATCATTGATGCTCCCGGGCATCGTGATTTTATCAAAAACATGATTACAGGAACTTCGCAGGCTGATTGTGCAGTTTTGGTCGTAGCTTGTGGTACTGGTGAATTTGAAGCGGGTATTTCGAAAAACGGTCAAACTCGTGAACATGCCTTACTGGCCCAGACGCTTGGCGTTAAGCAAATGATCGTAGCGTGCAACAAAATGGATTCCACAGAGCCTCCGTTCTCTGAGGCTCGTTTCAACGAAGTTACTACTGAAGTATCAAATTACATTAAAAAAGGATACAATCCAAAGGCTGTCGCGTTTGTACCGATTTCTGGTTTCAATGGTGATAACATGTTGGAGCCTTCATCTAACATGCCATGGTTCAAGGGGTGGAGCGTTGAAAGAAAGGAGGGAAATGCCTCAGGAAAAACTCTTTTGGAGGCGTTAGATTCAGTACTGCCTCCCTCCCGACCTACAGACAAGCCTCTTCGACTTCCGCTTCAAGACGTC
>AcAll.fasta.Contig13955,ribosomal protein L12,620897
ATGCCTCCTAAGTTCGACCCCACTGAGATCAAGATCATCTACCTCCGATGCTTCGGAGGTGAGGCTGCCGGCGCGTCGTCGCTCGCACCCAAGGTCGGACCTCTCGGTCTGTCCGCCAAGAAGGTCGCCGATGATATCGCAAAGGGAACCATGAACTACAAGGGTCTCCGCGTGACTGTGAAGCTCATCGTGCAGAACCGTATCGCCCAGATCGAGGTCGTTCCTTCCGCCGCTGCCCTGCTGGTGAAGGCTCTCGCTGAGCCTGAGCGCGACCGCAAGAAGGAGAAGAACGTGAAGCACAACGGTAACGTGTCGCTGGAGCAGCTGTACGATATCGCTCGCACCATGCGCGTCCGATCCATGGCCAAGACTTTCCAGGGAACCGTCAAGGAGATCCTCGGAACGGCAGTCTCCGTCGGATGCACCGTCAATGGTAAGAACCCCAAGGACGTGCAGGTCGAGATCGATGATGGACGCGAGGAGGTCCCCGCTCAG
>GCHDDUZ06GTJR1,eukaryotic translation initiation factor 3 subunit G,620897
TGCTTGGGATGCTTCAATCTGAGTGTCCACACAACGGAGGCTGACCTGCGAGATCTGTTCGGGGAGTTTGGCGAGATTGAAAAGGTTGAACTAGTCTACGATCATCCAACCGGTCGTTCGCGTGGATTCGGTTTTGTGTACTTCGACCGCCTTGAGGATGCCTGTGCAGCTCGCGACAAGCTATCCGGGAAAGAGATCGATGGGCACAAGATCCGTGTCGATTATGCTGACGAAGAGGCTCATACGCCAACTCCAGGTCAGTAT
>AcAll.fasta.Contig455,ATPase H+ transporting lysosomal 56/58kDa V1 subunit B2,620897
GAATTCTTGATTAAATTCGAGAAGAACTTTATTACTCAAGGAAACTACGAGAATCGAACTGTTTTCGAGTCGCTTGATATTGGATGGCAACTTCTGCGTATCTTCCCCAGAGAAATGTTGAAGCGAATCCCAGAAAGCACGCTCGAGAAGTACTACCCCCGAAGAGGAGCGAAAACGGAC
>AcAll.fasta.Contig14423,Isoleucyl-tRNA synthetase,620897
CTCAATCGCAAGGAGAAACAACGCATCCAATGGGCCCTACTCGTACTTTTCGGTTTTCATACCACATTTGAGCAATGGTGTAGAGTTATTCTACCTTTTTCTCAATGGCAACTGCAACCAAGTCCCAGTCTGTTCGATCTTTTAATTCTGAACTCCATTGGCAGTATAGCAACCCTTATTGGCTCTATTTTCATCGCACAGGTGATTGATACAAACGGATGTTTTGTAACATCGATTTTGGTGACAGTGGTAACTTCTTTCTATGAGATGACGATTGGGCATATAACCAATTATTATTTATACGGATTTATGCAACTATTACTAATTGCCAACCATTTTCCAATGACAGCTGATGCGCTAATATCTCAATTGGTTGGAGAGGATGGTGATGATAAAGAACGCGCTAGCCTTATTATGCGCCTTACTATACCGCAAAGTATCGCATTTGCCGCAGGACCGTATCTCGCCATTCAAACAATTCTTCTCTTGGCGCCAGGTATTCCGATATCACTTACGATGTGCGGTTGTCTTCATATACTCACCGTACTACCAATGATTCTGCTATATATCCCACAAACACAATGTGAAGGAAAACGTTCCTATCTACCGTCGTTCAATGACTATACTGAAATGCTTTCAAACGTTGAAATGAGGTGGTCATTACTCTTTCTTATGATGATTGTGGTACCTTACTCTGCTTATGATCAAATCATACGAACAAATCTCACATTCCTCCTTATATCGGATCCAACAATCATGGCAAAGCTCGCATTTCTTATTGGATTGACCACTTTTGTTGCGAATATTTTCGTTCTACCTGCTCTTCAGTCTCGCTTCGGACCGCAGGCTTTGCTGCAGATGTCATTCGCAACTGTTACTGTTTCATACTTATATCTAAGTCAATTAGGCAGAACTGTCAGATATGCATATCTATTTACTGGAATGCCAATTCAGATACTTGGAGTTACGATGGCGCTTGGACAGTTATCAGCGCAAATTATGGGTCAAGCTGGACGTTCGAAGATGGGCAAAGCAGCAGCACTAAATCGCGGCGTTCAGCTAGCCGCAATGGCAGTGTCTCCACTAATTTGCGGCCAATCTGTCGATGGAACAGAGGCAAAGATGCTTTGCTATGCTAGCGCAGTAATCAGTATTCTTGGAATTGTAGCCGTAAGGCAATTTGGAACGTTCATGCACTCGCATTTCCAGTCACTTCCT
>AcAll.fasta.Contig2584,proteasome subunit beta type 1,620897
GATGTGAAGACGAATCCTCTTCAAGAGATGAAAACATTCAAAGCTGCGCTGGCCGACGCGAAGACTAATCCTGACTGGCGGACGGCGCGTCAGATTGAGCGTCGCGGCTGGAATCCTTACGTTCGAGGGAGGTCGACCTGCGCACTATCGGGCGAGAACTTCGCCATCGTGGCCAGTGACACACGTATGTCTCAGCACGAAGTTAACATCATCACGAGAGATGCCGAGAAGGTCCACGCTTTGAACGATTCTGTGATCCTGGCCGCGTCCGGGTTCTACGGCGACGTTCTGCAGCTGAAGAGGTTACAGTCTCGCCTTCACAAGTATCGTTTCGACTACCGTACCGACATGAGTGTAGATCTA
>AcAll.fasta.Contig9788,ribosomal protein L19,620897
AATAACCTTCGCCTTCCAAAGCGGTTAGCTGCTGCGGTTTTAAAATGTGGCAAGAAAAAGGTATGGATGGACCCTAATGAGGTGAACGAAATATGTAATGCCAACTCTCGAAAAAATATTCGAGGACTTGTCAAAGATGGTCTTATTATTCGTAAACCAGTAGCTGTACACTCCAGATACCGCGCGAGGAAGAAGCTGGAGGCCCGTCGAAAGGGTCGTCATATGGGATATGGTAAAAGGCGAGGTACTCAGAATGCTCGTATGCCGGAAAAGATATTATGGATTCGTCGTATGCGCGTATTGCGTCATCTTCTGAAGAAATACAGAGAAGCGAAAAAGATTGATAAACATTTATATCACGATTTGTATCTCCGTGCTAAGGGTAATGCATTCAAAGACAAGCGAAATTTGATGGAGTTCATTTTCAAAAAGAAGTCTGAAAATACTCGAACTAAACAATTAGCAGGGCAGGCTGAGGCTCGTCGTACTAAGAACAAGGAAACTCGGAAGAGGCGTGCAGAAAGGTTGACACAGAAGCGAATTGAAATGTTGAGGAAGGTATCTGAAGGAGATAAAGTAAAGGAAAAAGAG
>AcAll.fasta.Contig14486,eukaryotic translation elongation factor 1 alpha 1,620897
CATCGTGATTTTATCAAAAACATGATTACAGGAACTTCGCAGGCTGATTGTGCAGTTTTGGTCGTAGCTTGTGGTACTGGTGAATTTGAAGCGGGTATTTCGAAAAACGGTCAAACTCGTGAACATGCCTTACTGGCCCAGACGCTTGGCGTTAAGCAAATGATCGTAGCGTGCAACAAAATGGATTCCACAGAGCCTCCGTTCTCTGAGGCTCGTTTCAACGAAGTTACTACTGAAGTATCAAATTACTTAAAAAAATACGGATACAATCCAAAGGCTGTCGCGTTTGTACCGATTTCTGGTTTCAATGGTGATAACATGTTGGAGCCTTCATCTAACATGCCATGGTTCAAGGGGTGGAGCGTTGAAAGAAAGGAGGGAAATGCCTCAGGAAAAACTCTTTTGGAGGCGTTAGATTCAGTACTGCCTCCCTCCCGACCTACAGACAAGCCTCTTCGACTTCCGCTTCAAGACGTCTACAAAATAGCAGGTATTGGAACTGTTCCTGTGGGTCGTGTTGAAACCGGAATTCTAAAGCCAGGTATGGTTGTTACATTCGCACCGCAGGGTATATCCACTGAAGTTAAATCAGTTGAAATGCATCATGAATCATTAGCAGAAGCTCTACCAGGTGATAACGTCGGTTTCAACGTAAAGAATATCTCGGTCAAAGATATCCGGCGAGGTTCCGTGGCTTCCGATTCAAAGAACGATCCCGTAAAGGAAGCAAAATCGTTCACAGCGCAGGTTATCATAATGAACCACCCTGGACAAATTTCTGCAGGTTATACGCCTGTGGTCGACTGTCACACCGCCCATATTGCATGCAGATTTGCTGAATTGAAAGAAAAGGTAGATCGGCGAACAGGAAAAAAGGTTGAAGACAACCCGAAGTTCCTTAAATCTGGTGATGCTGGCATTGTTGAATTGATCCCCTCCAAACCAATGTGTGTTGAATCATTCACAGAGTATCCTCCTCTCGGACGGTTTGCAGTGCGTGACATGCGACAAACTGTTGCTGTTGGTGTTATCAGGGCAGTTGACAAGTCAGAGGTTGTGGGAAAGGTGACCAAAGCAGCACAGAAGGCAGGAGTAGCTGCACCAAAGAAG
>AcAll.fasta.Contig14494,eukaryotic translation elongation factor 1 alpha 1,620897
AAAGGTTCTTTCAAATATGCCTGGGTGTTGGACAAATTGAAGGCTGAGCGCGAGCGTGGTATTACGATTGATATCGCTCTCTGGAAATTTGAAACTTCAAAATATTATGTCACCATCATTGATGCTCCCGGGCATCGTGATTTTATCAAAAACATGATTACAGGAACTTCGCAGGCTGATTGTGCAGTTTTGGTCGTAGCTTGTGGTACTGGTGAATTTAGCGGGTATTTCGAAAACGGTCAAACTCGTGAACATGCCTTACTGGCCCAGACGCTTGGCGTTAAGCAAATGATCGTAGCGTGCAACAAAATGGATTCCACAGAGCCTCCGTTCTCTGAGGCTCGTTTCAACGAAGTTACTACTGAAGTATCAAATTACATTAAAAAAATCGGATACAATCCAAAGGCTGTCGCGTTTGTACCGATTTCTGGTTTCAATGGTGATAACATGTTGGAGCCTTCATCTAACATGCCATGGTTCAAGGGGTGGAGCGTTGAAAGAAAGGAGGGAAATGCCTCAGGAAAAACTCTTTTGGAGGCGTTAGATTCAGTACTGCCTCCCTCCCGACCTACAGACAAGCCTCTTCGACTTCCGCTTCAAGACGTCTACAAAATAGCAGGTATTGGAACTGTTCCTGTGGGTCGTGTTGAAACCGGAATTCTAAAGCCAGGTATGGTTGTTACATTCGCACCGCAGGGTATATCCACTGAAGTTAAATCAGTTGAAATGCATCATGAATCATTAGCAGAAGCTCTACCAGGTGATAACGTCGGTTTCAACGTAAAGAATATCTCGGTCAAAGATATCCGGCGAGGTTCCGTGGCTTCCGATTCAAAGAACGATCCCGTAAAGGAAGACAAATCGTTCACAGCGCAGGTTATCATAATGAACCACCCTGGACAAATTTCTGCAGGTTATACGCCTGTGGTCGACTGTCACACCGCCCATATTGCATGCAGATTTGCTGAATTGAAAGAAAAGGTAGATCGGCGAACAGGAAAAAAGGTTGAAGACAACCCGAAGTTCCTTAAATCTGGTGATGCTGGCATTGTTGAATTGATCCCCTCCAAACCAATGTGTGTTGAATCATTCACAGAGTATCCTCCTCTCGGACGGTTTGCAGTGCGTGACATGCGACAAACTGTTGCTGTTGGTGTTATTAAGGCAGTTGACAAGTCAGAGGTTGTGGGAAAGGTGACCAAAGCAGCACAGAAGGCAGGAGTAGCTGCACCAAAGAAGAAA
>FSIONBI01BL78Q,S-phase kinase-associated protein 1A,620897
GTATTCGAGGTCGAACGTGATGTAATACGACTTTCAACTACAATTAATACTATGCTTCAAGATCTGGGAATGGATAATAATGAATCGGGTGATGCTGAAATGACTGATCCTATTCCATTAGCGAATGTTAATGCTGCTATTCTTAAAAAGGTTATCCAGTGGTGTCAGTATCACAAGGATGATCCTGCTCCCCCTGAAGATATAGACAACAAAGAAAAA
>FSIONBI01CIXLA,transmembrane 9 superfamily member 2,620897
TGCATGCTTCTAGCTGGAATTCTTCCTTTCGGAGCTGTATTCATCGAATTGTTTTTCATTTTTTCGGCCATTTGGGAGAACCAGTTCTATTATTTGTTTGGCTTTCTTTTCATGGTATGCGTTATATTGTTTGTATCTTGTGCTCAGATCTCAATTGTCGTCGCATACTTTCTATTGTGTGCTGAGAACTATCATTGGTGGTGGAAGTCGTTCGTTATCAGTGGCGGATCGGCTGTTTATGTAATGGGC
>AcAll.fasta.Contig12817,ribosomal protein L19,620897
GGCAAGAAAAAGGTAATGGATGGACCCTAATGAGGTGAACGAAATATGTAATGCCAACTCTCGAAAAATATTCGAGGACTTGTCAAAGATGGTCTTATTATTCGTAAACCAGTAGCTGTACACTCCAGATACCGCGCGAGGAAGAAGTTGGAGGCCCGTCGAAAGGGTCGTCATATGGGATATGGTAAAAGGCGAGGTACTCAGAATGCTCGCATGCCGGAAAAGATATTATGGATTCGTCGTATGCGCGTATTGCGTCATCTTCTGAAGAAATACAGAGAAGCGAAAAAGATTGATAAACATTTATATCACGATTTGTATCTCCGTGCTAAGGGTAATGCATTCAAAAACAAGCGAAATTTGATGGAGTTCATTTTCAAAAAGAAGTCTGAAAATACTCGAACTAAACAATTAGCAGAGCAGGCTGAGGCTCGTCGTACTAAGAACAAGGAAACTCGGAAGAGGCGTGCAGAAAGGTTGACGCAGAAGCGAATTGAAATGTTGAGGAAGGTGTCTGAAGGAGAT
>AcAll.fasta.Contig13262,ribosomal protein S25,620897
GTTCGTGACAAGCTCAACAACATGGTTCTTTTCGATCAGGGCACTTACGACAAATTGTATAAGGAAGTTATAACGTATAAATTGATAACACCATCTGTTGTATCGGAGAGGTTGAAAGTTCGAGCGTCTCTAGCCAAGCAAGGTTTGAGGGAGCTACTTGCAAAAGGCTTAATTAAATGCGTTGTCAAACACGGTGGCCAATTGGTTTACACACGAAGTACGAAGGCCGACGAATCGATTGTTGCGGAA
>GCHDDUZ06HCY5E,transmembrane 9 superfamily member 2,620897
GCAGGAATGGTTGGTATGATACTCATGCGAACCTTGCACAGGGATATTGCGAGGTACAACCAATTGGATAATGAGGAAGATTCCCAAGAGGAGTTCGGTTGGAAACTGGTTCATGGTGATGTATTCCGACCGCCGAGACAAGCAATGATGCTGTCCGTT
>AcAll.fasta.Contig13510,heat shock 10kDa protein 1,620897
TTCGTTCCATTATTCGATCGAGTTCTTGTTGAACGATTCGCTCCAGAATTGAAAACCAAAGGCGGTATAATGTTGCCAGAGAAATCTCAAGGAAAAGTACTTGAAGCTACTGTTGTTGCTGCGGGTCCTGGGGGTCGTGCCCAAGATGGATCTCTAATACCCACGTCAATTAAAGTCGGTGATCGTGTTTTGCTGCCTGAGTATGGTGGAACTAAAGTGGTCGTTGATGAAAAAGAGTATCATATTTTCAGGGAAAGTGACATACTGGGAAAATGGAAT
>AcAll.fasta.Contig11786,ribosomal protein L14,620897
GTATACCAACGGATGGTAGAAATTGGGCGTATAGTTTTTATTGCTAATGGAGAAAATAGTGGCAAATTGGCTGCAATTGTTGACGTTGTTGATGGAAATCGGGCACTTATTGATGGACCTTCATCTGGAGTAGTTAGGTCAGTTCGAAATTTCAACGATCTGCAACTAACTAAATTCGTAATTCCTCTGCGAAATGGGATGAGGACCAAAAATGTTCAGCGTTCTTTTGATGATGCCAAAATAAATGAGGAATGGGCAAAAACATCATGGGCAAAGAATCTTTTAAAGAAATCACTTAGAGCAAAGATGACAGATTTTGATCGTTTTAAGCTTATGAAGGCAAAACAATCACGGAACAGAATCATCCGAATGGAAATGGGAAAAATTCGAAAGGCCGGAAAAGTATTGAAA
>GCHDDUZ06G2MEC,Isoleucyl-tRNA synthetase,620897
CGCGAAGAACTCAAAACATTACGACTTGGTGATACTATAACTTCTGATGAGGTTGACCAAGAAATCGACATATTCGAAAGCCTGAAAACCGACCTATTTCAGCAAGAAATGGAAGAGATGCTGAATTTTGAGCAACAACGATTAATTGACACGGTCGATGCCTATTTCAGTGAGGAAGTTATATGCCCATCATGCCATAAATGTAATTTATCATATGCTGATGAGAACACTATTTTGTGTGGTCAATGTTCTTTTACGTTTCGTTTCACGTCAGTGGCACCTGATCCTCTCATACTATCTAAAAACTTTAAAAGTTTGTTTGCTCAACATGAAGACACACAATGTTATAATACTCCACGAATGCAAGTTGTTGATGGAAAAAATGCGGCTTTT
>AcAll.fasta.Contig141,ribosomal protein S12,620897
CCGCTGGACCCCATGACTGCGCTGAAGATCGTTCTGCGCACCAGCATGTTCCACGATGGACTTGCTCGCGGACTCCACGAGGCCGTCAAGGCGCTCGATCGCCGTGAGGCGCACTTGTGCGTGCTGGCCAACTCGTGCGATGAGCCTGCTTACACCAAGCTCATCACTGCGCTGTGCAAGGAGCATTCCATCCCTCTCATCAAGGTTGAGGACAACAAGACCCTCGGC
>GCHDDUZ06GYWV6,flightless I homolog,620897
AAAAGATTGTATAAAGTCCAGATCGGAATGGGATTCCTAGAACTACCTCAAGTGGGACTTAGGCATGGTATTTTAAAGGAAGATATGTTGGATACGAAATGTGCATATATACTTGACTGCAATTCTGATATATTTTTGTGGCTTGGTCAAAAAGCGAATAGACTGTTGAAGATGGCTGGACAGAAAATGGTAACTGAACTTCATGCGATTTTGCAGCGACCGGATTATGTATCAATTTCTCGAGAAATTGAAGGCGAGGAATCCACAATGTTTCGCTCAAAATTCCAAGGTTGGGACGACATTTGTTCCTTTTGATTT
>AcAll.fasta.Contig9758,Isoleucyl-tRNA synthetase,620897
TTGTCAACTCGAACGATTGGAGCCATGGTGATGATTCACGCTGACGACAGCGGCCTAGTGCTTCCACCGAGAGTCGCGTCTATCCAGGCGATTATTTTGTCTGTTGGCATCACTGCTCAAACGACGGACGAGCAGCGAAAGCGGATTATTGACACGGCTGATGAGATCGCGAAGACACTTGTAGATGCGGACATTCGTGCCGAGGCTGATATGCGGGAAAATTACTCGCCAGGATGGAAGTTCAATCATTGGGAGCTTAAAGGAGTGCCTATTCGGCTCGAGGTGGGTCCCAAGGACTTGGCAGCCAATCAGGTAACAGCAGTGTTGCGGTGCAACGGCAAGAAGCTGGCCATCAAACGAGCAGAGCTCGTCAGTGAGGTCAAACGGCTGCTGGAAGAGATCCACGTCGAAATGTACAACAAGGTGCTAGCTGCTCGCGATGAGCACATGAAGGTCTGCTACGACTTTGAAGAGTTCAAAAGTCTGCTCGACGAGAAGTTCATTCTGCTGTCGCCATTCTGCGGTGAGATCGCATGCGAAGACGAGATCAAGAAGGCGAGCGCACGGGAAGACGCTGATGTTGGAGCTGCTCAGATGGGTGCAAAGACTTTGTGCATTCCTCTCGAACAGCCAAAGAGACGCTGCCTGAAAAGTGTCTGCTTCCGGCATGCAGTAACAAGGCGTAAGTTTTTCGCTCTATTCGGACGTAGTTAC
>FSIONBI01B05LM,spectrin alpha non-erythrocytic 1,620897
ATTGGCGAGAAAGATACGGCACTTTCCTCAGATGATTATGGTCGTGATCTTAACAATGTTCAAGCTTTACAGCGCAAACACGAAGGAACTGAACGAGATTTAGCAGCACTGGATGCCAAGATGGTGTCGTTGGCTACAGAGGCAGGAAAACTTGCCCAGGTACATCCTGATAGATCATCAGCGATTAATGGAAAAATGAATGAGGCGAAAGAACAGTGGGAGGCCCTCAAACGTAAAGCTCAG
>AcAll.fasta.Contig13266,ribosomal protein L7a,620897
GCTATTCAAATTTTCCGACTTCTTGATAAATACCGACCGGAAACCAAGCAAAATAAAATCATGCGTTTGCGTGCCCGTGCTGAGGCTCGAGTTGCCGGACAACCGGAACCAGTTACAAAGAGAGCACCGGTAGTTCGTTCTGGTATTAATAATATTACGAAATTGGTGGAACAAAAGAAAGCGCAGCTGGTAGTCATCGCTCATGATGTGGAGCCCCTTGAAATCGTCATTTTTTTACCGGCACTTTGCCGAAGATTTCAGGTACCATATTGTATAGTCAAAGGTAAAGCTCGTCTCGGTCAAGTTGTTCGTCGCAAGACGGCATCATCTCTTGCAATTGTTGATGTCAATCCGGAAGATAAGCTGGCACTGTCGAAACTGAAGGAATCTGTTCTTACGGATTACAACGAAAGGGCAGATGAAATTCGTAGGCACTGGGGCGGTGGTGAGATGTCGAAGCGCTCAGAGGCAAAAATGAGGAAGATTGAAAAGGCACGTGCCAAAGAAATCGCTACAAAAAGC
>AcAll.fasta.Contig6921,Isoleucyl-tRNA synthetase,620897
CAGACCGACTTGCAGGATTCAAGAACTAAGTATGAAGAGAGCATTCGCAATGGACAAGCAGAAATTATGGAAGAAAGAAGAAAAGTAAAATTGAGACTCGAAGAACTTCAGAATAGCCATGAATCGTATCGATCGCGAGATTATAGTGCTGATTGGATTAAAGCAGAATCAGATGAACGACTAGAACAGCTACAAAATCGGTTGGAAAGAGCACGGCTTCAAATCGTACAGATGGAAAATATGAAAAAATCACAAAGGAAATATGGAGAAACTTGGGAAATTCAATACAGAAATGCTGTTTCAGAACTACAAGCTCTGCATGACGAAAATGCGACCCTAAAATCTAAACTTAGAAGGCAGTAT
>AcAll.fasta.Contig3353,integrin-linked kinase,620897
CATGAACAGTCAGCTCTGGTTATCGATCATGCTCAATGTGTTTGTTTTGCCCTGGATATTGGTAGAGGAATGTCGTTTCTTCACTCCTTAGATCCCTTGATTTTGCGATATTATCTCAGTTCGAAGCACGTCGTTGTAGACGAAGATCTAACTGCGAAAATCTCTATGGCAGATACCAAATTCAGTTTTCAGGAAGTTGGCCGTATCTATTCACCTGCTTGGATGTCGCCTGAAGCTTTACAACGAGCTCCTGAACAGTCTAACATTCGTGCCTCTGATATATGGAGCTTTGGGATTCTTTTGTGGGAACTCAGCACAAGAGAAGTACCATTTGCGGAGCTATCACCAATGGAAGCCGGAATGCAGATCGCT
>AcAll.fasta.Contig8072,F-actin capping protein beta subunit,620897
GTGTTGTGCTATCAAAAGAACGGCGACGGCTCGAAGTCTATCCAAGGATGCTGGGATTCTATCCATGTTATCGAAATTAACGAAAGATCCTCACGCCAAGTCCACTACAAGCTGACCAGCACCGTTATGCTTTGGCTGCAGACGAATAAGCCGGGAAGTGGGATGATGAATCTTGGTGGATCGCTTACAAGACAGGCTGAGCAGGACTCGCCTGTCAACGATCAGAATACTCACCTAGTCAACATAGGAAGAATGATAGAGGACCAGGAGTCGAAGATGCGCTCTACAATCAATGAAATCTACTTTGGCAAGACGAAAAAGGTGATCGGCGACCTCCGCTCGGTCGACACGTCCATGGAGAAGGAGAAGCAGGAGGAGATCGTGCGCGAGATTCGCACTGCTGTGGCAGGTCGTAACAGT
>AcAll.fasta.Contig14084,ribosomal protein L7a,620897
ATGCCGTCAAAGAAGATAATAAAAAAGAAAGTTGCTCCTTTACCGTCAGCGGTTAAAAAGGCCGAAGCCGCAAAGAATGAATCTAACCCATTGTTTGAAAAGCGACCTCGAAATTTCGCAATCGGACAGGACATTCAACCAAAACGTGATCTCACTCGTTTTGTGCGATGGCCGAAATATATCCGTCTTCAGCGTCAGAAAGCAGTTCTACTTAAACGACTGAAGATCCCACCACCAATAAACCAGTTTCGCTTTGCTGCAAAAAAACCTTTAGCTATTCAAATTTTCCGACTTCTTGATAAATACCGACCGGAAACCAAGCAAAATAAAATCATGCGTTTGCGTGCCCGTGCTGAGGCTCGAGTTGCCGGACAACCGGAACCAGTTACGAAGAGAGCACCGGTAGTTCGTTCTGGTATTAATAATATTACGAAATTGGTGGAACAAAAGAAAGCGCAGCTGGTAGTCATCGCTCATGATGTGGAGCCCCTTGAAATCGTCATTTTTTTGCCGGCACTTTGCCGAAGATTTCAGGTACCATATTGTATAGTCAAAGGTAAAGCTCGTCTCGGTCAAGTTGTTCGTCGCAAGACGGCATCATCTCTTGCAATTGTTGATGTCAATCCGGAAGATAAGCTGGCACTGTCGGAACTGAAGGAATCTGTTCTTACGGATTACAACGAAAGGGCAGATGAAATTCGTAGGCACTGGGGCGGTGGTGAGATGTCGAAGCGCTCAGAGGCAAAAATGAGGAAGATTGAAAAGGCACGTGCCAAAGAAATCGCTCAAAAAGCT
>AcAll.fasta.Contig5867,spectrin alpha non-erythrocytic 1,620897
TTTGCGAAGAAGGCGTCTGCTTTCAATTCTTGGTTCGAAAATGCAGAAGAAGATTTGACTGATCCTGTTCGTTGTAATTCTCTGGAAGAGATTGGCGCGCTTCGAGAAGCCCACGCAGAGTTTTATAAATCTCTCAGTACAGCAGAAGAGGATTTCAGACAGTTGCAGCTACTAGATAAACAAATTAAGTCGTTCAACGTTGGACCGAATCCCTATACTTGGTTTACGATGGATGCTCTTGAAGAAACCTGGCGAAATCTGCAAAAGATTATCAAGGAAAGAGAAGCTGAATTA
>AcAll.fasta.Contig1602,transmembrane 9 superfamily member 2,620897
ATAACATTAAAATATCATCAACCATCTCCTGATGTTTTTCGCGTTGTTGGTTTCGAAGTTCGGCCTAGCGGTATAGATTATAAGCGCATAAGTTTACCAAACGGAGCAAAAGGAGATTGTTCCATAGATGATGGCACTCACCAAACTATCGTGGAAGGAAAAAATGAAATTTATTGGACATACTCAGTGACTTGGGAAGAAAGTAACATTCCTTGGGCAAGTAGATGGGATTCATACCTTTCGATGAAAGATGTGCAGATTCATTGGTTT
>AcAll.fasta.Contig9840,ribosomal protein L36,620897
GCTATCGAAGCTTTAGCTGTTGGCTTGAATACTGGATACAAGGTACAAAAGGAGAGAAAACAGAAACAAAGTAGATTCAAGGGACGTTTATCAAAACGAACAAAGATTGTGCGCGAGCTTGTTAGAGAAATTACTGGCTTGGCACCATATGAAAAACGCGCAATGGAATTGCTTCGAATCAGCAAGGATAAAAAGGCTCTGAAATTTTTGAAGAAACGAATTGGATCCCATGTTCGTGCTAAGAGAAAGCGTGATGAGATCCAGTCAATCCTTACCAACTTGCGTAAACATCATAAA
>AcAll.fasta.Contig9138,ubiquinol-cytochrome c reductase Rieske iron-sulfur polypeptide 1,620897
CTTGCTGTTAAGGGAATTAACGTGTCGTCACGGCGACTCGCCCACACTGACGTGAAATTCCCGGACATGTCGAGTTACCGACGAGAGATTACTTTGGACACTCACAAACCCGCTCGCGAAACCGAGGACCAGCGCCGCGCTCTGAACCACGCCGTGTACTATGGAGCTGGAGGAATCATGGCCCTTTGGGCTGCCAAGGAGACGACGCAGACCCTTGTCCTCTTCAAGGCTATGGCTGCCGATCAACGAGCTTTAGCTTCCATTGAAGTGGACATGAATGAAATTCCCGAAGGCGTGACGAAGACGTACGAGTGGCGTGGGAAGCCAGTCTTCGTTAAGCATCGGACTAAGAAGGAGATTGCAGCGGAGAGATCAGTGAACGTGTCGGAGCTTCGTCATGCTGAGAGTGACGAGGAGCGCGTTCAGAAGCCGGAGTGGTCTATTGTGATCGGTGTTTGTACTCATCTCGGATGTGTGCCAATCGCCAATGCTGGTGACTACGGTGGCTATTTCTGCCCTTGCCATGGTTCTCACTACGATGGATCTGGACGTATAAGAAAGGGACCGGCACCACTCAACCTCCATGTGCCTGCGTATACGTTCAAGGACAACGTGATTGTGATAGGATCGTCG
>AcAll.fasta.Contig10699,dynamin 1,620897
GGAGTTCAAGTGATTAGGAAAGGTTGGCTGTCCATCAACAATATTTCCTTCATCAAGGGATCGAAAGACTGCTGGTTCGTGTTGATGTCAGACAGCTTGAGCTGGTTCAAGGACGATGAGGAGAAAGAGAAGAAATACATGCTCCCACTGGACGGCATCAAACTGCGAGATATCGAGAGTGGATTCATGTCCCGTCAGCATAAGTTCGCTCTATTCTATCCGGACGGAAAAAACATCTACAAGGACTACAAACAGCTTGAGTTGGGGTGCAACAACCTCGATGAGGTCGACGCATGGAAAGCTTCATTCCTTCGAGCGGGTGTCTATCCGGAAAAGCAGAAGGCGCCTGACGATGAGAGCCAAGCCGAAGTTGAAGAGACGTCTATGGATCCACAACTTGAACGCCAGGTGGAAACGATCCGCAATTTGGTGGACTCATACATGAGAATCGTCACAAAAACTATTAAGGACCTTGTGCCCAAGGCGATAATGCACCTTATTGTATCACAGGTTACGCAATTTATGCACGGCGAGCTGTTAGCCCATATTTATCAAAGCGGAGACACGGAATCGTTGATGGAGGAGTCTCAAATAGAGGCGCAGAAACGAGAGGAAATGTTGCGGATGTACCATGCCTGCAAAGAGGCTCTGCGCATCATCTCCGAGGTCAACATGTCGACGCTGGGCGACACGCCGCCTCCGCTTCCTCCTAGCGACTACAGA
>GDEBJSH01A6A1T,syntaxin 1A,620897
GCGATGCTGGTCGAAAGTCAGGGAGAAATGGTGGATCGGATCGAGTACAACGTGGAGCACGCGAAGGAGTTCGTCGATCGAGCCGTGGCCGACACGAAAAAAGCCGTTCAGTATCAGAGCAAGGCACGACGGAAGGAAGAGTCTGCCTGCTCGTCGACGGGTGTTGTGGTAATT
>GDEBJSH01BC0YQ,ALATS,620897
CCGTGTACAGAGATCCACTACGATCGTGTGCCTGGACGAAGTGACGCATCTCACCTTGTTAATGTTGACGATTCAGTTGTGGAACTGTGGAACATAGTGTTCATTTCCTTGATGAGAACCTCCACCGGAAGTCTCGAGCCCCTTCCAGATCATATTGACACAGGTATGGGCTTGGAAAGGCTGGCCTCCGTGATG
>AcAll.fasta.Contig4259,ribosomal protein L12,620897
ATGCCTCCGAAGTTTGATCCCACTGAGGTTAAAATTGTGTATTTACGATGTGTTGGTGGTGAAGTTGGAGCAACGTCTGCGCTTGCACCCAAGGTCGACCCTCTTGGTTTGTCACCAAAGAAGGTTGGTGATGATATCGCGAAAGCCACCCAGGATTGGAAAGGTTTAAAGGTCACG
>GDEBJSH01BDKOO,eukaryotic translation initiation factor 3 subunit K,620897
GAGAATGAATATGACAAAGATATCCTTGTTACTACTCTCAAGTTATATCAACTGAATCCCGATAAGTATAATGAAAGTATTGTAAAAAAGGTTCTGTTGAAGACCATGATGATGGCTCCTCGAAGTGATTATGCTTTATCCAAATGTCTAATTGATTCTAATCGTGCTTCATCACAAGAGCTGAAG
>AcAll.fasta.Contig11474,heat shock 10kDa protein 1,620897
AAGTCCTTCAAGCCTCTCCATGACCGAGTGTTGGTAGAGCGCGTCGCGGCCGAAACGAAAACGAAGGGAGGCATTATGCTTCCAAAAAAAGCCCAAGGAAAGGTGCTCGAGGCGACGGTCATTGCTGCCGGTCCAGGAGCTCGAAATGAGAAGGGGGAACTCGTCCCCATGTGTGTGAAGGCTGGTGATCGTGTTCTTCTTCCTGAGTATGGCGGTACTAAGGTGGTGGTTGAGGAGAAGGAGTACTCAATCTTCCGGGAGCAAGACCTGCTCGGTGTCTTC
>AcAll.fasta.Contig13818,ribosomal protein L8,620897
GTAAGGGATATTATCCATGATCCAGGTCGAGGTGCTCCATTGGCAATTATACAGTTCAGGGATCCATACAAGTACAGAACTAACAAATCTATAATGATTGCAGCTGAGGGCATGCACACGGGACAGTTTGTATATTGTGGTCGTAAAGCTCAGGTGCAGATCGGAAACATTTTGCCCGTTTCTGAGCTTCCCGAAGGAACAACAATCTGCAATCTTGAAGAGAAAACTGGTGATCGCGGACGACTTGCTCGCACGTCAGGAAATTATGCCACTGTTGTTGCTCACAACCCAGAAACAAAAAAGACAAGAGTTCGTCTTCCTTCTGGTGCAAAAAAAGTTGTTCAATCTTCGAATCGAGCTATGATCGGCATTGTTGCTGGAGGTGGCCGAACTGACAAGCCACTTTTGAAAGCTGGACGAGCTTACCATAAATATAAGGCAAAGAGGAACTGCTGGCCAACAGTGAGAGGTGTGGCAATGAACCCTGTTGAGCATCCTCATGGCGGTGGTAACCATCAACACATTGGTCATCCGTCGACAGTCAAGCGTGGAACAAGTGCAGGACGTAAAGTTGGATTGATCGCTGCTCGTAGAACGGGAAGAATAAGGGGAGGAAAGCCGGAGAAACACGGAAAAGAAGAA
>AcAll.fasta.Contig7882,eukaryotic translation initiation factor 3 subunit K,620897
CCGGCTGATGTTCTCAAAATAGTTAAGTCGGTCGTAGGCTTTGAAGAAAGTGTTCGAAATTATGCATGTCAAGTTGTCAACGTAACATTCCAGAACATCGATAAATCCTTGCTTTCAAATTTACTGGGTTGTTTTTCAGAAAAACAAGTGCACGAATATGCACAAAAATTTGGGTGGATTTTGAAGGGCGATGTATACTTTGTTCAAACCATGAAGCGACGATTAAAA
>AcAll.fasta.Contig9402,RNA polymerase II 140kD subunit,620897
AGAGGACTATTCAGATCGGTATTCTATCGTTCTTATCGTGATCAGGAAGCGAACTTGGATAATGCTAACGAAGAACTAATTGAAAAACCAACCAGAGATAGGTGCTCTGGAATGAGGCATACTTTGTACGACAAACTCGATGAAGATGGAATTATTTCACCCGGAATGCGAGTATCTGGAGATGACGTAATTATTGGCAAAACTATATCGCTTCCTGAAACAGATGACGATCTTGATGCCAATGCAAGAAAATTCACTAAGCGTGATGCCAGTACGTTCCTCAGGGGTAGTGAAACTGGTATTATCGACCAGGTCATGTTAACTTTGAACACTGATGGTAATAAATTTGTGAAAATTCGCGTAAGATCTGTCCGTCTCCACAAATTGGATAAGTTTGCTTCTAGACATGGACAAAAAGGAACTATGGGTATA
>AcAll.fasta.Contig706,elongation factor 2,620897
GGCCCAAACTATGTTCCTGGCAAAAAAGAGGATCTATATGAAAAGACTATTCAACGCACTATACTTATGATGGGAAGATACGTCGAACCTATCGAAGATATTCCGTCAGGAAACATTGCTGGACTTGTTGGCGTGGATCAATACTTAGTTAAAGGTGGAACGATCACTACATTCAAGGATGCCCATAACTTGCGCGTTATGAAGTTTTCGGTTTCTCCAGTTGTACGTGTCGCTGTTGAACCGAAAAATGCCGGCGATCTTCCCAAG
>AcAll.fasta.Contig14224,triosephosphate isomerase 1,620897
ATGGTTCGTAAATTTCTTGTTGGAGGTAACTGGAAAATGAATGGAGATAAGGCATCAATTGATGGTATTATTGCTTTTCTGAATCAAAGTGGTGGCGCTCCTAACGTAGACGTTATTGTTGCACCACCCGCTCCTTACCTTCAATATGTCAAGGACCATATCAAGGGTAGCATCGAAGTAGCGGCTCAAAATGCGTACAAGGTCCAAAAAGGGGCATTTACCGGTGAAATTTCTCCAGCGATGATTAAGGATCTTGGATTGCACTGGGTGATCCTTGGCCACTCAGAAAGGCGGCACATTTTTGGCGAATCAGATCTTTTAGTCGCTGAGAAGGTTGTCCACGCAATTGAAAGTGGCTTGGACGTTATTCTTTGTGTTGGCGAAAAACTTGATGAAAGAGAAGCTGGGAAGACAAAAGACGTGAATTATCGGCAGTTGCAAGCAGTTATTGACAAAAAAGTAGATTGGTCGAAAATAGTTATTGCTTATGAGCCCGTATGGGCAATTGGAACTGGTAAAACTGCGAGCCCTGACCAGGCTCAAGAAGTACATGCTTGGATACGTGATTATTTGAAGGCAAAAATTTCTCCAGCCGTTGCTGACAGCACACGAGTTATTTATGGAGGTTCTGTCACGGCGGAAAATGCGAAAGAGTTGGGAAAGAAAGCAGATGTTGATGGTTTTCTCGTCGGTGGAGCTTCTTTGAAACCTGATTTTATCAAAATTATCAACGCCCAAAAT
>AcAll.fasta.Contig13657,ribosomal protein L7a,620897
AAAAAGAAAGTTGCTCCTTTACCGTCAGCGGTTAAAAAGGCCGAAGCCGCAAAGAATGAATCTAACCCATTGTTTGAAAAGCGACCTCGAAATTTCGCGATCGGACAGGACATTCAACCGAAACGTGATCTCACTCGTTTTGTGCGCTGGCCGAAATATATCCGTCTTCAGCGTCAGAAAGCAGTTCTACTTAAACGACTGAAGATCCCACCACCAATAAACCAGTTTCGCTTTGCTGCAAAAAAACCTTTAGCTATTCAAATTTTCCGACTTCTTGATAAATACCGACCGGAAACCAAGCAAAATAAAATCATGCGTTTGCGTGCCCGTGCTGAGGCTCGAGTTGCCGGACAACCGGAACCAGTTACAAAGAGAGCACCGGTAGTTCGTTCTGGTATTAATAATATTACGAAAATTGGTGGAACAAAAGAAAGCCAGCTGGTAGTCATCGCTCATGATGTGGAGCCCCTTGAAATCGTCATTTTTTTACCGGCACTTTGCCGAAGATTTCAGGTACCATATTGTATAGTCAAAGGTAAAGCTCGTCTCGGTCAAGTTGTTCGTCGCAAGACGGCATCATCTCTTGCAATTGTTGATGTCAATCCGGAAGATAAGCTGGCACTGTACGAAATGAAG
>AcAll.fasta.Contig14086,ribosomal protein L7a,620897
TCCACTTTCCACAAGGAGCACGCTCACCTGTTCCCCAAGGCGCCTCGCCACTATGGAATCGGACGCTCCGTGCAGCATGCCTCGGACCTCTCGCGATTCGTCAAGTGGCCCCGCTATGTGCGCATCCAGCGCCAGCGCGCTATCCTGAAGAAGCGCCTGAAAGTCCCCCCGGCTATCAACCAGTTCACCCGCGCTGTGGACAAGAACCAGGCCTCCACCCTGTTCCGCCTGCTCGCTCACTACCGCCCGGAGAGCACTGAGGACAAGTCCAAGCGTCTCAAAGCCAAGGCCGAGTCTGGAGTCAAGGGAAAGGCTGACATCAGCAAGACTGAGAAGCCCCTCTTCGTTAAGTATGGTCTTAACCACATCACCCAGCTTGTGGAGGCCAAGAAGGCCAAGCTTGTTGTCATCGCTCACGATGTCGACCCTATCGAGCTTGTCGTTTGGCTCCCGGCTCTGTGCCGCAAGATGGACGTGCCGTACGTCATCGTCAAGTCCAAGGCCAGACTCGGTCACCTTGTGCACAAGAAGACCACTTCCGTGCTCGCCCTGACGGAGGTTCGCAAGGAGGATGCTGCCAAGCTTGAGCAGATCGTGTCCAACGCTCGCCTGCAGTTCAACGACAACGCAGCTGAGCGCAGACGCTGGGGTGGCGGCATCATGGGAAGCAAGGCACAGGCGGTCATC
>FSIONBI01CHKZ0,ribosomal protein L12,620897
ATGCCGCCGAAGTTCGATCCCTCTCAGGTTGTCGACGTTTACGTCCGTGTCACCGGCGGTGAGGTCGGTGCGGCGAGTTCTCTCGCTCCTAAAATCGGTCCACTCGGTCTCTCACCGAAGAAGATCGGAGAAGACATTGCCAAAGAGACCGCCAAGGACTGGAAGGGTCTCCGTGTCACCGTTAAGCTTACGGTGCAGAACCGTCAGGCGAAGGTCTCC
>AcAll.fasta.Contig9963,transmembrane 9 superfamily member 2,620897
CCGATGTCTTCTGAATTCCACGTGTACAAGATTCGCTGGGTCTATCTGTTCGTCGCCTGCCTGGTCAACTTCTCGAATGGAAATACGTGGATAACCTACGCCCCGATCACGTTCTTCGCCAACGACCTCTACGGCAATGCCGATGCCGCGCTGCTGTTCAATCTTATATTCATGGCGTTATCAATTCCAGTCGGCTTCCTGGCGTGCTGGTGGACCGATCGATTCGGATTGCGCTCAGCGTTCCACATCGGGGCATGGACGAACTTCATCGGGAACGTGATCCGAGTGGTCGGATCCGGCGAGTGGTTTCCGAAGAGCTCGCGGTTCGCCATCGCCTTCACCGGCCAGACGGTGGCCGCGTTCGCGCAGCCGTTCGTCATGTTCCTGCCGACGAAGCTCGCCTCCTACTGGTTTCCTCAGGACCAGCGAGTGATCGCCAACACGCTCTCGTCGATGTCGAACCCGATCGGCATCGCCGTCATGTACTCGTTCGCACCGCTC
>AcAll.fasta.Contig6994,spectrin alpha non-erythrocytic 1,620897
AAGAAAATAGAGGATTTAGGAGCTGTTTTAGAAGAATATCTGATACTGGACAACAGATATACTGAACACAGTACGGTAGGATTAGCTCAAGCTTATGACCAATTGGACCAATTGGCGATGAGGATGCAGCATAACCTTGAACAACAAATTCAGGCTAGGAATCAATCGGGAGTGTCAGAAGAAGCCCTTAGGGAATTCTCTATGATGTTCAAGCATTTCGACAAGGAAAAATGTGGAAGGTTAGACCATCAACAATTCAAGAGTTGTTTGCGAGCCTTGGGTTACGATCTGCCAATGGTTGATGAAGGACAGCCTGAACCCGAGTTCCAAAGAATTTTGGATATTGTCGATCCTAATCGTGATGGTTACGTCACTCTACAGGAG
>AcAll.fasta.Contig14351,eukaryotic translation initiation factor 3 subunit G,620897
ATGTCTCGGTCGGTGTTTGTTGGCAATTTGCCATATCGCGCTGGAGAACAAGACATCTCTGATTTTTTCGAGCAAGTTGGACCTGTCGTGAACGTTCGAATTGTCCTTGATAGAACAACAGGACGTCCTCGTGGCTTTGGCTTTTGTGAATTCGAATCTGCGGAATTTGCGGAAGAAGCCGTTGGCAGGATGAATGGAGCTGATTTTATGGGAAGACAAATTCGAGTGGATCACGCTAATTCTCGA
>AcAll.fasta.Contig12388,ribosomal protein S21,620897
ATGCAGAACGACGCTGGAGATATTGTAGAGCTGTATGTCCCGAGGAAATGCTCGGCTTCTTCGCGCATCATAGCTGCAAACGACCATGCAGCTGTACAGATTGATTTTGTGGAAGTCGATCCAGCAACCGGTCGTATGATTCCTGGAAATGTTTGTCGATATGCCATCTGTGGACAAATCCGAAGAATGGGGGAGTCGGATGACTGCATCCTACGATTG
>AcAll.fasta.Contig13791,ribosomal protein L14,620897
TACGTTGAGATCGGACGCGTGGTTGTGATCAACTACGGTGAGCAGGCTGGAAAGCTCGCCGTCATCGTCGATGTCGTCGACCAGGCTCGCGCTCTGGTTGATGGCCCCGCGTCTCTGACTGGAGTGTCTCGCCAGACGATCCCGTTCCGCAACCTGTCTCTGACCACGATCAAGCTGGAGATCCCTCGCGCTGTCCGCACTGGCACCCTGACTAAGGCGTTCACCAAGGCTGATGTGCTCGGACAGTGGCAGAAGACCACCTGGGCGCGCAAGCTCGCTCGCCATGCGACTCGCTCCAACCTCGGAGACTTTGACCGATTCAAGCTCATGCTGCTGCGCAAGAAGAAGTCGCTCCTCATCAACAAGGAGTTCGCCAAGCTCCGCCGCGCTGCCAAC
>AcAll.fasta.Contig11354,eukaryotic translation initiation factor 3 subunit G,620897
ATGTCTCGGTCGGTGTTTGTTGGCAATTTGCCATATCGCGCTGGAGAACAAGACATCTCTGATTTTTTCGAGCAAGTTGGATCTGTCGTGAACGTTCGAATTGTCCTTGATAGAACAACAGGACGTCCTCGTGGCTTTGGCTTTTGTGAATTCGAATCTGCGGAATTTGCGGAAGAAGCCGTTGGCAGGATGAATGGAGCTGATTTTATGGGAAGACAAATTCGAGTGGATCACGCTAATTCTCGA
>AcAll.fasta.Contig10401,DNA-directed RNA polymerase II subunit 3,620897
GAGGTTGTAAAATTCTGTCTGGAAGATACGGATCTTAGTGTGGCCAATTCACTACGTCGAGTTTTCATAGCCGAAGTTCCCGCTATGGCTATTGACTGGGTACAAATTGAATCAAACACAAGCGTTCTTCATGATGAATTTATTGCTCATCGTATGGGTTTAATCCCATTGACTTCAAATGGCATTGTTGATAAACTTCAATATTCACGAGAATGTTCATGCACAGAATTTTGCCAAGAATGCGCTGTTGAAATGCGTTTATGTGTTCGTTGTGAAGATGAAGCTACACGGGCAGTTACAACTGCTGATTTAGAATCGAGCAATGCAGCTGTTGTTCCAGCTTGTGGTGTTCATCTTAGAGATCGAAGTGCTGAAGACTGTGGCTCTGAAGATATTCTTATAGTAAAACTGCGTAAGGGGCAGGAAATACGGATGAAATGTTATGCGAAAAAGGGTTTTGGGAAGGAGCATGCCAAATGGAATCCAACATGTGGT
>AcAll.fasta.Contig6335,glucose phosphate isomerase 1,620897
GAAAGTAATGGAAAGTTTGTTACAAGGGACGGATCAAGAGTTAATTATGCGACGGGCCCAATTGTCTGGGGTGAACCGGGAACAAATGGACAGCATGCTTTTTACCAACTTATTCATCAAGGTACAAGACTTATTCCTGCTGATTTTATTGCTCCAATAAAAACTCTGAATCCTATTCGTAATGGTCTCCATCACCAGATTTTGCTTTCCAACTTTCTGGCGCAGCCTGAAGCTCTAATGAAAGGGAAGTCTCATGAAGAAGCTAAAAAGGAATTGGTTTCTTCAGGAATGTCCGAAGACAAAGTCTCAAAGATTTTGCCACACAAAGTATTCGAAGGGAATCGACCAACTAGTTCCTTGCTGCTTCCTATCATTACTCCTTTCACCCTTGGATCGCTCATTGCCCTTTATGAACAAAAG
>AcAll.fasta.Contig9371,ubiquinol-cytochrome c reductase Rieske iron-sulfur polypeptide 1,620897
GTGAAACATCGTACAGCAGAGCAAATAGCCGCGGAACGCCAGGTTAATGTTAAGGAATTGCGGCATCCAGAGCGCGACGAAGATCGCGTTCAAAAAGCGGAATGGTCTGCCATTGTAGGAATCTGTACACATCTCGGTTGTGTGCCAATAGCCAATGCTGGTGATTATGGTGGATACTACTGTCCTTGTCATGGTTCACATTATGACGGTTCAGGCCGCATAAGGAAAGGTCCGGCGCCTCTTAATATGCAAGTTCCAGACTATACTTTCGAGGATGATGTCATTATAGTAGGATCTTCA
>GFPMTW201AXE69,ribosomal protein L7a,620897
GAGATCTTCTCGTTCGTCCGTTGGCCCAAGTATGTCCGCCTCCAGAGACAGAAGAAGATCCTTCTTCAGAGATTGAAGATGCCTCCTTCCATCCACCAGTTCAGCCGCACCTTGGACAAGAACCAGGCTGCTGAGTTGTTCAAGCTCCTCATCAAGTACCAGCCTGAGACCAAGGAGGCCAAGTTGAAGCGCTTGGAGGCCACCGCTGCCGCC
>AcAll.fasta.Contig13926,methionyl aminopeptidase 2,620897
GCTGAATCGGAGGACATTGAAGCAATTTTAAAGGAAGTTGAACTTGAAACTGCAAAAAGAAATGTTGAGAGTGCAAAACCTAAGAAGAAAGGAGCTAAAGGAGGCGAAGCTAATGAAAAATCAAATGGCGACGTGAAGCCGAAAAACATAAATTATGATGTAGAAATGGCTGCGCTGAAATCAGTGGATGAGCAGTTTCTTACTGGTGATTTTCCCACTGGAGAAATCATCGAGTACAAAGCGGGTACTGACGATCGAACTGCGATAAACAGGATGACTTCTGAGGAGAAGAAGGCTTTAAATTCTTCATACGAAGAAATTTATAAAGATTTTCGTCGAGCGGCCGAGGCGCATAGACAGACGCGAAAGTTTGTGAAATCTTGGATAAAACCTGGTTTGACGATGTTAAAGATTTGTGAAAGGCTTGAAGCGCATTCGAGGCGAATGATAAATGAAAATGGTCTAAATGCCGGTCTCGCTTTCCCAACTGGCTGCTCCTTGAATCATTGTGCAGCACATTATACTCCTAACGCTGGAGACTTAACCATGCTTAAGGAAGGAGATGTTTGTAAAATTGACTATGGTGTGCACGTTCGTGGGAGAATAATTGACTGTGCCTTTACTCTTCATTTTGATCCTAAATTTGATGCGCTAGTTGAAGCTGTTCGTGAGGCAACCAATGCAGGTATTCGTGAGGCAGGAATCGATGTGAGATTGTGCGATATTGGAGAAACTATTGAGGAAGTGATGATTAGTCACGAAGTTGAATTGGATGGAAAAACCTATGTTGTCAAACCGATACGCAACTTAAATGGTCATTCAATCGGACCTTACAGAATTCATGCTGGTAAAACTGTGCCAATTGTCAAGGGTGGTGATCACACGAGAATGGAGGAGAACGAGTTTTATGCCATAGAAACATTCGGAAGTACGGGTAAAGGCTTTGTGCATGATGACATGGAATGCTCACATTATATGAAAGATTATGATCTTCATGTTGAGCATATCCCGCTTCGCTTAACAAGATCCAAGAACTTGCTACATGTTATCAATAAGAATTTTGGCACATTAGCGTTCTGTCGACGTTGGTTGGATCGGCTTGGCGAGAGCAAATATTTGATGGCACTGAAAGATTTGTGTGATAAGGGGATTGTTCAGCCATATCCTCCCCTGTGTGATGTGAAGGGTTGCTACACGGCACAATGGGAACATACGATTCTTCTTCGTCCTACGTGTAAAGAAGTTGTTAGTCGCGGGGATGATTTC
>AcAll.fasta.Contig10656,flightless I homolog,620897
TTGTGGATCGGAACGCATGCTAGTGAAGTTGAAGTTAAGTTAGCCTATAAAGGCGCACAGGTTTACATTGCTCATATGCGAATGAAGCAACCAGACAGACCAAGAAAATTGGTTTTGAGCATTAAGGGTAGAGAATCAAAACGTTTTACCAAATGCTTTCATGCCTGGAGCAAGCATAAAATTCCAGCTGGTACTGAA
>AcAll.fasta.Contig14444,eukaryotic translation elongation factor 1 alpha 1,620897
ATGGGAAAGGAAAAGACTCACATTAATATCGTCGTGATCGGTCACGTCGATTCGGGTAAGTCGACAACAACTGGTCATCTTATATACAAATGTGGTGGCATTGACAAAAGAACCATCGAAAAATTCGAAAAGGAGGCGCAAGAAATGGGAAAAGGTTCTTTCAAATATGCCTGGGTGTTGGACAAATTGAAGGCTGAGCGCGAGCGTGGTATTACGATTGATATCGCTCTCTGGAAATTTGAAACTTCAAAATATTATGTCACCATCATTGATGCTCCCGGGCATCGTGATTTTATCAAAAACATGATTACAGGAACTTCGCAGGCTGATTGTGCAGTTTTGGTCGTAGCTTGTGGTACTGGTGAATTTGAAGCGGGTATTTCGAAAAACGGTCAAACTCGTGAACATGCCTTACTGGCCCAGACGCTTGGCGTTAAGCAAATGATCGTAGCGTGCAACAAAATGGATTCCACAGAGCCTCCGTTCTCTGAGGCTCGTTTCAACGAAGTTACTACTGAAGTATCAAATTACATTAAAAAAATCGGATACAATCCAAAGGCTGTCGCGTTTGTACCGATTTCTGGTTTCAATGGTGATAACATGTTGGAGCCTTCATCTAACATGCCATGGTTCAAGGGGTGGAGCGTTGAAAGAAAGGAGGGAAATGCCTCAGGAAAAACTCTTTTGGAGGCGTTAGATTCAGTACTGCCTCCCTCCCGACCTACAGACAAGCCTCTTCGACTTCCGCTTCAAGACGTCTACAAAATAGCAGGTATTGGAACTGTTCCTGTGGGTCGTGTTGAAACCGGAATTCTAAAGCCGGGTATGGTTGTTACATTCGCACCGCAGGGTATATCCACTGAAGTTAAATCAGTTGAAATGCATCATGAATCATTAGCAGAAGCTCTACCAGGTGATAACGTCGGTTTCAACGTAAAGAATATCTCGGTCAAAGATATCCGGCGAGGTTCCGTGGCTTCCGATTCAAAGAACGATCCCGTAAAGGAAGCAAAATCGTTCACAGCGCAGGTTATCATAATGAACCACCCTGGACAAATTTCTGCAGGTTATACGCCTGTGGTCGACTGTCACACCGCCCATATTGCATGCAGATTTGCTGAATTGAAAGAAAAGGTAGATCGGCGAACAGGAAAAAAGGTTAGAAGACAACCCGAATTCCTTAAATCTGGTGATGCTGGCATTGTTGAATTGATCCCCTCCAAACCAATGTGTGTTGAATCATTCACAGAGTATCCTCCTCTCGGACGGTTTGCAGTGCGTGACATGCGACAAACTGTTGCTGTTGGTGTTATCAAGGCAGTTGACAAGTCAGAGGTTGTGGGAAAGGTGACCAAAGCAGCACAGAAGGCAGGAGTAGCTGACAACCAAAGA
>GCHDDUZ06HBK8B,glycogen synthase 1,620897
AGGACTTCAACAGATCCACGATGCAAAGATATGACCGTTGTGGCATTCATAATTTATCCAGCTCATGCAAATTCGTTCAATGTAGAATCTTTGAAAGGACAGGCCGTATGCAAACAGTTACGTGACACCATAGCTAAAATCAGAGACAATGTTGCGGCAAGAATGTTCGAGACATGTCAAAGGGGTCATATTCCCGAAATGAACGATTTGTTGCTGCCCGATGAAACATTCAGACTTAAAGGTGTATACTTGCTGACAAAG
>AcAll.fasta.Contig2725,elongation factor 2,620897
CTTTTCCAAACTTTCCGTCGTATTGTTGAAAATATTAACGTTATCATTGCCACTTATGGTGACGATGATGGTCCAATGGGTCCAATTATGGTTGATCCTGCTCTCGGAAATGTTGGTTTTGGTTCTGGTCTTCATGGCTGGGCTTTCACCCTTAAACAATTTGCTGAAATGTATGCCTCTAAATTTGGCGTTCAAGTCGATAAGCTTATGAAAAATCTCTGGGGAGATCGTTTCTTCAATATGAAAACAAAGAAACGGAGCACTTCTCAAGAAGATGGCGCCGTTCGTGGTTTTACTCAATTCGTTCTTGATCCCATTTTCAAAGTTTTTGATGCTGTCATGAATGTTAAGAAAGATGATACCGCTAAACTTCTT
>AcAll.fasta.Contig113,proteasome subunit beta type 1,620897
GGTTTTAGTGGAGACGTTTTACAGTTGAAACGCCTTCTCGAGGCCCGTCTTCATAAATATAGATTTGACTATCGTGCTGACATGACTGTTGATCTTTGTGCAGAGTTGTTATCTCGTAATCTTTATTATAGACGAATCGAGCGAGTGCAATATTGTGCATCTGGCGCCGGTGAGCCAATCATAATTCCTTTCCTCGATTGCCAGGTTGGTGGTTGTACT
>GCHDDUZ06G4ZTP,RNA polymerase II 140kD subunit,620897
CCGCACGCTGTGCCGTCTCGAATGACAATTGGTCACTTGATCGAGTGCTTGCAAGGAAAGCTTTCTGCTAACAAAGGTGAAATCGGAGACGCGACTCCTTTCAACGACACCGTCAACGTACAGAAGATCAGTAACCTACTACAGGAATACGGGTACCATTTGAGAGGAAATGAGGTTATGTACAACGGGCACACGGGCACAAAGCTCACCACTCAGATATTCTTTGGGCCGACTTACTATCAGCGCCTGAAGCACATGGTCGACGACAAGATTCACTCTCGCGCAAGAGGCCCAATTCAGATGATGAACAGGCAACCCATGGAGGGCAGAGCGAGGGATGGAGGCCTGCGGTTCGGAGAGATGGAG
>GCHDDUZ06HHKHP,Isoleucyl-tRNA synthetase,620897
GTCATGTTGGTTACAGTGCGCTTGATGGCACCGCTAACGCCGTTCTTCTGCGACTTATTGTGGAAAAATCTTCGTTCTTTTAGTTCTTCATCGAGTGAATCGGTTCATTTTGAACCAATACCTCAATCAAGATCGGATTTAATAGACGATACTGTTGAGCGTCGAATCGCTGCTATGCGATCTGTCATTGATTCTTGTCCGTGTTCCGTCCGGGACCGTAAGTCTATACCAGTTAAGTATCCTTTGAAAGAACTGATCGTTATTAATTACGATAAGCAGTTCCTAGATGATCTTGTTCTCTACAGTCATACTATTTTATCA
>AcAll.fasta.Contig9853,ribosomal protein L22,620897
TATATTATCGAATGTAAAAATGCCTCAGAGGATTGTATAGTTAGAATTAATGATTTCGAAACCTTTCTGAACGAGCGAATAAAAGTCAATGGCAAGGTTGGACAAATGGAGGCAAATGGTGTCAAAATTGAGTTGGGAAAGACGAGGTTGGTTCTCACATCAGAGGTACCGTTTTCAAAACGCTATTTGAAATATTTGACCAAAAAATACCTCAAAAGGAGATCTTTGCGAGATTGGATCCGTGTTGTTTCGTCGGCAAAGGATACGTACGAGTTGAAGTACTTCCAG
>AcAll.fasta.Contig11614,ribosomal protein S19,620897
CGGGGTGTAGATCAACATGAGATTGTTCGTCAAATTGCTGGCTTTCTGAAGAAAAGTGGAAAAGTTAAGGTTCCTGAATGGTCTGATTTAGTGAAGCTTGGCATTACCAAAGAACTTGCGCCAATTGATGTTGACTGGTACTATATCAGGACGGCGAGCATTGCGCGTCGACTTTACATTAGATCTCCAACAGGTGTGGGATCTCTTCGTGTCGTCTATGGTGGTAATAAACGACGAGGCGTAGCACCGAATCATTTTGCCAAAGCTTCAGGATCTGTTATACGGAAAGCCTTACAAACGCTTGAGGCAATAAAATGGGTTGAAAAACATCCTGATGGCAATGGTCGTATATTGACAAAGCAGGGAAGAAAGGATTTGGATAGAATCGCATCTCAACTACGTCAAAGCGCGAGATTAGCTTCT
>GCHDDUZ06HHW82,Isoleucyl-tRNA synthetase,620897
GAGACGTTCCTGGATCCTGATGGGCGATACGTACAGAGGAGCGAAGCGGTCGCGAAAGGAAATGTGTTCGAAACGAGGGACGGGAGGCCGTTGAGTGTGGCGTACGAGAAGATGAGCAAGTCGAAGGGCAACGGGGTTGATCCGCTGGAAGTGCTGGACAAGGTCGGAGTGGATATGGCTCGGCTGCAGCTGCTTGACTCTGCCGCACCTCGTCAAGCGATCAACTGGGAGGAGTCTGATCTCAAAGGGTTGAAGAAGTGGCTCGATCGAGTTGCTTGGGTGGTGTCAACCTACGTTGAACAGAGGAAACGGCTAGCGGACATCTCCAAAGAAACTTCCGTAGACGCGAGATCTGAGGAGAAACTACGGGAGAACTACAACTTCTTTGTGCGCAACACGTCAATGTGCTTGGAAGTACTAAATCTGCACAACACTGCTCTA
>AcAll.fasta.Contig14319,ribosomal protein L19,620897
AATAACCTTCGCCTTCCAAAGCGGTTAGCTGCTGCGGTTTTAAAATGTGGCAAGAAAAAGGTATGGATGGACCCTAATGAGGTGAACGAAATATGTAATGCCAACTCTCGAAAAAATATTCGAGGACTTGTCAAAGATGGTCTTATTATTCGTAAACCAGTAGCTGTACACTCCAGATACCGCGCGAGGAAGAAGTTGGAGGCCCGTCGAAAGGGTCGTCATATGGGATATGGTAAAAGGCGAGGTACTCAGAATGCTCGTATGCCGGAAAAGATATTATGGATTCGTCGTATGCGCGTATTGCGTCATCTTCTGAAGAAATACAGAGAAGCGAAAAAGATTGATAAACATTTATATCACGATTTGTATCTCCGTGCTAAGGGTAATGCATTCAAAAACAAGCGAAATTTGATGGAGTTCATTTTCAAAAAGAAGTCTGAAAATACTCGAACTAAACAATTAGCAGAGCAGGCTGAGGCTCGTCGTACTAAGAACAAGGAAACTCGGAAGAGGCGTGCAGAAAGGTTGACACAGAAGCGAATTGAAATGTTGAGGAAGGTATCTGAAGGAGATAAAGTAAAAGAAAAGAGG
>GCHDDUZ06HA6BQ,glycogen synthase 1,620897
GGACAGGCGGTCACAAAGCAGTTGAAAGAGGCCGTCGATAGAATTAAGGAGAGCATTGGCCAGCGCATGTTCGACGTTTGCCTTCAAGGCCAGCTTCCCGATGGCCATGACTTGCTGTCGCCAGCGGACAAAGTGTTGTTAAAACGGTGTATCATGGCTACGGAGAAGCGTGATTTGCCTCCCATTTGCACTCACAATATGATTCGAGGAGACGATCAGGTGTTAAGTGCACTCCGACGAACGCAGCTTCTGAATTTCCGCGAACATCGAGTTAAGGTTGTGTTCCACCCAGAGTTTCTGTCTTCCGTTTCCCCGCTCATTGGACTCGACTATGAGGACTTTGTGCGAGGCTGTCATATGGGAGTATTCCCGTCCTACTACGAACCCGTGGGGTATACTCCAGCAGAATGCACAGTG
>AcAll.fasta.Contig8241,elongation factor 2,620897
ATGGTGAACTTCACTATCGATGAGATCCGTGCGCTTATGGATCGCAAAAAAAATATTCGTAACATGTCTGTTATTGCCCATGTCGACCACGGAAAGTCCACCCTTACTGACTCACTTGTGTCAAAAGCCGGTATCATTGCCGGATCTAAAGCTGGAGAGACTCGTTTCACTGACACCCGAAAAGACGAGCAGGAGAGATGCATCACCATCAAGTCCACTGCTATCTCTATGTTCTTCGAACTTCATGAAAAGGATATCGACTTCATCAAGGGGGAGAGCCAAGTTGAAGTCAATGAGGTGGATGGCAAGAAGGAGAAGTACAAGGGTTTCCTGATCAACCTTATTGACTCTCCCGGCCACGTTGACTTCTCGTCTGAAGTTACTGCTGCTCTTCGAGTTACTGATGGAGCGCTTGTTGTAGTTGACTGCGTGTCCGGTGTGTGCGTCCAAACAGAGACTGTGCTTCGTCAAGCAATTGCTGAGCGAATTAAGCCAATCCTGTTCATGAACAAGATGGATCGCGCACTGCTTGAGTTGCAGCTAGGTGCAGGAGGAGTTGTCCAAACATTCCAGCGCATCGTTGAGAACATCAACGTAATCATC
>AcAll.fasta.Contig6539,dynamin 1,620897
TTGCGTGACGAAATAGAACGTATAGTAACTACGAGCATGCGAGAAAAAGAGCATTTCGCAAAATATCAAATTTCGATGCTTGTAGATTATGAGCTGGCTTACATGAATACAAATCATGAAGATTTCATCGGATTCTCCAATGCTGAGGCAAAATCTTCTTCTTCTCAAGCGAAGAAAAATCTCGGAAATCAGGTTATCAGGAAAGGATGGTTGACAGTACACAACATATCTTTCGTTCGTGGTTCTCGCGATTGTTGGTTTGTGCTAACATCTGATAATTTATCGTGGTATAAGGACGATGAAGGAAAAAGAGAAAAATATATGTTACCGCTAGACGGCATCAAATTACGCGATCTAGAAGCTGGCTTCATGTCTCGACAACACAAATTTGCTCTCTTCTACGTGGATGGAAAGAACATCTATAAGGAC
>AcAll.fasta.Contig10999,proteasome beta 2 subunit,620897
GGGACCCAATTTTTAGTCGGTATCAGTACTAATGACTATGTTTTGTTGGCTGCTGATCGGGCATGCTTTTCATATGGTGCAATTCTGGTTACAGAAGAACATGATAAGAAATTTGATCTCGGTAATAAACTCGTTATGCTTTGTATTGGTGAAGATGGCGATGTGTCGCAATTTGGCGACTGGTGTAAACGAAATATCCAGCTTTATAAACTTAGATACGGTTATGAAATGAGTCCAAAGTCATGTTATCATTGGATTAGACGAGGTATAGCCGAATCGTTACGAACTCAGGATAATTATATAGTAGATACTCTAATTGGTGGATATGACGATTTTCAAGAAAAAAGCTTCCTTGGATCTGTAGATTATCTAGGAAATGGCCTAGCAGACCAGCCATATATTTTCCGGGGATTTAGCGGTGGATTCTGTTATGCAATGCTGGATAAAATGTATAAAAGATATGTCAGAAGATGAAGGTTTGGATATTTTGACGAAATGCTTGGCTGAGACAAAAAGCGCTTCATAGCAAATCTACCTTCATTCCAGGTAATGATAATTCATAAGGACGGCTACAGACAGCTACCCGATGTGAGA
>AcAll.fasta.Contig14130,ribosomal protein L7a,620897
AAAGAAGATAATAAAAAGAAAGTTGCTCCTTTACCGTCAGCGGTTAAAAAGGCCGAAGCCGCAAAGAATGAATCTAACCCATTGTTTGAAAAGCGACCTCGAAATTTCGCGATCGGACAGGACATTCAACCGAAACGTGATCTCACTCGTTTTGTGCGCTGGCCGAAATATATCCGTCTTCAGCGTCAGAAAGCAGTTCTACTTAAACGACTGAAGATCCCACCACCAATAAACCAGTTTGCTTTGTGCAAAAAACCTTTAGCTATTCAAATTTTCCGACTTCTTGATAAATACCGACCGGAAACCAAGCAAAATAAAATCATGCGTTTGCGTGCCCGTGCTGAGGCTCGAGTTGCCGGACAACCGGAACCAGTTACAAAGAGAGCACCGGTAGTTCGTTCTGGTATTAATAATATTACGAAATTGGTGGAACAAAAGAAAGCGCAGCTGGTAGTCATCGCTCATGATGTGGAGCCCCTTGAAATCGTCATTTTTTTGCCGGCACTTTGCCGAAGATTTCAGGTACCATATTGTATAGTCAAAGGTAAAGCTCGTCTCGGTCAAGTTGTTCGTCGCAAGACGGCATCATCTCTTGCAATTGTTGATGTCAATCCGGAAGATAAGCTGGCACTGTCGAAACTGAAGGAATCTGTTCTTACGGATTACAACGAAAGGGCAGATGAAATTCGTAGGCACTGGGGCGGTGGTGAGATGTCGAAGCGCTCAGAGGCAAAAATGAGGAAGATTGAAAAGGCACGTGCCAAAGAAATCGCTCAAAAAGCT
>AcAll.fasta.Contig10489,Isoleucyl-tRNA synthetase,620897
TCCTATCTACCGTCGTTCAATGACTATACTGAAATGCTTTCAAACGTTGAAATGAGGTGGTCATTACTCTTTCTTATGATGATTGTGGTACCTTACTCTGCTTATGATCAAATCATACGAACAAATCTCACATTCCTCCTTATATCGGATCCAACAATCATGGAAAAGCTCGCATTTCTTATTGGATTGACCACTTTTGTTGCGAATATTTTCGTTCTACCTGCTCTTCAGTCTCGCTTCGGACCGCAGGCTTTGCTGCAGATGTCATTCGCAACTGTTACTGTTTCATACTTATATCTAAGTCAATTAGGCAGAACTGTCAGATATGCATATCTATTTACTGGAATGCCAATTCAGATACTTGGAGTTGCGATGGCGCTTGGACAGTTATCAGCGCAAATTATGGGTCAAGCTGGACGTTCGAAGATGGGCAAAGCAGCAGCACTAAATCGCGGCGTTCAGCTAGCCGCAATGGCAGTGTCTCCACTAATTTGCGGCCAATCTGTCGATGGAACAGAGGCAAAGATGCTTTGCTATGCTAGCGCAGTAATA
>AcAll.fasta.Contig9785,Fe-S protein 3,620897
CGTTTTAATGCTAGAGTCCGTGTGCGCACTTACACTGATGAAATAGCTCCAATCGAGTCGATTACATCGTTTTTCAGCGGCGCTGATTGGTATGAGCGTGAAATTTATGATATGTATGGAGTATGGTTCAACAATCATCCTGACCTTCGACGAATCTTAACAGATTACGGATTTGAAGGACATCCTATGCGAAAAGATTTCCCGCTTTCTGGATACGTTGAGGTGCGATATGATCCAGAGCTTCGTCGAATAGTTTACGAACCAACAGAAATGGCCCAAGAATTTCGGAAATTCGACTTGGAAACACCATGGGAGGTATTCCCTGCGTTTAGGAATGCTTCTATTACATCCGGTTATGAACAGATAACTATGGAGAAGCCAGAAGAAAAAGGTGATAAA
>AcAll.fasta.Contig13421,ribosomal protein L9,620897
ATGAAGCTTGTTGAGTCACACCACATTGTCAAGTTCCCCCAGGATGTCAAATTTACTGTCAATAAAAGGCGCGTTACTGTGAAAGGCCCGAGAGGGGTGTTAAAACGAGATTTTCGTCACATGCACGTAGAAATGGAAAGAACTGCTGCTGAAAGTTTACGTGTGAGGAAGTGGTTTGGAGTAAAGAAGGAGCTTGCTGGTATTCGAACAATTTGTTCTCATATTGAAAATATGATAACTGGTGTAACGAAAGGATACAGATATAGGATGCGTTCTGTTTATGCTCATTTTCCCATCAATATTTCGCTGCAAGAAAAGAACACGATCGTTGAGATCAGGAATTTTCTGGGAGAAAAAATTATTCGGCGTGTTCCACTTCCGGATGGAGTTACAGCAATGATGTCTACAACTCAGAAAGACGAACTGATTGTTGATGGCAACGACATCCAGCTTGTATCCCAAGCAGCTGCCAGAATACAGCAGTCTACCACTGTCAAGAACAAAGACATACGGAAGTTTTTGGATGGAATATACGTCAGTGAGAAGACAACTGTTTCTGAAAAT
>AcAll.fasta.Contig13050,endothelial differentiation-related factor 1,620897
ATGTCGAAAACGGGAAATCTGGTTTCCGACGTTGACCCCAATACAGTCACCGTTCTTCATCGCCGTGGACCTACTCAGAAAACATTAAAAACGGCAGCGGATCTAAATGCCGCACAGCGAAGTGGACTTACAATTGAAACTCAAAAACAAATGGCAGGTGGTAACAGACAACATCAAAATGATAGAAATACCGCCAGATTAGATGAAGAGACCGAAGAGTTACACCATGATCGGGTACTACCCAGCGTTGGACGCGCAATTCAACAAGCACGCCAGGCAAAAGAGTGGACTCAAAAAGACCTAGCAACACGAATTAATGAAAAGCCGCAGGTTGTGACGGAATATGAAAATGGAAAAGCAGTACCCAACCAGCAGATCTTAGCTAAAATGGAGAGAGCACTTGGAGTTAAGCTTCGAGGCAAAGCCTTGGGTGAGCCGCTTGTACCGAAACAGAAAAAG
>AcAll.fasta.Contig6511,peroxiredoxin 6,620897
GGAAGTAGCTGGGCTATACTGTTCTCGCATCCAGCGGACTACACACCCGTCTGCACGACTGAACTGGCGCGTGCGGCATTGCTGGCGGAGCAGTTCCATGATCGTAATGTGCAGATGATCGCTATCAGCTGCGACTCAGCTGAATCGCACCGAGGCTGGATCAAAGATATTGTGGCTTACGCAAACTCGCCAGTTTTAACAAATGAAAACTTCCCGTTTGAGATCATTGCCGATGAAGAACGTGAACTCGCAACAGTACTGGGTATGCTCGATCCCGCGGAGAAGGACAGCAATGGAATGCCGCTCACAGCTCGCGCAGTGTTTATCGTGGATCCCAAAAAACAGCTGCGTGCACAGATCCTGTATCCTGCTACGACTGGAAGGAACTTCGATGAAATCCTTCGAGTCATCGATTCGATTCAGCTGTCCGAGCGTATGCCGGTTGCAACCCCAGAAGGATGGAAGAGTGTGAGCGAGGCGTGCATGGTTCAGCCAAGCGTTGGTGCGTCGAAGGCCGAAGAACTTTTCGGCAAGGTGGACACTCTGCCTCTCCCCAGTGGCAAACCTTATCTGCGCAAGGTGAAC
>AcAll.fasta.Contig11611,Isoleucyl-tRNA synthetase,620897
GGCGTGTTGGATGCTGAGAACACGGTTGCGAACACGGTGGAGCTGATTGCTTCGCTGCGCGCCAAGGGTGTGACGATCCTGCACGCGCCGATCTCGTTCAAGTCGGACTACCGCGAGCTCGGCAACTCTCCCTACGGCATCCTTAAAGGGGTGGTTGACGGGAAAGCCTTTGTGAAGGGCGCGTGGGGCAGCGAGATCATTGCGGCCATCGAGGTCGACGCGGACAAGGACATTCACGTGGACGGAAAGCTGGGTCTGGATTGCTTCGGCAGCACCAACCTGGACTTCATCCTGCGATCCAAGGGCATCAAGAATCTCGCCATCGCTGGACTGCTGACCAACTGCTGCGTCGAGAGCACCATGCGATCGGCATATGAGGCCGGTTTCACTGTGTTCACCCTGCCCGACTGCTGTGCTGCGACTTCCCTCGAGGCGCACAAGGCGGCCAAGGAGTTCACTTTCCCCATGTTCTCGCACGTCAGCACTTCCAAG
>AcAll.fasta.Contig11491,ribosomal protein L18a,620897
GGGGAAACGCTCAAAGAATTCATTGTTGTTGGAAGAAAACTGTCGTCCGAAAAGGAACCAAATCCACCGCTGTATAAAATGCAAATTTTCGCCAGCAATTACATTATCGCAAAATCTCGTTTTTGGTACTTTGTAAGTATGTTGAGACGAGTGAAAAAATCTCACGGAGAAATTCTCTCATGCACTGAGATATTTGAGAAAAAGCCTGGAAGTGTAAAAAATTATGGTGTTTGGTTGCGGTATGACTCTCGCACGAATCATCATAATATGTATCGTGAATATCGAGACACAACAGTTGCAGGTGCAGTAACGCAGTGCTATCGTGATATGGCGGCCCGTCATCGTGCGCAAGCAGATCGTATTCAGATTATTAAGGTTGAGGTGATTAAAGCCAAGGATTGCAAGAGACCTGCTGTTAAGCAGTTCCATAACTCTAAAATTCGTTTCCCTCTCCCACATCGTGTGACCAAGAGAAAGAATGCGATGTTGTTTACAACTGCACGACCGAAGACTCATTTT
>AcAll.fasta.Contig14269,transmembrane 9 superfamily member 2,620897
AAAAGTGCTGATGTTAAGCGCTTCGATGTGAAAAGGTTTTTCATTGATCTCGCTACTGGTGGTACTGCTGCTGCCATCTCAAAAACTGCAGTTGCTCCAATTGAACGAGTGAAGCTACTACTTCAGGTACAAGATGCTCAATCAACGATTGCAGTTGACAAACGCTACAAGGGTATTATTGATGTGTTTGTGCGAGTTCCCAAGGAACAAGGTATTATGGCCTTGTGGAGAGGTAACCTTGCCAATGTCATCCGATATTTCCCAACACAGGCACTTAACTTTGCCTTCAAAGATACCTTTAAGAAGATGTTCATGGGCGGAGTTGATAAAAAGAAAGAATTCTGGAAATTCTTCGCCGGTAACTTAGCATCTGGTGGTGCCGCTGGTGCGGCTTCCATGTGTTTTGTTTATCCTCTTGATTTCGCTCGAACACGTTTAGCAGCTGATGTTGGTAAGGGTGCGAGCAGAGAATTCAAAGGTTTGACTGATTGTCTTGTTAAAGTTTTCAAGTCCGATGGTCCTATTGGACTTTATCGAGGCTTCTTCGTTTCTGTGCAGGGAATTATTATCTATCGTGCTGCATACTTCGGCATGTTTGATACAATTAAGATGGTCGTTGCTAGCGAAAAGAAACTGAACTTCTTCGTAGCTTGGGCTATCGCTCAAGTTGTAACTGTGAGCTCAGGAATTCTATCTTACCCTTGGGATACCGTCCGTCGACGTATGATGATGCAATCTGGTCGTAAGGATATTCTCTACAAGAACTCTGCGGACTGCGCAATGAAGATCGTAAGAAAGGAAGGCTTGCGAGCTTTGTTCAAAGGAGCTCTTTCAAACGTGTTCCGAGGTACTGGTGGAGCTTTAGTATTGGCCATCTACGACGAAATTCAAAAATACCTG
>FL3BO7414IJPA5,Isoleucyl-tRNA synthetase,620897
CCTGAATCAGGTGAAAGTTGGATGTCCTTGGTGGAATCGTACAATGATTGTGAAAAATTATCAAGTGATGAAAATGACTGGACACTTTTTATTCGTCTTGCTTGTCTACTTACTTCAAAGTCAAGCATGGTTTGGCGTGAAATGAAACCCTGCTTGTTTTCCAAATTTCCTCCAAAAGAGTTACGCGAAATGCCACTAACATCGTTGGTGAAAGTTTTCACTCTTTTTCTTTCCCTGGCTAATTCTTGTGAT
>AcAll.fasta.Contig12811,ribosomal protein L8,620897
ATGGGACGGCGTATACGTGTACAACGTAAAGGACCGGGAGGAATTTTCAAGGCTCACAATAAACATAGGAAGGGAGCTGCAAAACTACGGCCAATTGATTTCGCTGAACGACATGGATATATAAAGGGTGTTGTAAGGGATATTATCCATGATCCAGGTCGAGGTGCTCCATTGGCAATTATACAGTTCAGGGATCCATACAAGTACAGAACTAACAAATCTATAATGATTGCAGCTGAGGGCATGCACACGGGACAGTTTGTATATTGTGGTCGTAAAGCTCAGGTGCAGATTGGAAATATTTTGCCCGTTTCTGAGCTTCCCGAAGGAACAACAATCTGCAATCTTGAAGAGAAAACTGGTGATCGCGGACGACTTGCTCGCACGTCAGGAAATTATGCCACTGTTGTTGCTCACAACCCAGAAACAAAAAAGACAAGAGTTCGTCTTCCTTCTGGTGCAAAAAAAGTTGTTCAATCTTCGAATCGAGCTATGATCGGCATTGTTGCTGGAGGTGGCCGAACTGACAAGCCACTTTTGAAAGCTGGACGAGCTTAC
>AcAll.fasta.Contig11085,eukaryotic translation initiation factor 3 subunit G,620897
ATGTCTCGGTCGGTGTTTGTTGGCAATTTGCCATATCGCGCTGGAGAACAAGACATCTCTGATTTTTTCGAGCAAGTTGGACCTGTCGTGAACGTTCGAATTGTCCTTGATAGAACAACAGTACGTCCTCGTGGCTTTGGCTTTTGTGAATTCGAATCTGCGGAATTTGCGGAAGAAGCCGTTGGCAGGATGAATGGAGCTGATTTTATGGGAAGACAAATTCGAGTGGATCACGCTAATTCTCGA
>AcAll.fasta.Contig11860,ribosomal protein L12,620897
ATGCCGCCAAAGTTCGACCCCACTGAGATTAAGATTGTGTATCTTCGCTGCGTGGGTGGAGAAGTAGGTGCTACGTCAGCGCTTGCTCCCAAGGTCGGACCTCTCGGACTGTCACCGAAGAAAGTCGGTGATGACATCGCCAAGGCCACTCAGGATTGGAAGGGTTTGAAAGTCACATGCAAGCTGACCATCCAGAACCGTGTTGCAAAAATCGACGTCGTGCCATCAGCCGCTTCTCTCCTCGTCAAGGAACTGAAGGAGCCTCCCCGTGACCGCAAGAAGGTTAAGAACGTGAAGCACAATGGTGATCTGACCCTGGAGTCTATCATCAAGATCGCCCGAATTATGAGGCCGCGGTCAATGGCACGAAAGCTGGAAGGAACTGTCAAGGAAATCCTTGGAACTGCTCAATCGGTTGGTTGCACTATTGATGGCCAGCACCCTCACGAC
>AcAll.fasta.Contig575,elongation factor 2,620897
ATATGTATACATCTTCCTTCTCCTGTAGCGGCCCAGAAATACAGAATGGAAATGCTCTATGAAGGACCTCACGATGATGAGGTTGCGGTAGCCATTAAAAATTGTGATCCTAATGGCCCCCTAATGATGTATGTTTCAAAAATGGTCCCAACATCTGACAAAGGCCGATTTTAC
>AcAll.fasta.Contig13761,ribosomal protein L19,620897
AATAACCTTCGCCTTCCAAAGCGGTTAGCTGCTGCGGTTTTAAAATGTGGCAAGAAAAAGGTATGGATGGACCCTAATGAGGTGAACGAAATATGTAATGCCAACTCTCGAAAAAATATTCGAGGACTTGTCAAAGATGGTCTTATTATTCGTAAACCAGTAGCTGTACACTCCAGATACCGCGCGAGGAAGAAGTTGGAGGCCCGTCGAAAGGGTCGTCATATGGGATATGGTAAAAGGCGAGGTACTCAGAATGCTCGTATGCCGGAAAAGATATTATGGATTCGTCGTATGCGCGTATTGCGTCATCTTCTGAAGAAATACAGAGAAGCGAAAAAAGATTGATAAACATTTATATCACGATTTGTATCTCCGTGCTAAGGGTAATGCATTCAAAATAAGCGAAATTTGATGGAGTTCATTTTCAAAAAGAAGTCTGAAAATACTCGAACTAAACAATTAGCAGAGCAGGCTGAGGCTCGTCGTACTAAGAACAAGGAAACTCGGAAGAGGCGTGCAGAAAGGTTGACACAGAAGCGAATTGAAATGTTGAGGAAGGTATCTGAAGGAGATAAAGTAAAGAAAAGAGAA
>AcAll.fasta.Contig13006,peroxiredoxin 6,620897
GGCGAAATAGGCAGCTTTCATGAGTGGATGGGAAAAAGCTGGGCTATTCTCTTTCTACATCCTAGAGATTTTACACCTGTATGTACAACTGAGTTAGCTCGTGCTGAACAACTTTCCGAAGAATTTAAGAAAAGAAATGTAAAATTAATAGGACTAAGCTGCGATTCAGTTGAATCTCATCATGAATGGATTAAGGACATCATTTCGTTCTGTAAAAGTTCAGAGTCTGCTGTCAAATGCTCATGTGAAGGCGATCGGCTGACTTTTCCAATTATTGCCGATGAAAACCGTTTGTTAGCAAAAAAATTGGGAATTATTGATCCGAATGAAACAGATTCTGATGGGATTCCAGTAACTGCTAGAGCGGTTTTTATCATTGCTCCAAATAAAACAATGACACTTTCAATTCTTTATCCAGCAACAACTGGAAGGAATTTTGACGAGATTTTGCGAGTCGTTGATTCCTTGCAGCTGACTTCAACGTTGAAAGTGGCAACTCCAGTGGAA
>AcAll.fasta.Contig6557,ribosomal protein S25,620897
AAAAAGAAGAAGTGGTCTAAAGGAAAAGTTCGTGACAAGCTCAACAACATGGTTCTTTTTGATAGGGCACTTACGACGAAACTGTATAAGGAAGTCATAACGTATAAATTGATAACACCATCTGTTGTATCGGAGAGGTTGAAAGTTCGAGCGTCTCTAGCCAAGCAAGGTTTGAGGGAGCTACTTGCAAAAGGCTTAATTAAATGCGTTGTCAAACACGGTGGCCAATTGGTTTACACACGAAGTACGAAGGCCGACGAATCGATTGTTGCGGAA
>AcAll.fasta.Contig13343,heat shock 10kDa protein 1,620897
ATTGTTAAAATGGTACTTTTATCGGCTGTCAGGAGAACTGCTGGGGATGTCCTGCGTTCGTTCGTTCCATTATTCGATCGAGTTCTTGTTGAACGATTCGCTCCAGAATTGAAAACCAAAGGCGGTATAATGTTGCCAGAGAAATCTCAAGGAAAAGTACTTGAAGCTACTGTTGTTGCTGCGGGTCCTGGGGGTCGTGCCCAAGATGGATCTCTAATACCCACGTCAATTAAAGTCGGTGATCGTGTTTTGCTGCCTGAGTATGGTGGAACTAAAGTGGTCGTTGATGAAAAAGAGTATCATATCTTCAGGGAAAGTGACATACTGGGAAAATGGAAT
>AcAll.fasta.Contig6702,ribosomal protein L8,620897
ACAGTGAGAGGTGCGGCAATGAACCCTGTTGAGCATCCTCATGGCGGTGGTAACCATCAACACATTGGTCATCCGTCGACAGTTAAGCGTGGAACAAGTGCAGGACGTAAAGTTGGATTGATCGCTGCTCGTAGAACGGGAAGAATAAGGGGAGGATAGCCGGAGAAACACGGAAAAGAAGAAGCAGTA
>GFPMTW202BQK2U,ubiquinol-cytochrome c reductase Rieske iron-sulfur polypeptide 1,620897
GAAGTCGAGATTGGCAACATCCAGGAAGGTATGTCTTCTACTGTGAAGTGGCGCGGTAAGCCCGTGTTCATCCGTCACCGCACGAAGAAGGAGATTGAGGCTGCCCGTTCGGACGATGCTGTGGCCATGCGCGATGCCGAGACGGACGCTGATCGCGTGCAGAAGCCGGAGTGGATCGTGGTGGTGGGTGTGTGCACTCATTTGGGTTGCGTGCCGATCAACGGTACGGGTGACTGGGGCGGATGGTTCTGCCCG
>AcAll.fasta.Contig9795,ribosomal protein L7a,620897
ATTAATAATATTACGAAATTGGGGTAACAAAAGAAAGCGCAGCTGGTAGTCATCGCTCATGATGTGGAGCCCCTTGAAATCGTCATTTTTTTACCGGCACTTTGCCGAAGATTTCAGGTACCATATTGTATAGTCAAAGGTAAAGCTCGTCTCGGTCAAGTTGTTCGTCGCAAGACGGCATCATCTCTTGCAATTGTTGATGTCAATCCGGAAGATAAGCTGGCACTGTCGAAACTGAAGGAATCTGTTCTTACGGATTACAACGAAAGGGCAGATGAAATTCGTAGGCACTGGGGCGGTGGTGAGATGTCGAAGCGCTCAGAGGCAAAAATGAGGAAGATTGAAAAGGCACGTGCCAAAGAAATCGCTCAAAAAGCT
>AcAll.fasta.Contig970,eukaryotic translation elongation factor 1 alpha 1,620897
AAAATGGGAAAGGATAAGGCTCACGTCAACTTGGTTGTGATCGGACACGTGGACTCCGGAAAGTCCACCACCACCGGTCACTTGATCTACAAGTGCGGTGGAATCGACAAGCGTACCATCGAGAAGTTCGAGAAGGAGGCTTCCGAGATGGGAAAGGGTTCTTTCAAGTACGCCTGGGTGCTTGACAAGCTCAAAGCCGAGCGCGAGCGCGGTATCACCATCGACATTGCCCTCTGGAAGTTCGAGACCAAGAAGTTCTACTTCACCATCATCGAT
>AcAll.fasta.Contig13168,ribosomal protein L19,620897
AATAACCTTCGCCTTCCAAAGCGGTTAGCTGCTGCGGTTAAAATGTGGCAAGAAAAGGTATGGATGGACCCTAACTAGAAGGTGAACGAAATATGTAATGCCAACTCTAAAAATATTCGAGGACTTGTCAAAGATGGTCTTATTATTCGTAAACCAGTAGCTGTACACTCCAGATACCGCGCGAGGAAGAAGTTGGAGGCCCGTCGAAAGGGTCGTCATATGGGATATGGTAAAAGGCGAGGTACTCAGAATGCTCGTATGCCGGAAAAGATATTATGGATTCGTCGTATGCGCGTATTGCGTCATCTTCTGAAGAAATACAGAGAAGCGAAAAAGATTGATAAACATTTATATCACGATTTGTATCTCCGTGCTAAGGGTAATGCATTCAAAAACAAGCGAAATTTGATGGAGTTCATTTTCAAAAAGAAGTCTGAAAATACTCGAACTAAACAATTAGCAGAGCAGGCTGAGGCTCGTCGTACTAAGAACAAGGAAACTCGGAAGAGGCGTGCAGAAAGGTTGACACAGAAGCGAGTTGAAATGTTGAGGAAAGTATCTGAAGGAGAT
>AcAll.fasta.Contig10309,triosephosphate isomerase 1,620897
TATATTACCTATGTCAAAGATCAACTGAAGAATTCTGTCAAGGTCTCCGCGCAGAACTGCTACAAGGTAGCAAAAGGGGCTTTCACTGGCGAGATTTCCCCCGCCATGCTCAAGGACGTAGGTATTGAGTGGGTCATTCCGGGCCATTCCGAGAGGCGTCACATTTTCGGAGAATCTGACGAGCTTATCGCCGAGAAGACGGTTCACGCTCTTGAGAACAAGATCAAGGTTATTTTCTGCATAGGAGAGAAGCTCGAAGAGAGAGAAGCCGGTAAAACGAAAGACGTGAACTTCCGTCAAATGCAAGCCCTAGTCGACAAGAAGGTCGACTGGACAAACATTGTGATCGCTTACGAGCCAGTATGGGCAATCGGAACTGGAAAGACTGCAAGCCCTGAACAGGCTCAGGAGGTTCACCTTTGGATTCGTGAATTCTTGAAGGAGAAGGTGTCAGCTGACGTCGCCGAAAAGACTCGCATTATTTATGGAGGTTCCGTAACTGCCGACAACTGCGTGGATCTGGGTAAGAAACCGGATATTGATGGTTTCCTGGTTGGAGGCGCATCACTGAAGCCCGATTTCGTTAAGATCATTCACGCTCGC
>AcAll.fasta.Contig13260,ribosomal protein L7a,620897
AAAAAGAAAGTTGCTCCTTTACCGTCAGCGGTTAAAAAGGCCGAAGCCGCAAAGAATGAATCTAACCCATTGTTTGAAAAGCGACCTCGAAATTTCGCGATCGGACAGGACATTCAACCAAAACGTGATCTCACTCGTTTTGTGCGCTGGCCGAAATATATCCGTCTTCAGCGTCAGAAAGCAGTTCTACTTAAACGACTGAAGATCCCACCACCAATAAACCAGTTTCGCTTTGCTGCAAAAAAACCTTTAGCTATTCAAATTTTCCGACTTCTTGATAAATACCGACCGGAAACCAAGCAAAATAAAATCATGCGTTTGCGTGCCCGTGCTGAGGCTCGAGTTGCCGGACAACCGGAACCAGTTACAAAGAGAGCACCGGTAGTTCGTTCTGGTATTAATAATATTACGAAATTGGTGGAACAAAAGAAAGCGCAGCTGGTAGTCATCGCTCATGATGTGGAGCCCCTTGAAATCGTCATTTTTTTACCGGCACTTTGCCGAAGATTTCAGGTACCATATTGTATAGTCGAAGGTAAAGCTCGTCTCGGTCAAGTTGTTCGTCGCAAGACGGCATCATCTCTTGCAATTGTTGATGTCAATCCGGAAGATAAGCTGGCACTGTCGAAACTGAAGGATGTTCTTACGGATTACAACGAAAGGGCAGATGAAATTCGTAGGCACGTGGGG
>AcAll.fasta.Contig14250,eukaryotic translation initiation factor 3 subunit G,620897
GTTGGCAATTTGCCATATCGCGCTGGAGAACAAGACATCTCTGATTTTTTCGAGCAAGTTGGACCTGTCGTGAACGTTCGAATTGTCCTTGATAGAACAACAGGACGTCCTCGTGGCTTTGGCTTTTGTGAATTCGAATCTGCGGAATTTGCGGAAGAAGCCGTTGGCAGGATGAATGGAGCTGATTTTATGGGAAGACAAATTCGAGTGGATCACGCTAATTCTCGA
>AcAll.fasta.Contig11842,eukaryotic translation initiation factor 3 subunit G,620897
AACTGGGCAACTGAACCTGGAACTCAAGCTAAGGTTGACACTAGCAAACACTTCCACGTGTTTGTTGGCGATCTTTCTCCTGAAGTTGATAACAAAGCCTTGAAAGATGCGTTTGCGCCTTTCGGCGAAGTTTCGGATGCCAAGGTAATCCGAGATGCTACTACTTTAAAGTCAAAGGGATATGGCTTTGTTTCGTATCCAAAAAGAGAGGAAGCTGAGCGAGCTATAGAACAAATGAATGGTCAGTGGTTAGGGAGAAGAACGATTCGTACTAACTGGGCAACACGAAAACCAACTGGTGCAGCTGGTGCCGGTGACGGGCAATATGGAAGACAGGAGTTGAATTATGATGATGTGTTCAATCAAACCGGACCTGAAAATACTTCAGTTTACGTTGGAAATGTCAATTCTAGTGCCAATGATGAGGATTTAAGAGGTGCATTTGATAAATTTGGACGCATACTTGAAATTCGAATCTTCAAAGCGCAAGGGTATGCGTTCGTACGGTTCGACAAGAAGGATTCGGCGTGCAACGCCATTGTGAAAATGAATGGGACCGAAATATGTGGCCAAAATGTAAAATGTTCTTGGGGTCGAACACCAGAAGGTCATAGTCAGCAACAACAAGCTGTTGCAAATTACGGCACAGTGCAT
>FSIONBI01BUT0T,Fe-S protein 3,620897
CAACCCACAATATGGAAAATTGATGAAAGGAAGCGTGAAAAATTGGCGAATTTTGGACGATACGCAGCTGAATGCTTACCCAAGTTTGTTCAGAAAGTTCAATTTGCTGGTGGAGATGAGTTAGAGTTGTTGATTCATCCATCTGGTGTTGTCCCAGTTATGTCGTTTCTCAAAGGAAACCATTCTGCTCAATTTACCAATTTAATTTTCATATGCGGTGTTGATGTACCAACGAGGAAAAATCGATTCGAGGTTGTTTATGCTTTA
>FSIONBI01ASBOP,ALATS,620897
GACTCACCAAAATATGATTACTGCTTTGTTGATGGAGTAGGATCCAGTGCCACATACAAAGTTTCACATTGTTCTGGCGTTGTATTGGCATTAAGGACGGACGGCCAATTTGTTGATCATTTGAAGTCAGGTGATGATGGTTCAATGATTTTGAATAGAACCAACTTTTATGCCGAACAAGGTGGACAAATATATGATACAGGCGTACTCACCAAACCAGTCGACGAT
>AcAll.fasta.Contig14505,eukaryotic translation elongation factor 1 alpha 1,620897
AAATATGCCTGGGTGTTGGACAAATTGAAGGCTGAGCGCGAGCGTGGTATTACGATTGATATCGCTCTCTGGAAATTTGAAACTTCAAAATATTATGTCACCATCATTGATGCTCCCGGGCATCGTGATTTTATCAAAAACATGATTACAGGAACTTCGCAGGCTGATTGTGCAGTTTTGGTCGTAGCTTGTGGTACTGGTGAATTTGAAGCGGGTATTTCGAAAAACGGTCAAACTCGTGAACATGCCTTACTGGCCCAGACGCTTGGCGTTAAGCAAATGATCGTAGCGTGCAACAAAATGGATTCCACAGAGCCTCCGTTCTCTGAGGCTCGTTTCAACGAAGTTACTACTGAAGTATCAAATTACATTAAAAAAATCGGATACAATCCAAAGGCTGTCGCGTTTGTACCGATTTCTGGTTTCAATGGTGATAACATGTTGGAGCCTTCATCTAACATGCCATGGTTCAAGGGGTGGAGCGTTGAAAGAAAGGAGGGAAATGCCTCAGGAAAAACTCTTTTGGAGGCGTTAGATTCAGTACTGCCTCCCTCCCGACCTACAGACAAGCCTCTTCGACTTCCGCTTCAAGACGTCTACAAAATAGCAGGTATTGGAACTGTTCCTGTGGGTCGTGTTGAAACCGGAATTCTAAAGCCAGGTATGGTTGTTACATTCGCACCGCAGGGTATATCCACTGAAGTTAAATCAGTTGAAATGCATCATGAATCATTAGCAGAAGCTCTACCAGGTGATAACGTCGGTTTCAACGTAAAGAATATCTCGGTCAAAGATATCCGGCGAGGTTCCGTGGCTTCCGATTCAAAGAACGATCCCGTAAAGGAAGCATCGTTCACAGCGCAGGTTATCATAATGAACCACCCTGGACAAATTTCTGCAGGTTATACGCCTGTGGTCGACTGTCACACCGCCCATATTGCATGCAGATTTGCTGAATTGAAAGAAAAGGTAGATCGGCGAACAGGAAAAAAGGTTGAAGACAACCCGAAGTTCCTTAAATCTGGTGATGCTGGCATTGTTGAATTGATCCCCTCCAAACCAATGTGTGTTGAATCATTCACAGAGTATCCTCCTCTCGGACGGTTTGCAGTGCGTGACATGCGACAAACTGTTGCTGTTGGTGTTATCAAGGCAGTTGACAAGTCAGAGGTTGTGGGAAAGGTGACCAAAGCAGCACAGAAGGCAGGAGTAGCTGCACCAAAGAAG
>AcAll.fasta.Contig12312,cytochrome c,620897
CCTGCCGGAGATGCAGCCAAGGGAGCCAAGATCTTCAAGACCAAGTGCGCACAGTGCCACACCATCGAGAAGGATGCTGGCAACAAGCAGGGCCCGAATCTTTTCGGCCTGAGCGGACGCGAGTCCGGATCCGTTCCCGGCTTCTCCTACACCAAGGCGAACACCGAGTCCGGAATCACTTGGGATGACCAGCACTTGTTCGCGTACTTGCTCGACCCTAAGAAGTACATCCCCGGCACCAAGATGGTGTTCGCTGGACTCAAGAAGCCCGAGGAGCGCGCTGACCTCATCGCTTACCTCAACAAC
>AcAll.fasta.Contig11547,ribosomal protein S12,620897
TTGAAACGTGTTTTGAAATCAGCCATTGTTGTCGATGGTCTCTCTAAAGGTCTTCATGAGGCAGCTAAAGCATTGGACAAACGACAAGCCTTCTTCTGTGTACTTGCCGAGAACTGTGATGAACCTATGTATAAAAAGCTAGTCGAAGCACTTTGCAATCAGCATCAAATTTCAATCATCACCGTAAAAGATAAAAAACAAATTGGTGAATGGATTGGATTATGCAAATACGATAAAGAAAACAAAGACACGAAAGGTTGTTGGTTGCTCTTGTGCGGTGGTAAGGGACTTGGCCATGATGATGCCGCTCGGCTTGTTTTACAAGAATACTTTGACAGTCGGAAGAAA
>AcAll.fasta.Contig14462,eukaryotic translation elongation factor 1 alpha 1,620897
CATATTAATATCGTCGTGATCGGTCACGTCGATTCGGGTAAGTCGACAACAACTGGTCATCTTTTATACATGTGTGGTAGCATTGACAAAAGAGTCATCGAAAAATTTGAAAAGGAAGCTCAAGAAATGGGAAAAGGTTCTTTCAAATATGCCTGGGTGTTGGACAAATTGAAGGCTGAGCGCGAGCGTGGTATTACGATTGATATCGCTCTCTGGAAATTTGAAACTGAAAAATTTTATTTCACCATCATTGATGCTCCCGGACATCGTGATTTTATCAAAAACATGATTACAGGAACTTCACAGGCTGATTGTGCAGTTTTGGTCGTAAGTTGTAGTACTGGTGAATTTGAAGCGGGTATTTCGAAAAACGGTCAAACTCGTGAACATGCCTTACTGGCCCAGACGCTTGGCGTTAAGCAAATGATCGTAGCGTGCAACAAAATGGATTCCACAGAGCCTCCGTTCTCTGAGGCTCGTTTCAACGAAGTTACTACTGAAGTATCAAATTACATTAAAAAAATCGGATGCAATCCAAAGGCTGTCGCGTTTGTACCGATTTCTGGTTTCAATGGTGATAACATGTTGGAGCCTTCATCTAACATGCCATGGTTCAAGGGGTGGAGCGTTGAAAGAAAGGAGGGAAATGCCTCAGGAAAACTACTTTTGGTAGGCGTTAGATTCAGTACTGCCTCCCTCCCGACCTACAGACAAGCCTCTTCGACTTCCGCTTCAAGACGTCTACAAATAGCAGGTATTGGAACTGTTCCTGTGGGTCGTGTTGAAACCGGAATTCTAAAGCCAGGTATGGTTGTTACATTCGCACCGCAGGGTATATCCACTGAAGTTAAATCAGTTGAAATGCATCATGAATCATTAGCAGAAGCTCTACCAGGTGATAACGTCGGTTTCAACGTAAAGAATATCTCGGTCAAAGATATCCGGCGAGGTTCCGTGGCTTCCGATTCAAAGAACGATCCCGTAAAGGAAGCAAAATCGTTCACAGCGCAGGTTATCATAATGAACCACCCTGGACAAATTTCTGCAGGTTATACGCCTGTGGTCGACTGTCACACCGCCCATATTGCATGCAGATTTGCTGAATTGAAAGAAAAGGTAGATCGGCGAACAGGAAAAAAGGTTGAAGACAACCCGAAGTTCCTTAAATCTGGTGATGCTGGCATTGTTGAATTGATCCCCTCCAAACCAATGTGTGTTGAATCATTCACAGAGTATCCTCCTCTCGGACGGTTTGCAGTGCGTGACATGCGACAAACTGTTGCTGTTGGTGTTATCAAGGCAGTTGACAAGTCAGAGGTTGTGGGAAAGGTGACCAAAGCAGCACAGAAGGCAGGAGTAGCTGCACCAAAGAAG
>AcAll.fasta.Contig14180,ribosomal protein L12,620897
ATGCCTCCGAAGTTTGATCCCACTGAGGTTAAAATTGTATATTTACGATGTGTTGGTGGTGAAGTTGGAGCAACGTCTGCGCTTGCACCCAAGGTCGGCCCTCTTGGTTTGTCACCAAAGAAGGTTGGTGATGATATCGCGAAAGCCACCCAGGATTGGAAAGGTTTAAAGGTCACGTGCAAACTAACGATTCAAAATCGTGTGGCCAAAGTTGATGTTGTGCCATCTGCTGCTTCCCTCATCATTAAAGAACTGAAAGAACCACCGCGAGATCGGAAGAAGGTTAAGAATGTGAGGCATGCTGGCGATTTGTCATTAGATGCAATCATCAATATTGCTCGTCAAATGCGATCAAGGTCAATGGCAAGAAAACTGGAGGGAACAGTAAAGGAAATCCTCGGAACCGCCCAGTCTGTCGGATGCACAATAAACGGTCAACACCCTCACGATATTGTTGATTCCATCCGAAATGGTGAAATTGAAATCCCAGCTGAA
>AcAll.fasta.Contig356,ribosomal protein S13,620897
GACCTTTACCATCTGATCAAGAAGGCAGTGTCGATCCGCAAGCATCTCGAGCACTCGCGCAAGGACATCGACAGCAAGTACAGACTGATTCTGGTCGAGTCCCGAATTCACCGTCTGTCCCGCTACTACAAGACCAGCCGCCAGCTGCCAGCCACCTGGAAGTACGAGTCGGCCACC
>AcAll.fasta.Contig6556,Isoleucyl-tRNA synthetase,620897
GGAACAGATCAGTTTCGTGGATGGTTTCAATCATTGATACTCACATCGTTCGCCTGCGATAATTCTTTCCCGTTTAAAAAAATCTTAGTTCATGGATTTGCTGTTGATGAAAATGGAAAAAAAATGTCGAAGTCAGTTGGGAACGTCGTCGACCCAGATATGATAACGGACGGAACTTTAAAAGAAAATGCGTTGGGTGCAGACGGTCTTCGACTTTGGGTTGCCTTGTATGGTAGCGAAGGTAATGAAGCGCGTATTGGTGGCAGTGTTATGAAGGAATTAGAAAAAAGGCTTACTGAAATTCGTACATCAATGAAGTTTCTTCTGGGTAGCATCAACAATTATGATGGTACAGTACCATCCAACTTGCATATACTTGATCAGTTCATCTTGAAAGCAGTTGATCAGTTCATTCGCCAGTGCATTTCAAAATTTTCGGACTACCGATTTCGTGCGGTCGCTAACGACACTTTGCAGTTTCTTCAGCGACCGCTAAGCTCTGTTTACATTAGCGCCGTAAAAAATCGATTATATTGCGGTACATCACGTGAACGAATGTCAGCGCAGTATACACTT
>AcAll.fasta.Contig12576,ribosomal protein L19,620897
AATAACCTTCGCCTTCCAAAGCGGTTAGCTGCTGCGGTTTTAAAATGTGGCAAGAAAAAGGTATGGATGGACCCTAATGAGGTGAACGAAATATGTAATGCCAACTCTCGAAAAAATATTCGAGGACTTGTCAAAGATGGTCTTATTATTCGTAAACCAGTAGCCGTACACTCCAGATACCGCGCGAGGAAGAAGTTGGAGGCCCGTCGAAAGGGTCGTCATATGGGATATGGTAAAAGGCGAGGTACTCAGAATGCTCGTATGCCGGAAAAGATATTATGGATTCGTCGTATGCGCGTATTGCGTCATCTTCTGAAGAAATACAGAGAAGCGAAAAAGATTGATAAACATTTATATCACGATTTGTATCTCCGTGCTAAGGGTAATGCATTCAAAAACAAGCGAAATTTAATGGAGTTCATTTTCAAAAAGAAGTCTGAAAATACTCGAACTAAACAATTAGCAGAGCAGGCTGAGGCTCGTCGTACTAAGAACAAGGAAACTCGGAAGAGGCGTGCAGAAAGGTTGACACAGAAGCGAATTGAAATGTTGAGGAAGGTATCTGAAGGAGAT
>AcAll.fasta.Contig1491,glucose phosphate isomerase 1,620897
AAGACCCGCGAGGAAGCCGAAGATGAGTTGCGAGCTGCGAAAACACCCGAGGATAGAATTAAGGAAATACTTCCGCACAAATTCGAAGGAAATCGCCCAACTACATCGATTGTACTACCCGTGGTTTCTCCGTTCACTCTTGGTCTCCTCATCGCTCTGTATGAACACAAAATCTTCGTCCAGGGTGTGATCTGGGATATCAACAGCTACGACCAGTGGGGTGTCGAGTTGGGAAAGCAACTC
>AcAll.fasta.Contig14204,quinoid dihydropteridine reductase,620897
GCTGGTCGTGTGATTGTTTATGGTGGTGATGGTGCTCTTGGTTCAGCTATAGTGGATTATTTCAAAAAACAAAACTTTTGGATCTTCAACATTGGACTTAGCGAAAATGTGAACGCTAACGCAAACACAGTGGCGCCGACGAATGTGACATGGACGGAACAGGAACAAGCTGTACTTCGTGGCGTTAGTGATCATGTAAGCGATAAGAAAGTTGACGCAATATTTTGTGTTGCTGGAGGATGGGCTGGTGGAAATGCCGCTAAGGAAAATATGATCAAGAATGCTGATTTAATGTGGAAACAAAGCGTGTGGAGCTCTACCATAGCTGCCAAAATTGCCACACATCATTTAAAAGAAGATGGTCTTTTGCAATTAACTGGAGCAGCTGCTGCCTTGGAAGGCAGTCCTACCATGATTGGATATGGTATGGCAAAGGCGGCAGTTCTCCATTTGACGAAGAGTCTTGCAAACAAAGGTTCTGGTATGCCGGATCGTTCATCTACAATCGCCCTTCTTCCTATTACTCTCGACACACCCAATAATCGAAAATCGATGCCAAAGGCCGATTTTGGAAGCTGGACTCCACTAGATTACATTTGCGAAACATTGCATAAATGGACGATGGATTCTGCTAGCAGGCCCCCAAGCGGATCTTTTGTAAAATTGAATACCGCTCATGGCAAAACAGAA
>AcAll.fasta.Contig6348,Isoleucyl-tRNA synthetase,620897
TTGTCAACTCGAACGATTGGAGCCATGGTGATGATTCACGCTGACGACAGCGGCCTAGTGCTTCCACCGAGAGTCGCGTCTATCCAGGCCATTATTCTGTCTGTTGGTATCACTGCTCAAACGACCGAAGAGCAACGAAAGCGGATTATTGACACGGCTGATGAGATCGCGAAGACGCTTGTAGATGCGGACATTCGAGCCGAGGCTGATATGCGGGAAAACTACTCGCCAGGATGGAAGTTCAATCATTGGGAGCTTAAAGGAGTGCCTATTCGGCTCGAGGTGGGCCCCAAGGATTTGGCAGCGGATCAGGTAACAGCAGTGCTGCGGTGCAACGGCAAGAAGCTAGCCATCAAGCGAGCAGAGCTCGTCAGCGAGGTTAAACGGCTGCTGGAAGAGATCCACGTGGAAATGTACAACAAGGTGCTAGCTGCTCGCGATGAGCACATGAAGGTCTGCTGCGACTTTGAAGAGTTCAAAAGTCTGCTCGACGAGAAGTTCATTCTGCTGTCGCCATTCTGCGGTGAGATCGCATGCGAAGACGAGATC
>AcAll.fasta.Contig1081,eukaryotic translation elongation factor 1 alpha 1,620897
AAGAGACCTACCGACAAGCCCCTTCGTCTTCCTCTTCAGGACGTCTACAAGATCGGTGGTATCGGTACTGTCCCTGTCGGCCGTGTCGAGACTGGTATCTTGAAGCCTAACATGACCGTCAGCTTCGGTCCTATCGGTTTGACCACTGAAGTTAAGTCCGTCGAGATGCACCACGAGGCCCTCGCTGAGGCCGTCCCTGGTGACAACGTTGGCTTCAAC
>AcAll.fasta.Contig8112,Isoleucyl-tRNA synthetase,620897
GTCAAGAACTACGAGGAGTATCGCTTTCGCTCGGCCGCACTCGATATTCTCCACTTCGCCCAGCGCACACTGAGTGCCCATTACATCAGCCTAGCTCGTGACCGCCTGTACTGTTCTCGAATTGGGTCCAACGAGCACATTTCTGCACAGTTTACATTGCACAGGGTTGGCAAGACATTGGCGAAGTGCATGGCACCACTGCTTCCTCATCTGTCCATTGAATTTTTCCAGCACCAGCCGATGTGCGCCGAGAAATTGATTCTCCGAGATGTACTCAGCTTCGAAGGCGCTGAAGATGTGGATCTGCATCCTGATCTCGACAGAACAATGGAAATAGTTATGCACCTGAGGAGTGAACTCGTCGCACTAGCTGGCCCGTCTTGCGACCTTTTCAAA
>AcAll.fasta.Contig8529,20S proteasome component beta 3,620897
GAGCCATTAGTGGCAGGATTGGATCCGTTAACAAATAAACCCTATATTTGTTCAATGGATAGTATTGGTTGTAAAACGGAGGCAAAAGATTTTGTATGTGTTGGAACGGCGGCTGAATATTTACTAGGGGTTTCCGAAGGTTTCTGGCGCGAGGACATGACTCCGGATGAATTATTTGAATGTACTGCACAATGCTTTCTTTCTGGAATGGAGAGAGACTCTGCTTCTGGATGGGGCATTGTCATCTATACTATTACAAAAGAAAAAGTTAATATTAAAACAATTAAATGCCGATTGGAT
>AcAll.fasta.Contig1988,Clathrin Heavy Chain,620897
GAGCTCTTGAAATTCTTTCTCGATAACAAACTATACGACTGTTTTGCTGCATCGCTCTACCGAATGTACGATTTGTTGGATCCTGATGTTATACTTGAGCTTGCATGGGAAAATGATATAATTGATTTTGCCATGCCCTTTATGATACAAGTTATACGTGATTATCATACTAGGATCGAACGATTAGAAAGAGCAGAAGCTGAGCGTAAGGAAGAAGTTAGAGAAACACAACATCAGAATGGAGTAATCATGGAACCGCCATTGATGCTAACTCTTGGTCCATCAACTATAAATGCTGCCTCTCAAATTAACGCTGGCTACGCAGTTCCATATACGGCCTCTGCTAATCCGACCGTTCCGTATGGTGCTCCTCCCACCCAAGGTGGGACATACGGTATGCAAAAATATCAAACAGGTGCCTCATATGGAATG
>GCHDDUZ06GRCK6,flightless I homolog,620897
TCACACGTTGCTGGGGCAGCTCGTGAGCAGCTGGAACAAGAATCAGATGCAGCCATTGTTAGGGCACCTACATGGAAGGAAAAGATGGAGCAGCATAAGCCGCGGATTGATTATAGCGATGTTTTCGATGAGGAAGTTGGCCAGGAAGAAGGATTGTGGGTGTGGGAAATTGAAAACTTTTATCCAAGTATTCTCGATCCCCATTTCATGGACATTTTTATTGCGCTGATTGCTACCTCGTTTTAAAAACATCCAAGGATGAATCAGGATCCCTTAAGCATTCAATTTTTTTACTGGATTGGTGAAAAATCAACTTTAGACAAGGGCATGTGTGCTGCCGTGCACTCAGTAAATCTTCGGAATCATTTGGGCGCTTCTTGCAGAACTGAAAGGCAGGAAATGAATGATGAATGTGATGAGTTTCTTGAATTG
>AcAll.fasta.Contig10425,ATPase H+ transporting lysosomal 56/58kDa V1 subunit B2,620897
GACACTATATGTGAGTTCACGGGTGATATTCTTCGAACACCTGTTTCGGAAGATATGCTGGGGCGTATCTTCAATGGTTCTGGTAAACCAATCGATAAGGGTCCACCAGTTCTTGCTGAGGATTTCTTGGACATCACTGGTCAACCAATCAACCCTTGGTCTCGTATTTATCCTGAAGAAATGATCCAAACCGGTATTTCAGCAATTGATGTGATGAACTCAATTGCGCGTGGTCAGAAGATTCCTATTTTCTCGGCAGCAGGCCTTCCACATAACGAGATTGCTGCCCAAATTGTGCGTCAGGGTGGTCTTGTGAAGCTTCCTGACAGGCCTCGTGATGCAAAAGAAGAAAATTTCGCCATAGTGTTTGCTGCCATGGGTGTAAATATGGAAACCGCACGCTTCTTCAAACAAGATTTTGAGGAAAATGGCTCCATGGAAAATGTGTGCCTGTTTCTAAATTTGGCCAACGATCCAACAATCGAAAGAATCATCACTCCTCGACTAGCTCTTACGGCAGCTGAGTTTCTTGCTTATCAGTGTGAAAAACACGTATTAGTTGTGTTAACCGATATGTCTTCTTACGCCGAAGCCTTGCGTGAGGTTTCTGCAGCTCGAGAAGAAGTGCCTGGTCGACGAGGTTTCCCAGGTTACATGTACACTGATTTAGCTACTATTTACGAAAGAGCTGGTCGTGTAGAGGGACGAAATGGATCTATTACACAAATACCCATT
>AcAll.fasta.Contig6867,ATP synthase O subunit,620897
ACTATTTTAAAGTCGTTCGATTCAATTATGAAGGCTCATCGTGGAGAAGTTTATGTTCATGTTACCAGTGCTGAGCCCTTAACGAAGAAACATGAAGCCGATTTGCATGCAGCACTGAATAAATTTGCAAGTCCAGGCCAGAAGTTGTGTATATCGATGACAACTAATCCGAAAATTATTGGAGGCCTTATTATAAATATTGGAGATAAGTATGTGGACATGAGTATAGCTTCCAGGATCAAGAAATACGAGCAATCATTGCAGTTAGCTGTG
>AcAll.fasta.Contig3704,Isoleucyl-tRNA synthetase,620897
TTTGGCCTTGATATACTGAATATTGCGATTGGATTGGTGGTTTTCCTTACTGCGGTCTACTACTTGTTGGCCTGTAGTGGTGATGAATGGTTGCCACTGAAATGGGCAAATGATGCTTTGCCGCGTACGGGTTCTGGTTATGGTAACACAGCGGTATCGTCTGAAAGTATTTCCAAAGTTATTGAAAACGCCATAAGTGGTGTTTTTGTTCTTTCGGTGAAGATGGCACTTTTCTATGGTCTGTATACGTACTTCATCCACACTATTTTTAACCTCAATATCGTTTGCATACCTTCAATG
>AcAll.fasta.Contig9218,Obg-like ATPase 1,620897
TTCCTCTCACACGTTAGTGCGTGTGATGCTCTGTTCCATTTATGCAGAGCTTTTGNTANGGACAGTGATGTTACACATGTAGAAGGGGATATAAATCCTGTCAGGGATCTTGAAATCATTGGAGATGAGTTGATTAAGAAGGATCTACAATATCTTGAAGGAGCGATCGATAAAGTTGAGAAATTGGCCGTTCGGGGAGGTGATAAACAAAAACCCGAATTTGAATGCCTCATGAAGGTAAAAAAACTTTTAGAAGAAGACAAAAAGGCGGTTCGTCTAGAAATCTGGAATGAAAAAGAAATCGAGATACTCAATCGGCATTTGTTTCTTACAGCTAAACCTATAGTTTATTTGGTTAATCTCTCAGAATCCGACTATGTCCGCAAGAAGAATAAGTGGCTTCCAAAAATCAAGGCTTGGATAGAAGAATTTGACCCACATGCGACTGTGATTCCTTTTAGTGGTTCCCTTGAATCGAAAATAATGGATTTACCGGAAGATGAA
>AcAll.fasta.Contig9535,ribosomal protein L12,620897
GGCGAGATCGGCTCTGCCTCCGCCTTGGCCTCTAAGCTCGGTCCTCTCGGTTTGTCACCTAAGAAGGTCGGTGAAGATATCGAGAAGGCCACCATGGAGTGGAAGGGTATCAGAGTCATGGTTAGATTGAGCGTTGTCAACCGTGTGGCAACTCCTACCATTGTCCCTACTGCTTCTGCCATGATCTTGAAGGAGTTGAAGGAGCCTCCCAGAGACAGAAAGAAGGTGAAGAACATCAAGCACTCCGGCAACGTCACCCTCGAAGCCATCATCAACATCGCCAGAGCCCTTCGGTTCAAGTCGATGGCCAAGAAGCTTGTCGGCACCGTCAAGGAGGTCTTGGGCACTGCTTTCTCCATTGGCTGCACCGTCAATGGCCAATCTCCTCAAGTAATCCAGAAGCTGATCGACGATGGTGAGCTCACCGTTCCTGATGAG
>AcAll.fasta.Contig8980,syntaxin 1A,620897
AAGTCAGAGGGAAATTAAAGTTAATTGAAAAATGCAATTGAACATGATGAAACTGGTGGACTATCGTCAGCTGATCTTCGAATTCGAAAGACGCAGCATTCTACATTATCAAGAAAGTTCGTCGAAGTAATGACGGATTATAATAAAACTCAAACTGATTATCGGGAACGGTGTAAAGGTAGAATTCAACGACAGTTAGACATAGCTGGCAAACAAGTTGGCGACGAGGATTTAGAAGAGATGATTGAATCGGGAAATCCTGGAGTTTTCACTCAAGGAATTATTACAGACACGCAGCAAGCGAAACAACCCTTGGATATTGAAGCTAGGCACAACGATATTATGAAACTTGAATCGAGCATTCGTGAATTACATGACATGTTT
>AcAll.fasta.Contig12741,ribosomal protein L7a,620897
GACCCTATCGAGCTTGTCGTTTGGCTCCCGGCTCTGTGCCGCAAGATGGACGTGCCGTACGTCATCGTCAAGTCCAAGGCCAGACTCGGTCACCTTGTGCACAAGAAGACCACTTCCGTGCTCGCCCTGACGGAGGTTCGCAAGGAGGATGCTGCCAAGCTTGAGCAGATCGTGTCCAACGCTCGCCTGCAGTTCAACGACAACGCAGCTGAGCGCAGACGCTGGGGTGGCGGCATCATG
>AcAll.fasta.Contig12905,peroxiredoxin 6,620897
AAGAAAGAATGTAAATTAATAGGACTAAGCTGCGATTCAGTTGAATCTCATCATGAATGGATTAAGGACATCATTTCGTTCTGTAAAAGTTCAGAGTCTGCTGTCAAATGCTCATGTGAAGGCGATCGGCTGACTTTTCCAATTATTGCCGATGAAAACTTTGTTAGCAAAAAATTGGGAATTATTGATCCGAATGAAACAGATTCTGATGGGATTCCAGTAACTGCTAGAGCGGTTTTTATCATTGCTCCAAATAAAACAATGACACTTTCAATTCTTTATCCAGCAACAACTGGAAGGAATTTTGACGAGATTTTGCGAGTCGTTGATTCCTTGCAGCTGACTTCAACGTTGAAAGTGGCAACTCCAGTGGATTGGAAGCAAGGAGATAATTACGTTGTAGACCCGAGCTTAAGCGACAGCGAAGCGAAGTCACTGTTTGGCGAAAACATTGAAACAATACATTTACCTTCTGGAAAAGCTTATATACGAATGGTTACGTCTTCAAAA
>AcAll.fasta.Contig9719,Isoleucyl-tRNA synthetase,620897
CTGAAGCAGAAGAAGGAGCAGATCGCGATCGACAAGCAGAAATTGCTGGACACGATAGCGCTGCTGGACGTGAAGAAGACGCAGGAGATCCACAAGGCCCACGCGCAAGTGAACAGAGATTTCGGGAACATCTTCTCGACTCTGCTGCCCGGCGCAAGTGCCAAGGTGGAGCCGCCCACGGGAAAGACAGTTGAGCAGGGACTCGAAGTCAGAGTGGCGTTCAACGGCAAGTGGAAGGACTCTCTGCAGGAGCTGTCTGGAGGGCAGCGCTCTCTGGTGGCCTTGTCTCTGGTGCTGGCCATGCTGAAGTTCCGGCCGGCGCCGATTTATATCCTCGACGAAGTGGATGCCGCTCTGGACTTGTCGCACACGCAGAACATTGGCCATATGATCAAGAAGCACTTCACCACCAGCCAGTTCATCGTCGTCTCGCTGAAGGAAGGCAAGTTCAACCACGCGAATGTGCTCTACCGCACCAAATTCTGCGATGGAACCTCGCAAGTGACCCGCCACACCAACAAGTCC
>AcAll.fasta.Contig5778,Fe-S protein 4,620897
ACAAAGCCGTGGAAAATCGATTTGGACAATCGTTCCCGTTGGGAAAATCCACTTATGGGCTGGTGCAGCTCAGGTGATCCACTCAGTAATATTTCAATGAATCTTGATTTTGCAAGTAAAGAAGATGCCATCCGTTTCTGCGTCAAGAACCACTGGACTTACGAAGTTGAAGAACCTGCTGTGCGGAAGATAAAACCAAAATCTTATGGGGCTAATTTTTCATGGAATAAACGTACTCGCGTTAGCACCAAA
>FSIONBI01BCMKH,RNA polymerase II 140kD subunit,620897
CAAATGATGAACCGACAGCCAATGGAAGGAAGAGCTCGAGACGGGGGTTTGCGTTTTGGTGAAATGGAACGGGACTGTCAAATTTCACATGGAGCTGCGCAATTCCTTCGTGAGCGATTGTTCGAAGTATCAGATCCTTATCATGTTTATGTTTGTAACAATTGTGGTCTTATCGTTGTGGCTAATCTCAGAACAAAT
>AcAll.fasta.Contig9404,spectrin alpha non-erythrocytic 1,620897
AAACGTATGACAACGCTAGAAGAAAGCTGGCAGCAGATACGAAATATCACTGGTGGAAGACACCAGAAACTAAAGGAAAGTGAGGACTTTCAAATTTTCTTAGGCAAAGTTGAGGAAGAAGAAGCTTGGATGAATGAGAAACAGCAAATCCTGTCTTCAGACAACTTCGGCGACAATATGGCTGGCGTTCAAGGTCTACTTAAAAAGCATGACGCCTTCGAAGCGGATCTCGCTCTTCATACGCAACGAGTTAAGCAACTCATCAGTGAGGGACAAAAGCTGATAGAAGCGGGCAACCATAATAGTCCATTAATTAAAACAAGATGTGATCAGCTGCGCTCACGACTTGATGAAGTCGCTGAACTTGCTCGACGTCGTCTACAGCGACTACGTGACAACAGCGCATATCTGCAATTCATGTGGAAATGTGACGTTGTGGAAAGTTGGATAGCTGAGAAGGAACAACAAGTCCGCTCCGACGATTTCGGGCGAGACTTATCGTCTGTTCAAATTCTTCTCACCAAGCAAGAAGCCTTCGACGCTGGC
>AcAll.fasta.Contig13598,eukaryotic translation initiation factor 5A,620897
ATGTCTGAGCATGAGCATGATCAAGATTTTCATCACGGAGATTCCGGTGCGGCGACCACGTTTCCAAAGCAGTGTTCTGCCCTACGCAAAAATGAATACGTTATGATCAAAGGTCGTCCCTGCAAGGTTGTTGAAATGAGCACCTCAAAGACGGGTAAGCATGGTCACGCGAAGGTTCATCTTGTCGGCCTCGATATTTTCAATGGTAAAAAACTTGAGGATATTTGCCCGTCCACTCATAATATGGATGTGCCTGTAGTGAAACGTAAGGAATACCAGCTTCTTGCCATAAATGATGATGGATATGTCAGCCTTATGGACCTGGATACTTGTGATACAAAAGACGATCTGAAAATGCCTGAAGGAGATCTTGGCGATCAAATTAAGCAAGCGTTTGAGAAGGATGAGACTGGAATCTTGTGCCTCGTTGTCGCTGCTATTGGAGAAGAACAAATCCTTGGATTCAAAAATATGCCCAACAAAGAA
>AcAll.fasta.Contig6464,20S proteasome component beta 3,620897
AAACGACTGTATGAGCTGCGCGAGAACCGCAAGATCAAACCGGCGGTGCTGGCCACGATGATCTCGAACCTCGCCTACCAACACCGCTTTGGCTCATTCTTCACAGAACCGCTGGTGGCCGGCCTCGATCCGGACACGAACAAGCCGTACATCTGCAGCATGGACACGATCGGATGCATTGCTGCCCCCAACGACTTCGTTGCTGTGGGGACTGGCCAGGAGTATCTGCTCGGCGTTTGTGAGAGCTTCTGGAGAGAGAATATGAGTCCTGACGAGCTGTTTGAGGCTACTGCCCAGTCAATACTTTCTTGTCTGGAAAGAGACGCTGCCTCTGGTTGGGGAGTTGTTGTCTACACCATCACAAAGGACAAGATGAATATCAGCACGCTGAAGGGAAGAATGGAC
>AcAll.fasta.Contig13126,ribosomal protein S20,620897
GTACCATACAAAACGGACAAACCAGTAGCTATTGATGAAACAGAACATCGTATTCGAATCACACTCACTTCTCAAAATGTGCCTTCCCTTGAGAAGGTTTGTGCAGAGCTCATAAAAGGTGCACAAAACAAGCGTTTGGTTGTGAGAGGTCCTATAAGAATGCCAACTAAAGTTCTGCGTATTACAACTCGAAAAACGCCTTGCGGAGAAGGCTCGAAAACATGGGATCGTTATCAGATGAGGATACACAAACGTCTAATCAACATGCATAGTCCAAGTGATGTTCTTAAGGAGATCACCAGTATTTCAATCGAACCAGGGGTGGACGTTGAAGTTACCATTAATGATTCC
>AcAll.fasta.Contig10313,ALATS,620897
GCTGGGACAGGAAAGTTTCGCGACACTTTGGATCTTGACGTGCATGCTTTGGCGGAACTCCAGNANGCGGGGAATACCACTACGGATGACTCGTTCAAGTACAACTATCATGCCGATGGAGCTGTGGATGGCACTGCAAAATACACCTTCTCATCGTGTACCGGGAAGGTGCTGGCGATTCGCAGCGATGGCAAATTCGTCGACTCTGTGGAATCCGGTGTAGAAGGTGCAGTGCTGCTGGATAAGACGAATTTCTACGCCGAGCAAGGAGGGCAGATCTACGATACGGGAGTTCTTTGTAAGGTTGATGATCAGGAGACAGAATTCGTCGTCACCAACTGTCAAGTTCGCGGAGGCTACATTGTCCTCGTCGGATCCACCAATGGAAAACTGTCTGTTGGAGACACTGTCATCCAGAACTTCGACGAGGACCGAAGAGCTCTTATCATGAAGAACCACACCGGTACCCATGTGCTCAACCACGCTCTTCGATGTGTACTGACGGATTCGGATCAGAAAGGCTCCCTCGTGGCGCCAGACAGGCTTCGATTCGATTTCACCAACAAGCAGGCGATGACTGTGAAGCAGGTGAAAGAGGCGGAAGAGATCGTGCAGTCCATCATAGACACCCGCCAGCCCGTGTACGCCAAGGAGGCCTCTCTAGCTCAAGCTCGTGAGATCAGCGGCCTAAGGGCGATGTTTGATGAGAACTACCCAGATCCGGTGAGAGTGGTGTGCGTTGGAGTGCCGGTCGATGAGCTTCTAGCCGATCCTAAGAGTGGAGCTGGTCTGAAAACGACGGTGGAG
>AcAll.fasta.Contig30,Isoleucyl-tRNA synthetase,620897
GATAGAGCTGAAGCATACCTATTAGATGAGCGGTATGATGAAGCCATCGAAGATTTCAAAAAGGCCACTCAAGCGCAAGAGGAATCTAGGCGAGCAAGAGAAGGTTTGGATAAGGCCCACAAGTTGAAAAAGCAGGCTGGGAAGCGAGATTACTACAAGATCCTTGGATTGAAACGAAATGCCAGTAAACGCGATGTCACGAAGGCGTACCGAGAGTTGGCTCAGAAGTGGCACCCTGACAACTTTAGT
>AcAll.fasta.Contig9341,elongation factor 2,620897
AGTGGTTTTTTGATAAATCTGATTGATTCTCCCGGTCACGTGGACTTCTCGAGCGAGGTGACAGCTGCTTTGCGTGTGACGGATGGAGCTCTAGTTGTTGTCGATTGTGTTTCGGGTGTTTGTGTTCAAACGGAAACTGTTTTGCGGCAGGCAATAGCTGAGAGGATAAAGCCAGTTCTTTTCATGAACAAAATGGACAGAGCACTGCTTGAATTGCAGTTAGGTCAGGAAGAGTTATACCAGACATTCCAGCGTATTGTTGAGAATACCAACGTTATTATTGCTACGTATGGTGATGATGATGGACCTATGGGCCCAATTATGGTTGATCCTTCTGTTGGCAACGTTGGATTTGGTTCAGGTCTGCATGGTTGGGCATTCACGTTGAAACAATTTGCTGAAATGTATGCCGACAAATTTGGAATTCAGGTAAACAAGTTAATAGAAAACCTA
>AcAll.fasta.Contig2360,transmembrane 9 superfamily member 2,620897
GGATCCAATTCAGTCACGCCAAATTTGGTCTCACCTGCTGTACGGCTAGGTCTTACTCCAGGAACCCCAGCTCGAGGTGGCCGAGTCACTTCCACGGGTTTGCCTGAATCGCGAAGCAATATATCTTCTCCTGGAGTGACAACACCAAATGGGAGTTACGCACCATTCCATAGTCGTTGTACGGGCATATCTCCCAAGAACGGTGAAATTGCCAGCATCCATAAATCCTTTTCGGTGGGGGCTGATCTTGCTCGTAAAGCTGTTGAAGATTCGTTACCAACTATTGTAGAGGAAATCCGGAACGGGAAACGAAAAGCTGATAAAGTCAACATATCTGACAATGGGTTACCAAACGGGTTAAGTGCTCTTCCAGCAAAGCGTCCAAATTGCACGTCTACTGTCGCTTCACCAGTAACACCTCATCATTCCCTGGTTGCGGCCCGACGAGCAAATGTTCAATCTACCAGTGAACTTGTCGCCCAATTGTCTGAAAATCTTCCTCAGTATCTAACCATAGATTTGACGGAACATGCACAAAAATTTCGAAGGGAGCAGCAGATTGCATCCGATGCGAAAATTGCGGAACGGCTTTCTCATGGCCCTTATTAT
>AcAll.fasta.Contig6546,small nuclear ribonucleoprotein D3 polypeptide,620897
ACAACGATTGGAGAGGTGTACAGAGGGAAATTGATTGAGGCTGAAGATAACATGAATTGTCAAATGAGCGATGTAAATGTCACCTTCCGAGATGGCAGGACTCATCAATTGGATAATGTATTTATTCGTGGATTCAAAAATTCGTTTATGATTTTACCAGATATGTTGAAGAATGCTCCAATGTTCAAAAATNTTGGACGTGCACAAAAAGGTGCTATT
>AcAll.fasta.Contig10860,cytochrome c,620897
ATGGCATCAATACCGGAAGGTGATTATGAAAAAGGAAAGAAGGTTTTCAAGCAGAGGTGCTTTCAGTGTCACGTCATTGATTCGGCAGCTTCGAAAACTGGGCCGACCCTTCATGGTGTAATAGGAAGGCAATCCGGTAGTGTGCCAGGTTTTGACTACTCATCCGCAAATAGAAATAAGGGCGTAGTGTGGACGAGAGAAACACTATTTGAATATCTTTTGAATCCAAAGAAATTTATTCCTGGAACGAAAATGGTGTTTGCTGGTTTAAAGAAAGCTGATGAACGCGCTGATCTGATAAAGTACATGGAGGTCGAATCGGCCAAACCTTTGAGC
>AcAll.fasta.Contig8846,ribosomal protein L8,620897
AGGCCAAACGCAACGTGCTGGCCTGTGGTGCGAGGAGTGGCCATGAACCCCGTGGAGCACCCTCACGGAGGTGGAAACCATCAGCACGTCGGTCACGCCACGACCGTCGCTCGCGATTCGCCAGCCGGAAAGAAGGTCGGCCTTATCGCCGCCCGCCGCACTGGTCGCGTTCGCGGAGGTCCTTCCAAGAACAAG
>AcAll.fasta.Contig11470,ATPase H+ transporting lysosomal 56/58kDa V1 subunit B2,620897
TTGACTGGTTACATTACGGAAGGGCAAATCTACGTTGATCGACAACTGCATAACAGGCAGATCTATCCACCAATCAACGTCTTGCCATCCCTTTCTCGTTTGATGAAATCAGCTATTGGTGTCAATATGACTCGCGAGGATCACGCCGATGTTTCCAATCAGTTGTATGCTTGCTATGCTATTGGAAAGGATGTGCAGGCCATGAAAGCTGTTGTCGGTGAAGAAGCCTTATCATCAGACGATCTTCTTTACTTGGAATTTTTAACAAAATTTGAAAAAAATTTCATTTCACAAGGCAACTACGAAAACCGAACAGTATTTGAATCCTTGGATATAGGCTGGCAACTGCTGCGAATCTTCCCTCGTGAAATGTTAAAACGAATTCCCGCGTCAATGCTTGACAAATATTATCCAAGAGGCGGG
>AcAll.fasta.Contig11313,ribosomal protein L7a,620897
AAAGAAGATAATAAAAAGAAAGCTGCTCCTTTACCGTCAGCGGTTAAAAAGGCCGAAGCCGCAAAGAATGAATCTAACCCATTGTTTGAAAAGCGACCTCGAAATTTCGCGATCGGACAGGACATTCAACCAAAACGTGATCTCACTCGTTTTGTGCGCTGGCCGAAATATATCCGTCTTCAGCGTCAGAAAGCAGTTCTACTTAAACGACTGAAGATCCCACCACCAATAAACCAGTTTCGCTTTGCTGCAAAAAAACCTTTAGCTATTCAAATTTTCCGACTTCTTGATAAATACCGACCGGAAGCCAAGCAAAATAAAATCATGCGTTTGCGTGCCCGTGCTGAGGCTCGAGTTGCCGGACAACCGGAACCAGTTACAAAGAGAGCACCGGTAGTTCGTTCTGGTATTAATAATATTACGAAATTGATGGAACAAAAGAAAGCGCAGCTGGTAGTCATCGCTCATGATGCGGAGCCCCTTGAAATCGTCATTTTTTTGCCGGCACTTTGCCGAAGATTTCAGGTACCATATTGTATAGTCAAAGGTAAAGCTCGTCTCGGTCAAGTTGTTCGTCGCAAGACGGCATCATCTCTTGCAATTGTTGATGTCAATCCGGAAGATAAGCTGGCACTGTCGAAACTGAAGGAATCTGTTCTTACGGATTACAACGAAGGGCAGATGAAATTCGTAGGCACGTGGGGCGGTGGTGAGATGTCGAAGCGCTCAGAG
>AcAll.fasta.Contig13561,transmembrane 9 superfamily member 2,620897
TCGGCTTCCATGTGTTTTGTTTATCCTCTTGATTTCGCTCGAACACGTTTAGCAGCTGATGTTGGTAAGGGTGCGAGCAGAGAATTCAAAGGTTTGACTGATTGTCTTGTTAAAGTTTTCAAGTCCGATGGTCCTATTGGACTTTATCGAGGCTTCTTCGTTTCTGTGCAGGGAATTATTATCTATCGTGCTGCATACTTCGGCATGTTTGATACAATTAAGATGGTCGTTGCTAGCGAAAAGAAACTGAACTTCTTCGTAGCTTGGGCTATCGCTCAAGTTGTAACTGTGAGCTCAGGAATTCTATCTTACCCTTGGGATACCGTCCGTCGACGTATGATGATGCAATCTGGTCGTAAGGATATTCTCTACAAGAACTCTGCAGACTGCGCAATGAAGATCGTAAGAAAGGAAGGCTTGCGAGCTTTGTTCAAAGGAGCTCTTTCAAACGTGTTCCGAGGTACTGGTGGAGCTTTAGTATTGGCCATCTACGACGAAATTCAAAAATACCTG
>AcAll.fasta.Contig2719,ribosomal protein L12,620897
AATTTTGTATATTTAGTATATTTACGATGTGTTGGTGGTGAAGTTGGAGCAACGTCTGCGCTTGCACCCAAGGTCGGCCTCTTGGNTTTGTCACCNAAGAAGGTTGGTGATGGTATCGCGAAAGCCACCCAGGATTGGAAAGGTTTAAAGTCACGTGACAAACTAACGATT
>AcAll.fasta.Contig617,ribosomal protein L7a,620897
CAAATTTTCCGACTTCTTGATAAATACCGACCGGAAACCAAGCAAAAAATCATGCGTTTGCGTGCCCGTGCTGAGGCTCGAGTTGCCGGACAACCGGAACCAGTTACGAAGAGAGCACCGGTAGTTCGTTCTGGTATTAATAATATTACGAAATTGGTGGAACAAAAGAAAGCGCAGCTGGTAGTCATCGCTCATGATGTGGAGCCCCTTGAAATCGTCATTTTTTGCCGGCACTTTCGAAGATTTCAGGTACCATATTGTATAGTCAAA
>AcAll.fasta.Contig9287,proteasome subunit beta type 1,620897
CCCTGGATGAAGGGACGTCAAAAAGAAGCGTCTCAATGGAATCCTTACAATTCGGAAGGCGGAAGTACGGCGGCTGTTTGCGGTGATAATTTTGCGATTGTTGCAAGTGATACCCGAATGTCGGCACTTGAGGTGAACGTCCTGACACGTGAAGCAGAAAAGATCCATGTATTAAATGGCTCTATAGTTCTTGCAACGAGTGGGTTTTATGGAGACGTTTTACAGTTGAAACGCCTTCTCGAGGCCCGTCTTCATAAATATAGATTTGACTATCGTGCTGACATGACTGTTGATCTTTGTGCAGAGTTGTTATCTCGTAATCTTTATTATAGACGATTCTTTCCTTATTTCACTGGCGCTATCTTATCTGGAATTGATGAAAATGGAAAAGGTGCACTTTTCACTTATGACCCCGTAGGAACGATCGAGCGAGTGCAATATTGTGCATCTGGCGCCGGTGAGCCAATCATAATTCCTTTCCTCGATTGCCAGGTTGGTGGTTGTACTTTATCTGACGAAGTTGAGAAACAGCACCTCACAATAGAGCGTGCCATTTCATTAATGAAGGACGTCTTCCGTGTGTCAGCTGAACGTGACATTTCTACTGGTGATCAAATTCATTTGGTGATTTGTGAAAATGGAAAGCCTATCCGACAGCAGCATTTGCCTCTTCGTGAAGAC
>GCHDDUZ06GTB7I,S-phase kinase-associated protein 1A,620897
GATATAGACAACAAAGAAAAACGTACAGATGATATTCCATCTTGGGACGTCGAATTTCTCAAAGTGGACCAAGGAACTCTTTTCGAACTTATCCTGGCAGCTAACTATTTGGACATCAAAGGTTTGTTGGATGTAACGTGTAAAACGGTGGCGAATATGATAAAAGGTAAATCACCTGAAGAGATTCGACGAACATTCAATATAAAGAATGATTTCACACCAGAAGAAGAAGAACAGATAAGAAAAGAAAACGCTTGGTGTGAGGAC
>AcAll.fasta.Contig13806,eukaryotic translation initiation factor 3 subunit G,620897
ATGTCTCGGTCGGTGTTTGTTGGCAATTTGCCATATCGCGCTGGAGAACAAGACATCTCTGATTTTTTCGAGCAAGTTGGACCTGTCGTGAACGTTCGAATTGTCCTTGATAGAACAACAGGACGTCCTCGTGGCTTTGGCTTTTGTGAATTCGAATCTGCGGAATTTGCGGAAGAAGCCGTTGGCAGGATGAATGGAGCTGATTTTATGGGAAGACAAATTCGAGTGGATCACGCTAATTCTCGA
>FSIONBI01BVKCJ,transmembrane 9 superfamily member 2,620897
TTCATGGGATTGATCGCTGGATATCATTCTGGCCGATTATACAAAACACTTAGAGGAGCGAAACCAAAGCGATGCGCTTTCCAAACAGCTCTATTCTTCCCAGCGGTAATTCTCGGATCGGGATATACTAAATTTTTCTTAATTGGTAAGCATTCGTCTGGAGCTGTCCCGTTCACTACAATGATCGCTTTACTTCTGTTATGGTTCGGAATTGACTTACCCCTTGTATTTTTGGGTTTCTATTTCGGATACAGAAAACAGATTTAC
>GCHDDUZ06GUWBY,Isoleucyl-tRNA synthetase,620897
ACTGCACACATATGGACCAATCCTCTTTCTTAGGTCTATCTATTGGGTTTCTAAACATTGGCGGGGGAACCGGTGAAATTGCATGAATTTGATGAAGAATATCTCATAACTTTCCCAAATGGCTATGGTCGTTCAATTATGAGTACTCCATGGATTGAGCTTGGAGGCAAGGTTACAATATCTTGTGCCAAAACAGGATACAATGCAGACATCGATTTTCTTACAAACCTTTTTTTGGTAGGCAAGGTGCATCGTGTTAATGGAAGTATTTTCCGCTCGGGATGCAAAAAGCCGATTTTGATTTTGAAAGGGGAATGGAATGATGTGATAACAGCAAAATCAATTTATGGCGAAGAATACGATTTCTTAAATGCTAAAAAATGCATTGAAAGCAAAAAGGAATGCGATTCGGTGGCTAAGCAAGGTGATAGGGAATCTCGAAGACTATGGAGGCATGTTACTGTTGGACTG
>AcAll.fasta.Contig7783,flightless I homolog,620897
GGAAGGCGAGGACTAACTCTTAATTGCGGGGGAAGATGGCCAGAATTGTTTCATATGCGTGCAAACGGGTCAGCTGTGTGCACGCGAACGATTCAAATTGACTGCAGTGCGGATCAACTAAGCTCGGCGTTCTGTTACGTCCTCAGAGCCCCTTTCCGTTGTGAAGACGAATCAGGCCTAAAGGGAAAGGTGTATGTTTGGCTGGGTAAAAACAGCAATCCGAAGCAGCATTCACTGTGCGAACAGGTTGCTTGTGAACTTATAAATCGTGATAATGAGTTTCCAGTAGAGCTTGTAAAAGAAGGAGAAGAAGATGACGTATTTTGGGAATATATTGGAGGCAAAAAGCATTATGATACGAAAGCCGATTTTGTGAATTACACAAGATTATTCCGATGCACGAACGAGAAGGGATATTTTGCTGTATCGGAAAAAACTGTAGATTTCTGTCAGGATGACTTGGAT
>EKC00063,ribosomal protein L12,488523
GCACGAGGCCTCGTGCCGAATTCGGCACGAGGACAATTTCTGTAGTACCTAGTGCTGCAGCTTTAATTATCAAAGCCTTGAAAGAACCCCCACGTGATCGTAAGAAACAGAAAAACATCAAACACAGTGGCAATGTTACATTTGATGAAATCATCAGCACCGCTCGTCAAATGAGAGAGAGATCTATGGCTCGGCGTTTGGAAGGTACAGTAAAAGAAATTTTGGGCACTGCCCAGTCAGTTGGCTGTACAGTAGAAGGATGCAATCCACATGATGTCATTGATAAAATAAACAATGGAGAATTAGAAGTTCCTGATGATTAATTTGGATTGGAGGCAATTTTCAATTTTCTGT
>EKC00075,cytochrome c oxidase subunit I,488523
AGATATTGGAACAATATATTTTATTTTTGGTGCTTGAGCAGCAATAGTTGGTACTTCATTAAGACTTTTAATTCGAGTTGAATTAAGCCAAGCTGGAAATTTAATAGGAGATGATCAATTATATAATGTTGTAGTAACTGCTCATGCATTTGTTATAATTTTTTTTATAGTTATACCAATTATAATTGGTGGATTTGGAAATTGATTAGTTCCTTTAATATTAGGAGCACCAGATATGGCTTTTCCACGATTAAATAATATAAGTTTTTGATTATTACCTCCATCGTTTATATTATTAATTGCATCTTCAATAGTTGAAAGAGGGGCAGGAACTGGATGAACGGTTTATCCTCCATTGTCAAGAAATTTATCACATAGTGGTGCATCAGTTGATTTAACTATTTTTTCATTACATTTAGCTGGTGTATCTTCTATTCTTGGTGCTTTAAATTTTATTACAACAATTATTAATATACGAACTTATGGTATAGTAATGGAACGAGTTCCATTATTTGTTTGATCAGTAAAAATTACTGCTATTTTATTATTATTATCTTTGCCTGTTTTAGCAGGTGCTATTACTATACTTTTAACAGATCGAAATCTTAATACTTCATTTTTTGATCCAGCCGGTGGAGGAGATCCAATTTTATATCAACATTTATTTTGATTTTTTGGTCACCCTGAAGTGTATATTTTAATTTTACCAGGATTTGGAATGATTTCACATATTATTAATCATTATAGTGGAAAAAAAGAATCTTTTGGTTCATTAGGAATAGTATATGCTATATTATCAATCGGTTTATTAGGGTTTATTGTATGAGCTCATCATATATTTACTGTTGGTATAGATGTTGATACACGTGCATATTTTACAGCGGCAACAATAATTATTGCTGTTCCTACTGGAATTAAAGTTTTTAGTTGATTAGCTACACTTCATGGATCACAATTTAATTATGATCCTGCAATTTTATGAGCATTAGGATTTATTTTTTTATTTACAATTGGAGGTTTAACTGGAATTGTTTTATCAAATTCTTCTTTGGATATTATTTTGCATGATACGTATTATGTAGTGGCTCATTTTCATTATGTTTTATCTATAGGAGCTGTATTTGCTATTTTAGGAGGTATAGTTCATTGATTTCCTTTATTTTTAGGTGTAAGATTTAATCCTATTTGATTAAAAATTCATTTTTTTTCAATATTTTTAGGAGTTAATTTAACATTTTTTCCACAACATTTTTTAGGTTTAAGTGGAATACCTCGACGGTATTCTGATTATCCTGATATTTATACTTCATGAAATATTATTTCATCAATTGGATCATTAATGTCTTTATTAAGAGTAATTTTTTTTGTTTATATTATTTGAGAAAGGTTAATCTCTCAACGTTTAATTTTATGAAGATCTAATATTTCTTCATCAGTAGAATGAAATCATTATATTCCACCTGCTGATCATACATATAATGAATTAATATTAAGTATTCTTTAAATGGCTATATGAAATCAATTTATATTTCAAGATGGGGCTAGCCCCATAATAGAACAACTTATTTTTTTTCATGATTATATTATAATAATTTTAATTCTTATTACTATTTTTATTACATATATAATAATTAGTCTAATTATAAATAAACTTTTAAATCGAATATTGGTAGAAGGTCAAGAAATTGAAACAATATGAACTATTTTTCCAGCAATTATTTTGATTTTTATTTCATTACCTTCATTACGATTATTATATTTGTTAGATGAAGTAAATCTTCCAATGTTAACTTTAAAAGTTATTGGCCATCAATGATATTGAAGATATGAATATTCAGATTTTCAAAACTTAGAATTTGATTCTTATATAATGCCTCTTGATCAATTAGAAGAAGGAAATTTTCGTTTACTTGATGTAGATAATCACGTCTTACTACCTAGTAAGATGCAAATTCGAATTCTTGTTACTGCTGCTGATGTTTTACATTCATGATCCCTTCCTGCTTTAGGAATTAAAGTTGATGCAGTTCCAGGACGTTTAAATCAAACAGTAATTTATATTTCTCATATTGGATTATTTTTTGGTCAATGTTCAGAAATTTGTGGTGCTAATCATAGATTTATACCTATTGTTATTGAATCGCTTCCTTTAATGTGATTTTTAAAATGAATTGAGACTTATT
>EKC00092,ND6,488523
CGGCACGAGGCCATTTCTTGCTTCACATGCAGACAAGGTCAAAAAAATTAAAGATATAAATAACTCTTTATTTATAATTAATAATATCAAATTTATTATTCAAAATAAATTTAGTATTAAAAATTCTAAACTCAATAAAATTGATAATAAATGATTTCGTTTAGAAATAAAAGATAAACATCCTAGAAATATTATTAGTTGAGGAATAAATAATATTAATTTCATTATTAATTTATAAAAATATTGATTTTGTAAATCAAAAATGAATTTATTCTTGATTTATCTTAAACTTCCAAAGTTTACATTTTTTAAACTACAATTTGAATGATTTTAAGTATTTATTATTTAATTACATTTATTGGATTTACTTTTGTATATATAACTCATCCATTAACTATAGGATTAATTATTATTTTAGAAACATTATTAATTTGTATTATTATTGGTTTATATTCAATTAATTTTTGATATTCATATATTTTATTCTTAGTTTTTCTTGGAGGTTTATTAGTATTATTTATTTATATTTCAAGTTTAGCCGAAAATGAATTATTTCTATTTCAGAATAAATGATTGGTAAAATCATATTATATGAGATTGTTATTTATAATCATAATATTAATATTATTTATAGTAGATATAAGATTTAATACAATTGATAATAATCAGATTATAGAAAGATTTAATATTCAATATCATATTTTAAGAACACAATTTTATTCTGAATATGAAAGAAAAATTACAGTTTTTTTAGGTAGATACTTATTATTTACATTACTAATTGTAACAAAAATTTGTCAGTTAAATAAAGGCCCTCTACGACAAAAATTTT
>EKC00098,NADH dehydrogenase subunit 1,488523
GCACGAGGCCTCGTGCCGAATTCGGCACGAGGGAATGTTATAATCTTTGATTATATAGATATAATCAAAGATTTATATGATATATAATTTTGGTTTTACCATTATTTTATTGTTGATTAACTTCAATATTAGCTGAAACTAATCGTGCTCCTTTTGATTTTGCTGAAGGAGAGAGTGAATTAGTGTCAGGATTTAATATTGAATATAGAAGTGGAAGATTTGCTTTAATTTTTATATCGGAATATGCAAATATTTTATTTATAAGAATAGTAAGAGCAGTATTATTCTTTGGATCAATTGATTTATGATCAATGAATGATTTATTTTTAGTACTTAAATTAAGATTATTGATATCATGATTTATTTGAGTTCGAGGGGTAATACCTCGATTTCGTTATGATAAACTTATATATCTAGCATGAAAAAGATTTTTACCGTTAAGATTAAATTATTTAATTATTTGCGGAATCTTTAAATTAATAATAT
>EKC00132,transmembrane 9 superfamily member 2,488523
GCACGAGCGAAATCATCATAGATCTGATTAGTTTGCCATCAACCTATAGCTACGACTGCGAGGATTGTAGTAAAAAACTTTTTATGGAATAGCATTGTAATACATTTAGATCTGCTTTTAGGAATTTAAACTATCTCATTGCAACCATGTGGATGACCGTTTTTGTGCCCTATCTATTTTTGTATAACTTTCTGCATACCATTTGTCCATTTTGTAACAACATTTTTGTAGCATATTTAATACATTTTTGTCATTTTGTTTGTGCCAATGCTCAATTTTCTTAAAAAATGAAAAACGAAACTTTTTATTATGCTATTTTTCAGTATTAATTTTTTTCCCCCCAATTTTTTATAATTCTATTTTTGTGAGGTATTTTTCCTAATCCTGGAGATAAATTTAGAGTACATTTATAAAGGAAATAATACTTTGTACTATTTGGAGACTTTAATTAACATTCCTAAAAAGCTCAATTTCTAAACCAATCCTTTGGTATTTTTTTATTTTTATTACTTTATTTATTATTGATACACTTTTCTATCTTTCCCATTGGCCGCTACTCAAATTTCCGACCTGCTTCCATCTCTGAATACAAGGCTGCACAAGTGTTCCTAACTGCCATATCCTTACAAACTATTGCAACAACTGCATTGTGCAGCCTTGTATTCAGGGATGTTTGCAGTGACTCTTTGTTGGCCATACAGAGCATGCTTCATAATTGAAACATTTTTTGTCTGTCAATTAGAGAAATCAAGCTTTAGATGTAAGATTGGCTATGATAAAATTAGTTAGTGTCATTTTTAAATTTATTGTGGCCAAAATTTTTCTAGTTGTGCTTTTAAATAAAGTTTTAAATGTG
>EKC00166,ATP synthase F0 subunit 6,488523
GCACGACGTTTCTATTTTAGCATTGATATTATTTTCTTTATTATTATATTATATATATATTATTAATTATTTTAAATTTTCAAAATTTTTAAAAAGAACTTTAAATTCATATAAGTGAGTATGATAACAAATTTATTTTCAATTTTTGATCCTGTTTCAAGAATTTTTTATTTAAGCTTAAATTGATTAAGATTATTTTTTGGTTTAATTTATTTACCAATATGTTTCTGATTTATTCCACATCGTTCAAGAATAATTAATGTTTTATTATCAAGAATATTACATAAAGAAATTAAAATACTTATAGGAAAAAGATATTTATCTGGTTCAACAATAAGATTTATTGGCTTGTTTTGAATAATTGTTTTTATTAATAGTTTAGGTTTGATTCCTTATATTTTTACTAGAACAGCTCATATAATAATTACTTTTAGACTTTCTTTCCCTTTATGAATAGGTTTTATATTATATGGATGAATAAATAAACCAGTAATAATATTTTCACATTTAGTTCCACAAGGAACTCCAAATTTATTAATATCATTTATAGTATTAATTGAAAGAATTAGAAATATTATTCGTCCTGGAACATTAGCTATTCGTTTAGCTGCTAATATAGTAGCAGGTCATCTATTATTAAGTTTAATAGGAAATCAAGGATTGTTATTAGAATCAGTTATTTTAATGATTTTATTATCTAGACAAATTATATTATTAATATTAGAAAGTGCTGTAGCACTTATTCAATCATATGTATTTATAATTTTAAGAAGATTATATTCTAGAGAGGTATACTAAAAAAAA
>EKC00175,NADH dehydrogenase subunit 4,488523
GCACGAGGCTTTAATAGCTTTTATAGTTAAATTACCAATATATCTTACTCATTTATGACTACCTAAAGCTCATGTTGAAGCACCATTAGCAGGATCAATAATTTTAGCAGGTGTATTACTTAAATTAGGAGGTTATGGTGTAATACGAGTATTTGTTATTTTTAAACATATTGGTTATAAATTTAATGAAATTTTTATTTCAATTAGATTAATCGGAGCAATTATAACCAGTATTGTTTGTCTTCGTCAAACAGATATAAAAATTCTTATTGCTTATTCATCAATTGGTCATATAGGATTAATAATTAGAGCTATTTTTACTAATAGAATTTGAGGGTTTAATGCTGGACTAAGAATAATAATTGCACATGGTTTATGTTCATCAGGTTTATTTTGTTTAGCAAATATAAATTATGAACGATTTCATTCACGGAGTATAATTATTAATAAAGGTGTTTTAAATTTATTTCCAAGATTAAGACTTATATGATTTCTATTAATTATTACAAATATAGCAAGACCGCCATCTATTAATTTATTAAGTGAAATTGGAATTATTAATGCTCTGGTATCTTGAAATTCATTTACTATATTGTTAATTATATTAATTTCATTTTTAAGTGCAATATATAGATTATATTTATATTCATCATCTCAACATAGTAAAATTAATTTTCAAAATAAATTTTATGATAATATTTTAAGACGAGAATATCTAATTAGAATTCTTCATTGGGTTCCATTAAATTTAATAATTTTAAAGCCAGAAATTTTATTTATACTTT
>EKC00236,ND2,488523
GCACGAGGCCTCGTGCCGAATTCGGCACGAGGATTTAACACCTAGTCTCGCTTCTTAAAAAAAAGCGAGACATTAAATTTACATTTCTTCATCTACCCTTATTATCTTAATATCATTTATATCATTCCCATATAATATCTTGTGGTTACTTTTAACCAGATTATATATACCACTACCAAAATTAGTTTCGAACTTTTAAACTTTATTCGTCACTTTTTAGGGGCGAAAAAATTATTTTATTGTTTAATATATTTTTATTAATAACTGTTTAATTTGTTTAAAATAATAGACACACACACACCTAAAGACTTTATAATAAAGTAAGCTAATGAAGCTTTTGGATTCATAATTCAATGATAGAATTTTTCTCTTAAAGTATGTTTCATTCTTATCAATTACTATTTATATTACTACTCTTTATAAGTACATTATTTCAATTAAGTTCTTTATCTTGATTTTCTGTTTGAATAGCTATAGAATTAAATTTATTAAGTTTTATTCCATTTCTTTCAAATTCTGAGAATCAAATATATAATGAAGGTTCAATAAAATATTTTTTAGTACAAGCTTTTGGTTCAGTTATTTTTTTATTAAGCTGAGTTTTGATATCGTTTTTTACGATTTATAGATTTTATTATAATAATATATTATATATAATGTTATTAATATCTTTATTTTTAAAACTTGGTGCTGCACCATTTCATTTTTGATTCCCATCAATTATAACTAATTTAAGTTGATTTAGTGCATTTATTTTAATAACATGACAAAAATTAGGATTATTAATACTATTAAGATATTTAAATCAAGTAATAATTTTAATTTATTGTAGTTCAATAATTAGCTCTTTAATTGGCGGTTTTGGTGGATTAAATCAAATTAGTTTACGAAAATTATTTGCTTATTCATCTATTGGTCATCTTGGATGACTAATATTATCTAGTATTTTACTTGAATTAGGGTTTATAATCTATTATTTATTTTATTTTACTATAATATTATTATTTTGTTTAATTTTTTTTTTAAATCAATTAAATTCTTTAATTCAATTATTTTGTTTTAGAAGAATATTAAAATCTGAGAAAGTAATTATTTTAGTGAGTTTGTTTTCATTAGGAGGATTACCTCCACTAAGAGGATTTTTTCCAAAATGATTAGTATTAAATCAATTATTATTAATAAATATAAACTTAATTAGATTTATTTTATTACTCAGTTCTCTTATGAATCTATATTATTATTTACGTATTGGTTATATAGCTATACTATATTCTTCATATTCTATGAGATGAGATTCTTTAAAATTTACTTTAAAAAGTAAATATTTGATTAATTTAATCATTAGATTGAAACTATTTAGATTTTTATTTATTCCATTTGGATTATTTTATATATAAAAAAAAA
>EKC00281,ND2,488523
AATTAATACAAATAAAGTAGACCATTTTGGTTCTTTTTGACCAAAAAAACATAAAAAATAACAGATAAAGTTATTTGACACCCAGTCTCGCTTCTTAAAAAAAAGCGAGACATTAAATTTACATTTCTTCATCTACCCTTATTATCTTAATATCATTTATATCATTCCCATATAATATCTTGTGGTTACTTTTAACCAAATTATATATACCACTACTAAAAGTAGTTTCGAACTTTTAAACTTTATTCGTCACTTTTTAGGGGCGAAAAAATTATTTTATTGTTTAATATATTTTTATTAATAACTGTTTAATTTGTTTAAAATAATACACACACACACACACCTAAGACTTTGATAATAAGTAAGCTAATAAAGCTTTTGGATTCATAATTCAATGATAGAATTTTTCTCTTAAAGTATGTTCCATTCTTATCAATTACTATTTATATTACTACTCTTTATAAGTACATTATTTCAATTAAGTTCTTTATCTTGATTTTCTGTTTGAATAGCTATAGAATTAAATTTATTAAGTTTTATTCCATTTCTTTCAAATTCTGAGAATCAAATATATAATGAAGGTTCAATAAAATATTTTTTAGTTCAAGCTTTTGGTTCAGTTATTTTTATATTAAGCTGAGTTTTGATATCGTTTTTTACGATTTATAGATTTTATTATAATAATATATTATATATAATGTTATTAATATCTTTATTTTTAAAACTTGGTGCTGCACCATTTCATTTTTGATTCCCATCAATTATAACTACCTCGTGC
>EKC00400,transmembrane 9 superfamily member 2,488523
GCACGAGCACTAGGAAGGAATTCCACCAGACCAACAACGATTGATTTTCGCAGGTAAACAACTTGAAGATGGACGTACTCTGAGTGATTATAACATCCAAAAGGAATCTACTCTTCACTTGGTTCTGCGTTTGCGAGGAGGATTATAAATTGCAGCATTTATGCCAAAAGGACTTTATTTCTGTTTCCTACATTTTAATCGTTCTAATCCAAATTTTAAAATGCTTTCTTTTTTTAAAAATCGTATTCTTGTAAACCTAAGTTTTTGAAAATGTTTTTAGTAAAGTATATTGTAAAGAAATAAAGTTTCAGCTGCATTTAAAAAAAAAAGAAAAAAATCCGAGACAAGTTCATGTTTTTTTTTTTGTGTTTCACTTTGTGTTCCCCAGGGAACCCAAAATTTTTTATTTCCTTTTAAGGCATTAATTGAAAAAATTAAAAATATTTTTCGCCCGGAAACTTTAACAATTCTTTTAGCTCCTTTTTTAGTAGCGGGACATCTATTATAAATTTTAAGGGGAAACCAGGGTTTGTTTTTAGAACCAGTTTTTTTAATGATTTTATTCTCGAGCCAATTTTTTTTTTTAATTTTAGAAGGTGCTGCGCCCCTTTTTCAATCATATGTATTTATAATTTTAAAAAGATTATTTTCTAGAGAGGTTTATT
>EKC00409,cytochrome c oxidase subunit I,488523
GGCACGAGGCCTCGTGCCGAATTCGGCACGAGGATCCAAAGAAGAATTTGATAAAACAATTCCAGTTAAACCTCCAATTGTAAATAAAAAAATAAATCCTAATGCTCATAAAATTGCAGGATCATAATTAAATTGTGATCCATGAAGTGTAGCTAATCAACTAAAAACTTTAATTCCAGTAGGAACAGCAATAATTATTGTTGCCGCTGTAAAATATGCACGTGTATCAACATCTATACCAACAGTAAATATATGATGAGCTCATACAATAAACCCTAATAAACCGATTGATAATATAGCATATACTATTCCTAATGAACCAAAAGATTCTTTTTTTCCACTATAATGATTAATAATATGTGAAATCATTCCAAATCCTGGTAAAATTAAAATATACACTTCAGGGTGACCAAAAAATCAAAATAAATGTTGATATAAAATTGGATCTCCTCCACCGGCTGGATCAAAAAATGAAGTATTAAGATTTCGATCTGTTAAAAGTATAGTAATAGCACCTGCTAAAACAGGCAAAGATAATAATAATAAAATAGCAGTAATTTTTACTGATCAAACAAATAATGGAACTCGTTCCATTACTATACCATAAGTTCGTATATTAATAATTGTTGTAATAAAATTTAAAGCACCAAGAATAGAAGATACACCAGCTAAATGTAATGAAAAAATAGTTAAATCAACTGATGCACCACTATGTGATAAATTTCTTGACAATGGAGGATAAACCGTTCATCCAGTTCCTGCCCCTCTTTCAACTATTGAAGATGCAATTAATAAT
>EKC00422,NADH dehydrogenase subunit 5,488523
GCACGAGGCCTCGTGCCGAATTCGGCACGAGGAAAAATCATTGCATTATCTACATTAAGTCAATTAGGATTAATAATAGCAATTATCTCTTTAGGTTTTCCAAAACTAGCTTTTTTCCATTTAATTACTCATGCTTTATTTAAAGCATTATTATTCATTTGTGCTGGAATAATTATTCATAGGTTTTCACACTTTCAAGATATTCGAATAATAGGTTATGTAACAAATCAAATACCTATTATTAGAATATGTTTGAATACAGCGAATTTAGCACTTTGTGGAATTCCATTTATAGCTGGATTTTATTCTAAAGATTTAATTTTAGAGCAAAGATTATTTATATCAATTAATATTATTCCAGTAAGTATATTATTCTTAGCTACAATAATAACCATTGTGTATTCATTACGTATAAGATATTATTCTTTTTATGGTAATTTTCATAGAAAAAGAATAAATATAATATCAGATAATTTTAGTTTAAATCAAGGAGCATTAATATTAATCTTTGGAAGAATTATTGGAGGAAGAATATTAAGATGATTAATTTTTGAAACACCAATTATATTGACTTTAAGTTTAAGTTTAAAACTTTTAACAGTGCTTATAATCATAACAGGAAGATGATTAATTTATCTTTTATTAAATAAAGATTTTTATAAAATTAATAAATATATCTATTATAAAATTACCAGATTTTTTTCTAAAATATGATTTTTTCCTGAATTATCTAGCCAATCAGTAATTTATGTTCCATTAAATATTAGCAAAACAGTAATTAATTTATTGATAATGGTTGAATTGAGAATTTTAGTGCTCAAGGTTATTTACTTT
>EKC00516,ND3,488523
GCACGAGCGTTTTTTTTTTAATAAGCTCATTCTAATGCTCCATTATATCATTCATGAAATAAGCCAAGTAATAGAATTATTAAAAATAATAAACTTGTAATATAAATATATATTAAATCGCTTAAAAATATTCTTATAGGTAAAGATAAAAGTAAAACAATTTCAATATCAAAAATTAAAAAAATTACTGTAATTAAAAAAAATCGAATTCTAAATGGTAAACGAGAAGAATTTGATGGCTCAAAAC
>EKC00645,ribosomal protein S25,488523
GCACGAGGAAAAAAAGAAACCAAAGCCAAAGAAGCTAAGTCAGCTTCCAAAGCTACTCAGAAGAAGAAAGAAGGTGGAGGTGGATCTGGAGGCAAGGCAAAAAAGAAGAAGTGGAGTAAAGGAAAAGTTCGTGATAAATTAAACAACTTGGTTCTGTTTGACAAAGCCACGTACGACAAACTATATAAAGAAGTGCCTAGCTATAAGTTAATCACACCATCAGTTGTTTCTGAACGGTTGAAGATCCGAGGTTCTCTTGCCAGGGCTGCCTTAAAGGAACTTTTAGCAGACGGTAAAATCAAACTGGTAGTGAAGCATCATAGCCAAGTAATCTACACCCGGACCACTAAGGGCGAAGAAGCTACAGCTTGAATTATTTGTTTGTAATAAACTGAATTTGTAAATGT
>EKC00650,cytochrome c oxidase subunit III,488523
GCACGAGGCCTCGTGCCGAATTCGGCGCGAGGATTACGAGCAATAGAATATTATGAGGCACCTTTTTCTATTAAAGATTCACTTTATGGTACTACATTTTTTGTAGCAACAGGCGTTCCATGGATTACATGTAATTATTGGTTCATTGTTTTTATTAACATGTTTATTTCGTCAAATAAAAACACATTTTTCTAGTGAACATCATTTTGGATTTGAAGCATCTGCTTGATATTGACATTTTGTAGATGTAGTTTGATTATTTTTATATATATCAATTTATTGATGAGGTTCATACATGAATATAAAATAA
>GRC00007,transmembrane 9 superfamily member 2,46637
AGTGGTATCAACGCAGAGTACGCGGGCTTTCATAGGTGCCTACTTCGGATACAAAAAGAGGATGTTGGAGCATCCGGTTAGAACGAATCAGATCCCCCGGCAAATCCCAGATCAATCCTTCTACACTACCCCCGTGCCCAGCATAATTATGGGAGGTATCCTCCCCTTTGGCTGTATCTTCATCCAACTCTTTTTCATTCTCAACAGCTTGTGGGCACACCAAATTTACTACATGTTTGGATTCCTGTTTTTGGTGTTTGTCATCTTGATCATCACCTGCTCCGAAACGAGCATACTCTTGTGCTACTTCCACCTCTGTGCCGAAGATTACAGATGGTGGTGGCGCGCCTTTTTCACGAGCGGCAGTACGGCCTTCTACTTCTTCGTCTATTGCATAAACTACTTCTTCCGAACCCTGGCCATCAAGGGACTCGCCAGCACCTTCCTCTACTTCGGGTACACCGTCATCCTCACCTTCCTCTTCCTCCTCCTCACAGGTACCATTGGGTTTTTTGCTTGCTACTGGTTCATCAGCCGCATATACAGCGTCGTGAAAGTGGATTAATATACCTAGCTTTTCACCCTCAAAACATCAATTTTTTGGTGCGGGCCTCGATTTATTTAACCATTTTTTCACGCCTAACATATCGCGAAAAGAGCCTTTTGCACGTAATAATGCTACACCACCAATCAATCATCTGTATGGCACCCATAACCATTTATAGTTTTGGTTCTAATTTATCGCTGCGACACGCACCCAAGGATACCTACTACATATACTTACATATTATCATTTACATTTATATTCATGCGTATCTCAAAAGTTTTTTTGTTCTGTAAAAGTGTAAATAAATCCTCGCCCGACCCTCCGCTGCTTAACGTGCAGGTTTACAGTTTAATGAAATTATTGTGATACTATGGCCCTTGAGAGTGCGGAGTGTAATTATTATTCTATACGATATTACACCTACGGATTCAACAAATCGAAACTACCCATTTCATCGTATCATGCGCCTTCATATCCAATTTTATTTATTAATGATTTAATATTGTTTTTGGGCCCCCCTTCTATCTGTCGCTTTTGCCTTAACCTCGAGGTACACAAACGATTCAGTGTAATATATTAATAATTGATTTGCGCATTGTAATGTGTCGCGCCTCCCTATTTATCATATTGATGTTTTACCAAAAAGTTGTCTTTATACTA
>LOC00005 1,ribosomal protein L8,74811
AAACTTTCCCTTTTATTCAAACAGGGTTCTTAATCTTCCCAAAAAAATCTTTCACCCAGAGACAACACCAACGGGGCAAAAAGCCCAAAACATTTTCTTCTCTCCCCCTTAGGCGGGGCCCTTTTCGGATTTCTTCCCGGGCTGGGAACCCCGGATTCTTCCTGTACGGGGGGCAGGGATCAAACCAACCTTTTTTCCTGCCAAAGTTCCTTTTTTCACAGGGGAAGGCTTCCCAATGGGTTGAGGGTTCCCCCCCCCGGGGGGGGGCCCCCCTGGATTCATGCAAACCCCGCGAATTTTCGGCCAGAAATTTCCCTTAGCTTTGTATTTATGAAAGGCCCCCCCGGCTTTCAACATTGGTTTATCAGTCCAACCCCCCCCGGAAACTATCCCAATCTTTGCTCTGTTTGCAAAGGGTAGCAACTTCTTGGAACCTGATGGAAGTCTGACTCGGGCCCTTTTTGGGTCAGGATTGGGCCCAATCCCAGGGGCATAATTTCCAAAAGCCCGAGAAATTCTGCCTCTGTCTCCGGTTTTCTCTTCCAAATTGCAAATTACTGTCCCCTCGGGCACTGCCCCCCCTGGAAATACGTTCCCTACTTGCAATGCAGTTTTCTTTCCGCAATAAATAAATTGGCCTGTGTGGAGCCCTTCGGCTGCTACCATGGTTTCCTTTCAAATTTTATACCGGTTTAATTACCCAAGTTTGAGGGAGAAAGAATAACCGGAAGTCGGAGAAATGGGAAGACGAATTCGCGGACAACGAAAGGGTGCGGGAGGAATTTTCAAGTCCCACAACAAGCACAGGAAAGGACCCGCGGCTTTAAGGCCCGTGGATTTCGCGGAGAGACATGGTTACATCAAAGGGATAATTAAGGATATAATCCACGACCCGGGCAGAGGGGCTCCACTGGCTGTCGTCCACTTTCGCGACCCCTATAGGTATAAAATTCGAAAGGAAACCATGGTAGCAGCCGAAGGACTCCACACAGGCCAATTTATTTATTGCGGAAAGAAAGCTGCATTGCAAGTAGGGAACGTATTACCAGTGGGGACAGTGCCAGAGGGTACAGTAATTTGCAATTTGGAAGAGAAAACTGGAGACAGAGGCAGAATTGCTCGGGCTTCTGGAAATTATGCCACTGTGATTGCGCACAATCCTGACACAAAAAGGACCCGAGTCAGACTTCCATCAGGTTCCAAGAAGTTGCTACCCTCTGCAAACAGAGCAATGATTGGGATAGTTTCCGGTGGCGGTCGGACTGATAAGCCAATGTTGAAAGCCGGGAGAGCATTTCATAAATACAAAGCTAAGAGAAATTGCTGGCCGAAAGTTCGCGGCGTTTGCATGAATCCAGTGGAGCACCCGCACGGTGGTGGTAACCATCAACACATTGGGAAGCCTTCCCCTGTGAAAAGAGGAACTTCGGCAGGAAGAAAGGTTGGTTTGATCGCTGCCCCCCGTACAGGAAGAATCCGTGGTTCCCAGCCCGGGAAGAAATCCGAAAAGGGCCCTGCCTAAGGGAGAGAGATGAATATGTTTTGTGCTTTTTGCCCCGTTGTTGTTGTCTCTGGTTGAATGATTTTATTGGGAAGATTAAGAACCCTGTTTGAATAAAAGGAAAAGTTAATTTTTT
>LOC00010 3,glycogen synthase 1,74811
CCACCCAATTTTTTTATTTGAAAAAACAAAACTCTTATAGTACCCGGCCCCCTTTTTGTCTGTTTCCCAAATAAAAAAAAAGAACCTTTCCCCGGGGAATCGGCACCCTATTCGGTGGGTTCCCACTTCAAAATGCTTTTGGGGGTTGAGGGGGCGAAGTGAGGCCGGGGAACCAATATGTTGGGAAAAACAACTTCAATTTCTTCAGGGGGCCGGATTTTCTTTAAAGCTGCTAAGCGGGCACTGCGATATAAAATTCCCAAGTTTTTCCAGCCCATAAAGCCAGGGAGTCTCTCTGTCCGATCCCAAGGGAAAACCCTTTGCCCCCCCGCCAGTTTACAAAAGTCAAACAGGTCCTCTGCAAGCTGGGCCACTGACTTTTGGGAACTATTGAATCTTCGATCAACAAGGTATATGCCATAAGAGGGAGGGCCAATTAAGGGGTCTTTCATAAAACAGCCAACCCCACTGAGGTCACTCGTCACACAGGGCACTCCCTTCACTACGCATTCGGTGGGGGTATAACCCCAAGGTTCATGGTAGGAAGGCAAAACGGCTAAGTGACACCCTCAAACAAAATCTTCGTAGTCCAAGCCAAACGGGGGATTACCCGAGGTTTAATTACCCAAGTTTGAGCTATTCAATAAGCCGGAAGACCGAGTAAAGGTTATTTTTCATCCGGAATATTTGTCGTCGGTTAGTCCACTGTTTGGCTTGGACTACGAAGATTTTGTTCGAGGTTGTCACTTAGCCGTTTTGCCTTCCTACCATGAACCTTGGGGTTATACACCAGCCGAATGCGTAGTGAAGGGAGTGCCTTGTGTGACGAGTGACCTCAGTGGGTTTGGCTGTTTTATGAAAGACCACTTAATTGACCCTCCCTCTTATGGCATATACATTGTTGATCGAAGATTCAATAGTTCCAAAAAGTCAGTGGCACAGCTTGCAGAGTACCTGTTTGACTTTTGTAAACTGACGAGGAGACAAAGGATTATCACTAGGAATCGAACAGAGAGACTCACTGACTTTATGGACTGGAAAAACTTGGGAATCTTATATCGCAGTGCACGCTTAGCAGCTTTAAAGAAAATCAGACCCCATGAAGAAATTGAAGTTGTTCTTCCAAACATATTGGTCCCACGACCTCACTCCGCCCCCTCAACACCCAAAAGCATTTTGAAGTGAGAACCAACCGAATAGGATGCAGATTCACTGTGGATAGTTTCTTTTTTCTTATTTGTGATACAGACAAATAGGGTGCCGTGTACTATACGAGTTCTGTTTTTTCAAATAAAAAAATTGAGTG
>LOC00128 3,eukaryotic translation initiation factor 3 subunit G,74811
CCCTTGGTTTAATTACCCAAGTTTGAGGGCTGGTGCTGCTGCCAGAGGAGTTTCAATGAACGATCCTAGAGGAAGGGATGAAAACACAGTTAGGGTGACGAATTTACCAGAAGATACAACTGACCAAGATTTGAGAGAACTGTTTCAAAGTATCGGGAGAGTTACTCGAATTTTTTTGGCTAAAGATAAACAGAGTGGTCGTTCAAAAGGTTTCGCCTTCGTTACATACGAGAGAAGAGAAGACGCTGAAAACGCCATAAAAACAATTAGTGGGCATCGTTATGGCTACGTTATTTTGAAAGTGGAATGGGCAAAGCAAAATAACTGAACTGAACGAGAAAGTGATACTGTAGGTTATTGGTGATACGAAAAATTTTTAGGAGTTTTGTTTTTTCTAAAATAATGAGGTTGAGTTACGGATAAAAGTTTTTTGGCTTACAAAAAAAAAATGAAAAGAGCTGCCTGGTGTTGTTTCTTCCTCAGGGGCAATTCCCCGCACCTTGGGTTCATATTTGCGTGTACCGACGATGGGCACCTTTGCGATTTACGGAAACCTATGGCTGTTAAATGGAAAAAAGGGCA
>LOC00238 1,eukaryotic translation initiation factor 3 subunit G,74811
GGTTTAATTACCCAAGTTTGAGGGCTGGTCCTGCAGCCAGAGGAGTTTCCATGAATGATCCTAGAGGAAGAGATGAAAACACGGTTAGGGTTACGAATTTACCCGAAGATACAACTGATCAAGATTTGAGAGATTTGTTTCAAAGTATCGGGAGAGTTACTCGAATTTTTTTGGCTAAAGATAAACAAAGCGGTCGTTCAAAAGGTTTCGCCTTTGTTACATACGAGAAGAGGGAAGATGCTGAAAACGCCATAAAAACAATTAGTGGACATCGTTACGGCTATGTTATTTTAAAAGTGGAATGGGCAAAGCAAAATAACTGAACGCAAAAGGATACTGGTGATAATGAAAAATTTACGCGTGTTTTTGTAAAATTTGAACGGGAGCTGTGGAATAAAATAGTCTTGTGGC
>LOC00511 1,Fe-S protein 3,74811
CCCTTGGTTTATTACCCAAGTTTGAGGTAGTTTATTCCCTTCTGTCAGTTCGATTCAATGCCCGGATTCGGGTACGGACGTACACAGATGAACTAAACCCCTTGGAATCTATGTGTTCGGTTTTCCAAGGAGCTGACTGGTACGAGCGAGAAGTTTATGATATGTATGGCGTCTGGTTCAATAATCACCCAGATCTTAGGAGAATTCTAACAGATTATGGATTTGAAGGTCATCCACAACGGAAAGATTTTCCATTGACGGGATACAACGAGATTAGATATGATGAGGAACTGCACAGAGTGGTCTATGAACCAGTAGAATTAGCGCAAGAGTTTCGTAAATTTGATATTGACACTCCCTGGGAAACGTTCCCAGCTTTTAAGAATGCTTCTATCACTGCTGGATACGAAGAAATAGCTGTTGCAGATTCAGATGCTGCTAAATAAAATGTATTTTTTCCATACGAAAGTAGTGCTGTTGTGATAATAATCAAACGAATAAAAAAATTCATAT
>isotig00533,eukaryotic translation elongation factor 1 alpha 1,74811
TtCTTCACCGtGGCTACCAGATGACGTCAACGGAaaaTCTGTTGTTGCATTCGTGGGATTTCAGAGTGTTGCACTGTTTTTCGATGGTCTTGGTTGTTTAGTCATTTTGTTTTCCTCGTTTTTGTGAAACTAGCCAGGTAGCACTTTTGTCTGAAATAGAGTCTTTGAAAATTGAATTGCCTTCATCATGGGAAAAGAAAAGATTCACGTCAACATCGTTGTTATCGGGCACGTAGATTCAGGGAAGTCCACCACCACCGGACACCTCATCTACAAATGCGGAGGAATCGACAAAAGAACCATCGAAAAATTCGAAAAGGAAGCCCAGGAAATGGGTAAAGGTTCgTTCAAGTATGCGTGGGTTTTGGACAAGTTAAAGGCtGAGAGAGAACGAGGCATCACCATCGACATTGCCTTGTGGAAATTCGAGACGGCCAAATACTACATCACCATCATCGACGCCCCCGGTCATCGGgATTTCATCAAGAACATGATCACAGGGACGTCTCAGGCTGACTGCGCTGTCCTGGTTGTCGCCTGTGGGACGGGAGAGTTCGAGGCaGGCATCTCCAAAAACGGACAGACAAGAGAACACGCACTACTCGCTTACACaCTCGGAGTGAAACAGATGATcGTCGCCTGCAACAAAATGGACACCACCGAACCTCCCTACAGCGAAGCTCGTTTCAATGAGGTGGTGACtGAAGTTTCAAATTACATTAAGAAGATCGGATACAATCCTAAGACGGTGCCTTTCATCCCcATCAGTGGTTGGCATGGtGACAACATGTTGGAGGCTTCCCAGAATATGTCCTGGTACAAGGGTTGGGCCATCGAAAGGAAGGAAGGAAACCAGAAGGGAATGAGCCTGTTGGAAGGgCTGGATACTATCCTCCCTCCCACTCGCCCcACCGAAAAgCCCCTTCGCCTTCCCCTTCAGGACGTCTACAAAATCGGAGGAATTGGGACTGTTCCTGTTGGtCGTGTGGAAACGGGGGTGATGAAACCGGGTATGGTTGTCACTTTCGCTCCTCAGCAGTTGACAACTGAAGTCAAGTCTGTGGAAATGCACCACGAGTCTTTGACGGAGGCTGTGCCCGGAGATAACGTGGGgTTCAACGTGAAGAACGTGAGCGTGAAGGAAATCCGTAGAGGGAACGTGTGCGGAGACAGtAAGAACGATCCTCCGAGAGGAACGAAGTCTTTTACTGCCCAGGTGATCATTTTGAACCACCCCGGACAAATCTCCGCCGGGTACACGCCAGTGTTGGATTGCCATACGTCTCACATCGCATGCAAGTTTGCGGAGTTGAAGGAGAAATGCGATCGCCGATCAGGGAAGAAGTTGGAAGACAACCCCAAATTTTTGAAATCTGGaGACGCTGGAATTGTTGAGATGATCCCgTCTAAGCAGATGTGCGTTGAGGCGTTCTCCGACTACGCACCTCTGGGCCGATTCGCTGTGCGTGATATGAGACAGACTGTAGCTGTAGGAGTTATCAAGGCTGTAGTAAAGGCGGAAGTAAGCACAGGAAAGACAACCAAAGCTGCTCAGAAGGCAACTGGGAAGAAGAAATGATCAATGAAATTGATCTCTTTTGTAATAGATATTTtGTCTGAAAACAGGCAGTCGGTTTTCTTTTGGTTCGCGTTGATGTTGAATTTGTTGAAATTCagAGAAATAAAAATTTtCGGTTTa
>isotig00534,eukaryotic translation elongation factor 1 alpha 1,74811
TtCTTCACCGtGGCTACCAGATGACGTCAACGGAaaaTCTGTTGTTGCATTCGTGGGATTTCAGAGTGTTGCACTGTTTTTCGATGGTCTTGGTTGTTTAGTCATTTTGTTTTCCTCGTTTTTGTGAAACTAGCCAGGTAGCACTTTTGTCTGAAATAGAGTCTTTGAAAATTGAATTGCCTTCATCATGGGAAAAGAAAAGATTCACGTCAACATCGTTGTTATCGGGCACGTAGATTCAGGGAAGTCCACCACCACCGGACACCTCATCTACAAATGCGGAGGAATCGACAAAAGAACCATCGAAAAATTCGAAAAGGAAGCCCAGGAAATGGGTAAAGGTTCgTTCAAGTATGCGTGGGTTTTGGACAAGTTAAAGGCtGAGAGAGAACGAGGCATCACCATCGACATTGCCTTGTGGAAATTCGAGACGGCCAAATACTACATCACCATCATCGACGCCCCCGGTCATCGGgATTTCATCAAGAACATGATCACAGGGACGTCTCAGGCTGACTGCGCTGTCCTGGTTGTCGCCTGTGGGACGGGAGAGTTCGAGGCaGGCATCTCCAAAAACGGACAGACAAGAGAACACGCACTACTCGCTTACACaCTCGGAGTGAAACAGATGATcGTCGCCTGCAACAAAATGGACACCACCGAACCTCCCTACAGCGAAGCTCGTTTCAATGAGGTGGTGACtGAAGTTTCAAATTACATTAAGAAGATCGGATACAATCCTAAGACGGTGCCTTTCATCCCcATCAGTGGTTGGCATGGtGACAACATGTTGGAGGCTTCCCAGAATATGTCCTGGTACAAGGGTTGGGCCATCGAAAGGAAGGAAGGAAACCAGAAGGGAATGAGCCTGTTGGAAGGgCTGGATACTATCCTCCCTCCCACTCGCCCcACCGAAAAgCCCCTTCGCCTTCCCCTTCAGGACGTCTACAAAATCGGAGGAATTGGGACTGTTCCTGTTGGtCGTGTGGAAACGGGGGTGATGAAACCGGGTATGGTTGTCACTTTCGCTCCTCAGCAGTTGACAACTGAAGTCAAGTCTGTGGAAATGCACCACGAGTCTTTGACGGAGGCTGTGCCCGGAGATAACGTGGGgTTCAACGTGAAGAACGTGAGCGTGAAGGAAATCCGTAGAGGGAACGTGTGCGGAGACAGtAAGAACGATCCTCCGAGAGGAACGAAGTCTTTTACTGCCCAGGTGATCATTTTGAACCACCCCGGACAAATCTCCGCCGGGTACACGCCAGTGTTGGATTGCCATACGTCTCACATCGCATGCAAGTTTGCGGAGTTGAAGGAGAAATGCGATCGCCGATCAGGGAAGAAGTTGGAAGACAACCCCAAATTTTTGAAATCTGGaGACGCTGGAATTGTTGAGATGATCCCgTCTAAGCAGATGTGCGTTGAGGCGTTCGCtGACTACGCACCTCTGGGCCGATTCGCTGTGCGTGATATGAGACAGACTGTGgCTGTAGGAGTTATCAAGGCTGTAGTGAAGGCGgAAGTgACcACGGGgAAGACCACCAAAGCTGCTCAGAAGGCGACAGGGAAGAAGAAATGAATGACCGCCGGCTCTGTAGCGACCGTCTGTAAGAGAGGTGCGAAGAATTCTAGGAATACGTTTATTAAATTAACTGTTTCGGCAACGGGTTTTTGTTTGTTTACGATGTTTATTGTTTTCCACCTGAGCCGATGGGAGCTTCGTCACTTCCCTCATCGGAAGCATTTCAGGAGGATATGAAGtATCTTGTTATTTAGGAACCGATGTTATTTAAATTTAGGATTTTTAAACTAAGAACGGACTCTTTCTTCGTTGTACTGTGGACAAGTTTTGAATGCTTTTGAAATTTCAGAACAATAGCAGGGCAGTGTTGTTGATGTAAATTTCATCTgTTTCGTAATAaTGTAATTTTTTGtCTGAAAACAGGCGGTCGTGTGACAGTGTTGTTGTGGTTCGCGTTCGTGTTGAATTTGTTGAAATTAGAGAATAAAATTTATTG
>isotig00535,eukaryotic translation elongation factor 1 alpha 1,74811
ACTAATTGCCTTTCCAaTCcGCCTTGTCGAAAACTCCAGCGTCCAaGGTTTtATAATTTGTCGTGCCTTTCTAGAAAATAGTACTTCTGCCTGAATTAGTATtAGAGTCTTTGAAAATTGAATTGCCTTCATCATGGGAAAAGAAAAGATTCACGTCAACATCGTTGTTATCGGGCACGTAGATTCAGGGAAGTCCACCACCACCGGACACCTCATCTACAAATGCGGAGGAATCGACAAAAGAACCATCGAAAAATTCGAAAAGGAAGCCCAGGAAATGGGTAAAGGTTCgTTCAAGTATGCGTGGGTTTTGGACAAGTTAAAGGCtGAGAGAGAACGAGGCATCACCATCGACATTGCCTTGTGGAAATTCGAGACGGCCAAATACTACATCACCATCATCGACGCCCCCGGTCATCGGgATTTCATCAAGAACATGATCACAGGGACGTCTCAGGCTGACTGCGCTGTCCTGGTTGTCGCCTGTGGGACGGGAGAGTTCGAGGCaGGCATCTCCAAAAACGGACAGACAAGAGAACACGCACTACTCGCTTACACaCTCGGAGTGAAACAGATGATcGTCGCCTGCAACAAAATGGACACCACCGAACCTCCCTACAGCGAAGCTCGTTTCAATGAGGTGGTGACtGAAGTTTCAAATTACATTAAGAAGATCGGATACAATCCTAAGACGGTGCCTTTCATCCCcATCAGTGGTTGGCATGGtGACAACATGTTGGAGGCTTCCCAGAATATGTCCTGGTACAAGGGTTGGGCCATCGAAAGGAAGGAAGGAAACCAGAAGGGAATGAGCCTGTTGGAAGGgCTGGATACTATCCTCCCTCCCACTCGCCCcACCGAAAAgCCCCTTCGCCTTCCCCTTCAGGACGTCTACAAAATCGGAGGAATTGGGACTGTTCCTGTTGGtCGTGTGGAAACGGGGGTGATGAAACCGGGTATGGTTGTCACTTTCGCTCCTCAGCAGTTGACAACTGAAGTCAAGTCTGTGGAAATGCACCACGAGTCTTTGACGGAGGCTGTGCCCGGAGATAACGTGGGgTTCAACGTGAAGAACGTGAGCGTGAAGGAAATCCGTAGAGGGAACGTGTGCGGAGACAGtAAGAACGATCCTCCGAGAGGAACGAAGTCTTTTACTGCCCAGGTGATCATTTTGAACCACCCCGGACAAATCTCCGCCGGGTACACGCCAGTGTTGGATTGCCATACGTCTCACATCGCATGCAAGTTTGCGGAGTTGAAGGAGAAATGCGATCGCCGATCAGGGAAGAAGTTGGAAGACAACCCCAAATTTTTGAAATCTGGaGACGCTGGAATTGTTGAGATGATCCCgTCTAAGCAGATGTGCGTTGAGGCGTTCGCtGACTACGCACCTCTGGGCCGATTCGCTGTGCGTGATATGAGACAGACTGTGgCTGTAGGAGTTATCAAGGCTGTAGTGAAGGCGgAAGTgACcACGGGgAAGACCACCAAAGCTGCTCAGAAGGCGACAGGGAAGAAGAAATGAATGACCGCCGGCTCTGTAGCGACCGTCTGTAAGAGAGGTGCGAAGAATTCTAGGAATACGTTTATTAAATTAACTGTTTCGGCAACGGGTTTTTGTTTGTTTACGATGTTTATTGTTTTCCACCTGAGCCGATGGGAGCTTCGTCACTTCCCTCATCGGAAGCATTTCAGGAGGATATGAAGtATCTTGTTATTTAGGAACCGATGTTATTTAAATTTAGGATTTTTAAACTAAGAACGGACTCTTTCTTCGTTGTACTGTGGACAAGTTTTGAATGCTTTTGAAATTTCAGAACAATAGCAGGGCAGTGTTGTTGATGTAAATTTCATCTgTTTCGTAATAaTGTAATTTTTTGtCTGAAAACAGGCGGTCGTGTGACAGTGTTGTTGTGGTTCGCGTTCGTGTTGAATTTGTTGAAATTAGAGAATAAAATTTATTG
>isotig00536,eukaryotic translation elongation factor 1 alpha 1,74811
ACTAATTGCCTTTCCAaTCcGCCTTGTCGAAAACTCCAGCGTCCAaGGTTTtATAATTTGTCGTGCCTTTCTAGAAAATAGTACTTCTGCCTGAATTAGTATtAGAGTCTTTGAAAATTGAATTGCCTTCATCATGGGAAAAGAAAAGATTCACGTCAACATCGTTGTTATCGGGCACGTAGATTCAGGGAAGTCCACCACCACCGGACACCTCATCTACAAATGCGGAGGAATCGACAAAAGAACCATCGAAAAATTCGAAAAGGAAGCCCAGGAAATGGGTAAAGGTTCgTTCAAGTATGCGTGGGTTTTGGACAAGTTAAAGGCtGAGAGAGAACGAGGCATCACCATCGACATTGCCTTGTGGAAATTCGAGACGGCCAAATACTACATCACCATCATCGACGCCCCCGGTCATCGGgATTTCATCAAGAACATGATCACAGGGACGTCTCAGGCTGACTGCGCTGTCCTGGTTGTCGCCTGTGGGACGGGAGAGTTCGAGGCaGGCATCTCCAAAAACGGACAGACAAGAGAACACGCACTACTCGCTTACACaCTCGGAGTGAAACAGATGATcGTCGCCTGCAACAAAATGGACACCACCGAACCTCCCTACAGCGAAGCTCGTTTCAATGAGGTGGTGACtGAAGTTTCAAATTACATTAAGAAGATCGGATACAATCCTAAGACGGTGCCTTTCATCCCcATCAGTGGTTGGCATGGtGACAACATGTTGGAGGCTTCCCAGAATATGTCCTGGTACAAGGGTTGGGCCATCGAAAGGAAGGAAGGAAACCAGAAGGGAATGAGCCTGTTGGAAGGgCTGGATACTATCCTCCCTCCCACTCGCCCcACCGAAAAgCCCCTTCGCCTTCCCCTTCAGGACGTCTACAAAATCGGAGGAATTGGGACTGTTCCTGTTGGtCGTGTGGAAACGGGGGTGATGAAACCGGGTATGGTTGTCACTTTCGCTCCTCAGCAGTTGACAACTGAAGTCAAGTCTGTGGAAATGCACCACGAGTCTTTGACGGAGGCTGTGCCCGGAGATAACGTGGGgTTCAACGTGAAGAACGTGAGCGTGAAGGAAATCCGTAGAGGGAACGTGTGCGGAGACAGtAAGAACGATCCTCCGAGAGGAACGAAGTCTTTTACTGCCCAGGTGATCATTTTGAACCACCCCGGACAAATCTCCGCCGGGTACACGCCAGTGTTGGATTGCCATACGTCTCACATCGCATGCAAGTTTGCGGAGTTGAAGGAGAAATGCGATCGCCGATCAGGGAAGAAGTTGGAAGACAACCCCAAATTTTTGAAATCTGGaGACGCTGGAATTGTTGAGATGATCCCgTCTAAGCAGATGTGCGTTGAGGCGTTCTCCGACTACGCACCTCTGGGCCGATTCGCTGTGCGTGATATGAGACAGACTGTAGCTGTAGGAGTTATCAAGGCTGTAGTAAAGGCGGAAGTAAGCACAGGAAAGACAACCAAAGCTGCTCAGAAGGCAACTGGGAAGAAGAAATGATCAATGAAATTGATCTCTTTTGTAATAGATATTTtGTCTGAAAACAGGCAGTCGGTTTTCTTTTGGTTCGCGTTGATGTTGAATTTGTTGAAATTCagAGAAATAAAAATTTtCGGTTTa
>isotig00728,ribosomal protein L8,74811
GtAAATCACCGTTGCGgAGGTACAATTCGCCTACCAACCAAAAGATCAGCGAAAAGTAAGAAAAAAGTCCGCGTTTGAGGGAGAAAGAATAACCGGAAGTCGGAGAAATGGGAAGACGAATTCGCGGACAACGAAAGGGTGCGGGAGGAATTTTCAAGTCCCACAACAAGCACAGGAAAGGACCCGCGGCTTTAAGGCCCGTGGATTTCGCGGAGAGACATGGTTACATCAAAGGGATAATTAAGGATATAATCCACGACCCGGGCAGAGGGGCTCCACTGGCTGTCGTCCACTTTCGCGACCCCTATAGGTATAAAATTCGAAAGGAAACCATGGTAGCAGCCGAAGGACTCCACACAGGCCAATTTATTTATTGCGGAAAGAAAGCTGCATTGCAAGTAGGGAAcGTATTACCAGTGGGGACAGTGCCAGAGGGTACAGTAATTTGCAATTTGGAAGAGAAAACTGGAGACAGAGGCAGAATTGCGCGGGCTTCTGGAAATTATGCCACTGTGATTGCGCACAATCCTGACACAAAAAGGACCCGAGTCAGACTTCCATCAGGTTCCAAGAAGTTGCTACCCTCTGCAAACAGAGCAATGATTGGGATAGTTTCCGGTGGCGGTCGGACTGATAAGCCAATGTTGAAAGCCGGGAGAGCATATCATAAATACAAAGCtAAGAGAAATTGCTGGCCGAAAGTTCGCGGCGTTTGCATGAATCCAGTGGAGCACCCGCACGGTGGTGGTAACCATCAACACATTGGGAAGCCTTCCACTGTGAAAAGAGGAACTTCGGCAGGAAGAAAGGTTGGTTTGATCGCTGCCCGCcGTACAGGAAGAATCCGTGGTACCAAGCCAGAGAAGAAATCAGAAAAGGACACTGCCTAAGGGAGAGAGAGgAATATGTTTTGTGCTTTTTGCACTGTTGTTGTTGTCTCTGGTTGAATGATTTTATaGAGAAGATTAAGAACaCTGTTTGAATAAAAGGAAAAG
>isotig00826,eukaryotic translation initiation factor 5A,74811
AAATTTtaCTTtAAAcAaCAAAaCTGAGCcATGAaTGCAAAAAaGAaCAaGAACTTTAGTACTAGCTATTTCAAGTGAACTGTTATCAGAACCAACAAaCAAACCAaCcGCATAAACCCTAaCTTTCCTATAATCTCTTtCTCACGCTTTAATTCTACCCATAACCATCAGGAAAACCATTCCGTAcagtaCAGTACACAAACCGGTCAAAAACATTAGCACAGGTACCGCTTAAATTTTTAGTCACATACATGCcTACCTACTATAAAATTTTttAAAAGATAAAAaTTCAATCATTCCTTTAAAAAATCAGTACCTAGAAAGCCCGTATGCCATCTCAACAATCAATcGGgTCCGCCTTATACACTCAATAATCCTATCGCTCCTACACGACACAAACTGTAAAAATTATATTACTTTtAAATCAAAAAaTAATTTTTCTTTAAACTGTCCAAAACTCAAAAGGCTCAGCTCTTTAAGGGGGGgTtCACAATGACGAGGGGCTGCCATATTTTAACATTGAATTTAGCAATAAAAAGAACAAGTACCGTACGTATAATATATCAATTTTTGACAGTAAATTTAGCGCTACTACCTACTTAACGAAGCAGACAGAAAGGCTGCTGTTTCAACCAATATTCAAATAATAATAAAAAAaCAAACAGAGTTTTGAAAAAACTTGCAACAACAAAACTAAACAACAGTCTtCcTTCCTtCcATCGATCGGATATTCTAATtCTCCTTCCCTCCCCCcTGCCTGCTAATCcTTCGGCATGTTCTTCTGGCCCAAAATCATCTCCTCCCCCATCGCAGCCACcACCGTAACCAAGATTCCGCTGTCATCTTTATCGAAGGCATCGCGAATAGTTTTtCCCAAATCTCCTTCcGGAaTCTTCACaTCGTTCCGTTCgTCGCACGTctCCAAGTCTAGCAAAGAGGTATAACCATCgTCTCCGATCGCCATTAGCTGATATtCTTTGCGCTtaaCAaCTGGAACTtCCATGTTGTGtGTGGAGGGgCAAATATCTTCgTATTTTTTGCTGGTGAAAaTGTCCAATCCAACTAAgTGAACCTTGGCATgaCCGTGTTtGCCAGTCTtaGAGgtGgACATTTCcACAACTTTACAAGGGCGtCCTTTGATGAGCACAAATTCATTTTTGCGAAGGGCTGAGCATTGTTTCGGATAAGTCTGCGAAGCTCCGGACTCCCCAGTTCCAaTAAATTCATGGTCGTCATCATGGGCctCcGCCATGTTCTGTTGaCCTTGCAGTTAGTCcGATTTAaGCAAATATctAAAATGAAAGAAAGGACGCCGTTCTTTCCAAATCAATTTTtCCcTGCCCGTAAATtAGGCTATTCCTACCACcACCGATCAcT
>isotig00827,eukaryotic translation initiation factor 5A,74811
AAATTTtaCTTtAAAcAaCAAAaCTGAGCcATGAaTGCAAAAAaGAaCAaGAACTTTAGTACTAGCTATTTCAAGTGAACTGTTATCAGAACCAACAAaCAAACCAaCcGCATAAACCCTAaCTTTCCTATAATCTCTTtCTCACGCTTTAATTCTACCCATAACCATCAGGAAAACCATTCCGTAcagtaCAGTACACAAACCGGTCAAAAACATTAGCACAGGTACCGCTTAAATTTTTAGTCACATACATGCcTACCTACTATAAAATTTTttAAAAGATAAAAaTTCAATCATTCCTTTAAAAAATCAGTACCTAGAAAGCCCGTATGCCATCTCAACAATCAATcGGgTCCGCCTTATACACTCAATAATCCTATCGCTCCTACACGACACAAACTGTAAAAATTATATTACTTTtAAATCAAAAAaTAATTTTTCTTTAAACTGTCCAAAACTCAAAAGGCTCAGCTCTTTAAGGGGGGgTtCACAATGACGAGGGGCTGCCATATTTTAACATTGAATTTAGCAATAAAAAGAACAAGTACCGTACGTATAATATATCAATTTTTGACAGTAAATTTAGCGCTACTACCTACTTAACGAAGCAGACAGAAAGGCTGCTGTTTCAACCAATATTCAAATAATAATAAAAAAaCAAACAGAGTTTTGAAAAAACTTGCAACAACAAAACTAAACAACAGTCTtCcTTCCTtCcATCGATCGGATATTCTAATtCTCCTTCCCTCCCCCcTGCCTGCTAATCcTTCGGCATGTTCTTCTGGCCCAAAATCATCTCCTCCCCCATCGCAGCCACcACCGTAACCAAGATTCCGCTGTCATCTTTATCGAAGGCATCGCGAATAGTTTTtCCCAAATCTCCTTCcGGAaTCTTCACaTCGTTCCGTTCgTCGCACGTctCCAAGTCTAGCAAAGAGGTATAACCATCgTCTCCGATCGCCATTAGCTGATATtCTTTGCGCTtaaCAaCTGGAACTtCCATGTTGTGtGTGGAGGGgCAAATATCTTCgTATTTTTTGCTGGTGAAAaTGTCCAATCCAACTAAgTGAACCTTGGCATgaCCGTGTTtGCCAGTCTtaGAGgtGgACATTtCAACGATCTTACAGGGgCGTCCTTTCAACACCACGAATTCATTTTTGCGAAGAGCCGAGCACTGTTTCGGAAACGTCGCtGAGgCTCCGgAATCTCCAGTTCCAGTAAATTCgTGATCATCATCaTGGGCTTCGgCCATTCTTCACCTTTTACTCgCGATTAGTTTGAaGTGATTTGGGAaAATACCCAAAATGAAAAAAGAAATAGGACGCTGCAGTTTCCGAAGAAGATTGTTCCGTTGCCCCgAAaaTtCCGACCGACCCGAAGAAATTCCACATGTGTAaTCT
>isotig00935,ribosomal protein S12,74811
CAATTTtCACAGTTTATTTATCCATCATTTCAAATTAGAACAATGAACAATACGACCAAAGTAACAATAATTTCACTTTCTGCAACTACgAAAGGCCTAACAaGgAGCCGTTGTCCTTTCTAACCCTTTTTCTGGGTTTCAAAATACTCTTTCATAACATCATGAGCTTGCGTCTCTTTTCCGTAGTCCTTAACAACGCAGCAACTGCAGGGAACCACTTTTCGAGGTTTTCCTTCCCGGTCATATTTGCACAAACCTACCCACTCcCCCAACGTCTTCTTGTCTTTCACCTTTATTAATGGAATCTGATGTTCAGCGCATAGGGCTTCCACCAACTTAACATACATAGGTTCATCACAGTTTTCTGCCAGAACACAGAAGTGGGCCACTCTTTTATCTAATGCTTTGGCCCCTTCGTGAAGACCTCGCGCTAACCCATCGCTTATCAATGCCAGTTTCAAGACCTCTTGAAGTGCAGTTTGAACATCCATTGTTCCACCAGAACCCTCCACTCCGGCACTGGGGATATCATCTCCGCCATCTGACATTGTCACTGATGGAGTCCTCGACGATTTCCCAAGACAGAATCCAATTGGTTATCAGGAATTTTTATCTTCCACGAATACCTGATAGATAGTTATGCAGAAAAACGAAGCAATCAGCAAGAATAACACTCAAATAATTAATTTAAACTTAACACTAGCAACTTACTACGCACAGGTTGTAgcGTCAC
>isotig00936,ribosomal protein S12,74811
CAATTTtCACAGTTTATTTATCCATCATTTCAAATTAGAACAATGAACAATACGACCAAAGTAACAATAATTTCACTTTCTGCAACTACgAAAGGCCTAACAaGgAGCCGTTGTCCTTTCTAACCCTTTTTCTGGGTTTCAAAATACTCTTTCATAACATCATGAGCTTGCGTCTCTTTTCCGTAGTCCTTAACAACGCAGCAACTGCAGGGAACCACTTTTCGAGGTTTTCCTTCCCGGTCATATTTGCACAAACCTACCCACTCcCCCAACGTCTTCTTGTCTTTCACCTTTATTAATGGAATCTGATGTTCAGCGCATAGGGCTTCCACCAACTTAACATACATAGGTTCATCACAGTTTTCTGCCAGAACACAGAAGTGGGCCACTCTTTTATCTAATGCTTTGGCCCCTTCGTGAAGACCTCGCGCTAACCCATCGCTTATCAATGCCAGTTTCAAGACCTCTTGAAGTGCAGTTTGAACATCCATTGTTCCACCAGAACCCTCCACTCCGGCACTGGGGATATCATCTCCGCCATCTGACATTGTCACTGATGGAGTCCTCGACGATTTCCCAAGACAGAATCCAATTGGTTATCAGGAATTTTTACCTtCCACGAATACcTGATAGATAGTTATGCAGAAAAACcAAGCAATCAGCAAGAATAACACTCAAATAATTAATTTAAACTTAACACAGCAAATTGTAAACAAaGCATCTAAGTAGTCC
>isotig00996,Isoleucyl-tRNA synthetase,74811
TGCACAGGATTTTAcTtGGATTCAACTACAAGCCAGGATGCACCAAAGAAAAAGAATCTCAAATATAAATTACAAAAAAAaCACCACTACAAATTTAGTCAGGCCACAAAAAACTGGGTCGAAAACAAttacgTATTACAGTCTTAGTTAATTTACGAAAAAAACAAAAAaCGGCGTGGCAAAACAAAACAAAACAAAAAACCTCCATGGTGAACCAAAAACAAAACGGAACCCAAATTCTATGCACTAAATAAGAATCACAATTcTAAAAAATCACAAAGTTTCTTTCGTGGACTAGAAAAGTTTGCAAAGTTTTTTACCGCCGGATCTAGTAATATAAGGGGCTGCAGGTTTCTGGGAACAATTCGGTTTCGGTGAAACTGGCGGGGAATTCGCTGACTTCCTGCAGGACGATGAATTTTCCGACGAGGCGACGGAAGAATACCTCGGCTtGTGGGTCGTCGCGAGACAAGCAGCTGTACACTACGCGTTTTTCGGGCTTATATGTCTGGGCGTAGGCGTGATGTGGGCAAACTGGGACTGGGATCTTCGAGAAGCACAGCTGATGATCCTGTTCCAAAACTTTGGTACGTAGCACTGGGAAAGCCGGTTCGAATGACTGGAATTCAGGCTTCGGATAGTAAGGGAAGCTCTCACTTTCATAAACTGAGAACAGTTCTGGTGAGCAAGCGCGGATGAGTGAGCAGATTTCTTCCTCGGATTTTCCTTCCTTGACTTGCAAGAAGATCTTGCTGATCAGAGGCTGGAAGAATCTCTTGCAtGACACAGCCAAAGATGGGTATTGGTCGCAGTATCTGAGGATCATGTTCTTCAATTCAGGCTTtGTCAATTCGGATTCCCTGTATCCCTCGCGAACCACATACTTGCACACTGGGCAGTACATGGGGGTCATGGGGGTTGGTTCGCAGCTGGAGGTCTGGCAGATTTCAGAAACTTCTGGCACGGAGCAGGATTCGTCGGGAATGATGTAGCTGTGGTAGAATTCtCTGACGTCATCCACCAGTTCATTGGTTGGCAGACGGAATTCGTCCAATGGCTCGTAgTCGTAGTGACCGCACAGGCCGCAaACGAGGTTTCTGTACAGCTCCGAGATCTTGATATTGGCAGAGTATCCGTCGAAGTAGACGCTGATTCCAGTTTCTGGCAGGTACATCACGACaTATTTTCCGATTCTTTCAACCCGaGCGACGACGTGTCCGTGATTCAGGATTGGTTCGAATTCTTCGGGAGCCATCAATTGGCCGTTGACTTCGATTTTCACAGATTCATATTCTtCACTCTGGGGAACCAAGACGAATCTGTGGGATCTGGTCACGATCTTGATCTTTTTCAGTTCAGATTCTTCGTTGAGTTTTTGCAAGTAGACACCAAAGGTGGGTTGTTCAGCGTTTCCGCAGTCTTTAaCCAGTACAGTCCAGCATGAGCTGAATGGTACGGTATACTTGACGGTGTCGAAGGTCTTCACGTATCTGCTGCTCACGTGGCAAACTGGACGGCTGACAAATGGTGTCATGGGGATGACGTCATCCAGGACGCTGAGGATTGGTCTGGAATGGCGGATGTTGAATGGAGAGACAGTGAGAGGTAGGCGGATTGGAATGTCGAGGAAGGTGGTGTTTTCCAGAGGAGCCTTCACGGTCAGGTTGAAGTACATTTTGCTCCAGGGgTCCAGGCTCAAGAAACCACGGACTTTGTTCTCTGGATTTCTGACGTGGATCTGAGCAACTTGAGTCTGCCAGAAGTATCTGTGTTtCAGTAGTCTGTAGACGAAGTTGGTCAGGTTCTGAACCACAACTGGCACCCTGCTGTATTCCAGGTCGTAGTGATATTCCAAGAGGTGTGCGTACTTGTAGAGGTGTTCgTACTGGAATACTGGGCTGTTGATGGTCATGTCCTCGCTGGGTTCAGAGAAGAAGCGGTATTCCGGTGACATTCTTtCCAGTTCCACTTGTCTGCTCGATCTGCcTCcAATAACATTCAGCCTGACGAATTTCTCAGAGCTGCAAGATGGTCCCCAAGCCATTTTGAATTGGGCGATGGCCTTTTTGCTtGCcAATTCACTGAAGCTGTGTGGAATCGAGGGGAACAGAGATTCTCCATCCAAACAGAATTTGAAGGGTTGGTTTCCTTCTTCCATGCGTGGTACTGGTGTTCGTTCCAGgCGAGTCATGAACTTGCAGTAGCGGTAGACTCTGCAGCACTGGAGATAGTTCTCCATTTGGAATCTTCGTGGGACAGAGCCGCCCTTGGCCAGAACTTCCATTTTGATCATGTGTTGTTTGGATTCCACTGGGGCGAATTGCTTCAGGGACTGCAGCATCTCTGGAGTGAATTCTTCGTAGGGTTGAGAGAAGAGTTCGAATTCGCTGAATTCTGGTTTCAGTTCTTCGGTTAGGGGTTGGTACAGGTTTCCAGAAAATTTCACAATAATCTCTTTGGGCATTTCGTATCCTGGTTCAGTGTACACGACCAGTCTGTTGGGTCCAGAGAGTGGGCAGAAtGGTGTGTCCACCTGTTTCATGGCTGGGGTCCTGTGCCAGTAGCCAGCAACTCTCATGTTgATGCCCAGCAAGTATTCGCCGAAGCTGTAGCTGAAGTTGTTGACGCGTGTCCAGTCCTCGCCCATGATGGTCACTTCTTCTGGGTGTTGCCAGACGTTGAGTTGTTCAGGCCACAAAAAGGCGTAAGAGAtGGGACGAGTTTCCAgAGAGAAAACTTGGACTGGGCGCCTTGGAGGCATGATGCTCAaTTTAAATTCCATGGGGCTCTTCTTCAGGTCCAGTTCCATCTTCCCAGTGAAGGGGTAGAAGAACTTGGCCTTGACCAGAACCTTCAGACCGGTGTTGACCACTGGACTCCAgCTTTCGATGTTTGAGACCCAAGAGgaCACAAaGCTGGgTTtCAGCTCTCTGAaTATAaGTTtGATGTTGTGAAGTTTGCGGTTTGGAGTCAGTTGAGCCTTCAGTTGTCCAGTCAGACTCATGACGGTGGGCACGGAGGCGCGGTACcTGAGAGGGAAGCCCAAGCTGGTGGGGATCTTATAGGAcAGTTCGTGAGGAGGATTCCCTTGTAGAAGTAGAAGTTGTATCCCTCCTCCAATATTTGCTCGATCTGGCGGAAGTTAATCTGTCCTTGTTGGAAGAGTCGGCTGACTTCATCTGGTAAACTGTCCAAGCTGAATGGCAAGAAACCGAATTCCTGATCCTTGAATTTCAGGTAGAAGTAAGCTTTGGGACTGTTGGGGAAGTATTCGCGAGGCCGGATTCTCAGACTGCTGAACATTTCCTTCAGTTCTTCGCTTGGGTTGCGTGTGCGTACGCTGCGGGCGGTACGACGCAAAATTtCTTCTAGTGGCTTTTCGTAGTAGAATCCACGTGCGCCGAAGTATCTCCAGAAGATCCTTTCAAAACCTTCAGAcACGAAGCCAAAGGTGGTGAAGTATTTGGCCCAGAATCCACCGAAAATTGGGTTGACAGTCCAGgCCAGATGTCTTGGGAAGTAGGAGCTGTTGCTGAAGGAGCTGGCGAAGTCAACGTCCATTCCGAAGTTGTATTTTCGGGAGAAGAAGGATTTGTGGATCATTTTGCTGTAGCCCATGAaGAAACTGAaCGGAGCGAAGCGAGAGTGACGCAGAGCCAATTTCATGTCTTCGGCAAGGCGTTTCTCGCAGGGGTTGGTGGAGTTGGACATaGTGTGCATGTAGGTGAAGaCGAAGGATGTGACCTGGCGACTGGGTTCCATGAAGATAcGCTTGGCCATCTGGTCCAAAactGGGCGTTCGGGGAGGGTCTGGAAAATCTGGTAGGCGGAGACGATTCTCAACTCTGGGGGCTCGTAACGGTTCATAAATACAGGCATCAAAATCTTTTGAACTTTGCGTGGCATGAAGTCCTTGATTTGGCGGAGTGCCAAGACGGCTTCCACTCTCAAGAAGGTCGGGTACCTGGTTTCTTCCAGATTCTTAATGATCTTTTCCAGTTCGAAGATGCTCAAATCCAAGCCGGCGTTGCTGATGGATTTCATGTACAGAACCTTCTCTTCCCAGCTTGCCGATGAACGGAACTTTTGGAACAGAAGCTCCACCCAGCGCAGCTTCAGTTCTCTGGGACAGTAGGCcTGGGGGTTGACAACTTTGAATTCCAGGGCAAGGAGGTCCTCGTTTGGAGTGCACAGGGCGTTGATCATtGAGCCGAGGGTCAGGTACACTGATTGTCTCAGGAAAAAGACACGACGGCAAACTTCACTCTCTGCCAAGCTGAGAAGTTCGTTGATCATTTCCTTGCTGACGACGCGGATGTTGATGAAGCTCTTGATGGCCAGGGAAGCCATGATTGGTGGGATTTGTCTGCTCTTGATTTTGTGGACGAGGAAGTAGACGTTTTCCTTGGTTCCTGCGAAGGCGATGGCATCCACTATCAAGCTCTTGATCTTCTTGTGTTGTTCTGGGgTGAAGTCGGACGGGACTTGGACGAAGAACTTTTTCCAGATCTTTTCCAGTTCCTGGCGTTTCAGGATTCTGAAGAAGATCACCAAGTTGTCGAAGTAGCGTGGAGCTGGGTCCTCCACCTGTTCCCGGATGTTGGAGATCAACTTGCGAGgATGGAAGTCACAAATTGGACGTTGTTGCGGATGTCAGGGTATGGAGTCTTGGAGTGGAATTCTTCGTCTCCTTCCATGAAGAACTTTTCCTTGATCACATCCCAGTCAGGGCTGTAGATCATCTGGGAGTCAGATGGGATGGGACTGgTGGGTTCACTGACTTCTGTCTCCACTGGACCACTCCTCACCAAAACCAGAGTTTGATTGACATAGGTGATGATGACATTGCCTTCTTCGTTGAATGGGACCACCACATAATGGCTTTCCACCTTGGCTCTTTCGATGATGAATGAATCAGGCGTGCCaGAGATGTTGTAGTTGAACACTGTGCTGCTCTTCAAAAACCTCTCGTCGCTGTTGTACTTTCTGTCGCAGCTGGGgCATGGATCGgAGAaGCGgAaGTTGTACTtGATGTGTGGgCGTTtGACGCAaCTTTCGAAGTTGATGGTCTTGGAGACGTTGAGGACGGGTCCAGAGGTGTAGTATGGATGGGGCTCGTTGACCACGGTGTACAGGGTCTCGCATTCTCCTTCCAAGGTGTTCTCCATGACGCGGTATGAGTCTCTGGTTGGATCGAGTGGGCTGGCTGGTTCGTTGAGAGCCAAGGCTTCTTCGCTAGCTCTGACCACATTCTGTCGTTTCAAGTTGACTTGAAGCAGGTTCAGCACACCACGCTTGATGTTGGCGGACCATGGCTGCTCGATACCGTCGAAAACGATGTTACTGATCAAACCGTCCACGTAGCTGAATCTCACGGGTGCCATAAGCTGCTGGCGAAGCTCTTCGCTGATTGGTGCGTTTTCGAagACCATGAAAGGCAAGATCACtCTGGGGTTTGGGATTGGTCGATTGAGTTTTCCCATGCGGACATGGTTGAATCTCAAGATGGCACTCTCCGGAGATCTGAAGATCAgGGAAACCAGAGCTTGGATTCTTTTTCCAGAGTGCTGCTTGCTCGACGATGGAaTTCCGGTCAACAGCTGTCCGTTGTAGACgAACTGGTATTCTCGTTGCCCGCGGAAAACGCTTTCCTtGATCATGTATTCGGGCATTTTCTCctCCAGCCATCTCAATTCAGGTATCCGTGAGTTCACGGCACCCAAGGTGCagAGCACCAAGGCGACAAGAAGCTtCaTATTTCAAAGAAGCTACAGTACTGCAGAGACAAaGgcGAGTGAACAACTTTGACCGAGGAAATCAGAACCAGCCAATCAGGCGGCGTCTCACTGCAGAGAGCGATTGAaCACT
>isotig01004,cytochrome c oxidase subunit I,74811
TtGATCGGGACTTATTTCTGGCGGTGATTTTtGTTAACCAGCCAtAAGGAGATCGGtACcTtGTACTTGTTGTTTGGGTTGgTGGGGGGTTGgTGGGGGgAaGGTTTtCTTCTCTGATCCGTTTGGAGTTAAGGAGGTTGGGGCAGCTTTTGGGAAGGGACCAGCTTTATAATGTTATCGTTACCGCCCACGCTTTTTTGATGATTTTTTTtATGGTAaTGCCCGTTTTGATTGGAGGGTTTGGGAATTGGCTCCTTCCGTTGATGACCGGGGCCCCCGATATGTCTTTCCCCCGCATGAaCAACCTGTCTTTCTGGCTTCTCCCTCCCGCCCTGGCCCTCTTGGCCTCTTCATCTTTGGTGGGTGCaGGGGCCGGGACAGGGTGGACTGTCTACCCCCCCcTCTCCAGGGCTAGGGGTCATAGGGGGAGGAGGGTGGATTTGGCTATTTTTAGTCTCCATCTTGCAGGGGCCTCTTCCATTCTTGGGTCGATTAATTTTATCGCCACAGTCTGCAACATGCGAGGGGGAGGGGTCTCATTTGATCGGATCCCCCTCTTCGTCTGGAGGCTCATTTTGACGACTATTCTTCTTGTTCTTTCTCTCCCGGTTCTTGCAGGGGGCATTACCATGTTGTTGACGGATCGGAACATcAACACCTCTTTCTTTAATCCTGTGGGGGgAGGGGACCCCGTCCTTTTCCAGCACCTCTTTTGGTTTTTtGGCCATCCGGAGGTTTATGTTTTGATTCTCCCTGCCTTCGGCATCATTAGCCATAGAGTCTTATTCTTTACGGGAAAGAAAGAGATCTTTGGaTCTCTGGGGATGGTGTACGCTATAATGGCTATCGGCCTTCTGGGGTGTGTTGTTTGAGCCCACCACATGTTTACGGTGGGGATGGATGTTGATACCCGCGCCTATTTCACCAGGGCTACGATAGTGATCGGGATCCCCACCGGAGTGAAGATCTTTAGGTGGATGGCTTCTATACACGGTAGGCATTTCATCGATACCGTGGTCGGGCTTTGgGCTGTGGGGTTTTTATTCCTTTTTACCGTGGGAGGGGTGACAGGGATTATTTTGGCCAACTCGAGATTGGATGTCATTCTCCACGATACTTATTTTGTCACCGCCCATTTCCATTATGTACTGAGGCTGGGGGCGGTGTTTGGTCTTATGAGAGGAGTGGCCTTGTGATTGCCAGTCGTTTGGGGGTTGGTTTATAACTCTCTCCTCTCCAAGGCCCAGTTCTTTCTGATGTTTGTGGGGGTAAATTTCACTTTCATGCCGCAGCATTTTTTGGGATTGAATGGAATGCCACGGCGCTACAGCGACTTTGTCGACTTCCACCTCTCCTGGAATTCGTTGGCCTCTCTGGGGTCTTTAGTCAGGCTTCTCTCCCTCCTCCTCTTTCTTTTTATGAGGTGGGAGACCCTCCTCTCCGGTCGGGCTCTCCTGAGGCCCCAAGCGCAGGGGTTAGAGTGGAGAGTCGGGAGGCCCCCTAAGGAGCATACGTACGAGGAGAGAGTCGGGGGTTGGTGGGGGTAGTGATTTCGCcGTGGCAGATTAGTGCTtAAAaTTTAaGCTTTTAATATTGGGG
>isotig01005,cytochrome c oxidase subunit I,74811
TCACTACCCCCACcAACCCCCGACTCTCTCCTCGTACGTATGCTCCTTAGGGGGCCTCCCGACTCTCCACTCTAACCCCTGCGCTTGGGGCCTCAGGAGAGCCCGACCGGAGAGGAGGGTCTCCCACCTCATAAAAAGAAAGAGGAGGAGGGAGAGAAGCCTGACTAAAGACCCCAGAGAGGCCAACGAATTCCAGGAGAGGTGGAAGTCGACAAAGTCGCTGTAGCGCCGTGGCATTCCATTCAATCCCAAAAAATGCTGCGGCATGAAAGTGAAATTTACCCCCACAAACATCAGAAAGAACTGGGCCTTGGAGAGGAGAGAGTTATAAACCAACCCCCAAACGACTGGCAATCACAAGGCCACTCCTCTCATAAGACCAAACACCGCCCCCAGCCTCAGTACATAATGGAAATGGGCGGTGACAAAATAAGTATCGTGGAGAATGACATCCAATCTCGAGTTGGCCAAAATAATCCCTGTCACCCCTCCCACGGTAAAAAGGAATAAAAACCCCACAGCCcAAAGCCCGACCACGGTATCGATGAAATGCCTACCGTGTATAGAAGCCATCCACCTAAAGATCTTCACTCCGGTGGGGATCCCGATCACTATCGTAGCCCTGGTGAAATAGGCGCGGGTATCAACATCCATCCCCACCGTAAACATGTGGTGGGCTCAAACAACACACCCCAGAAGGCCGATAGCCATTATAGCGTACACCATCCCCAGAGAtCCAAAGATCTCTTTCTTTCCCGTAAAGAATAAGACTCTATGGCTAATGATGCCGAAGGCAGGGAGAATCAAAACATAAACCTCCGGATGGCCAAAAAaCCAAAAGAGGTGCTGGAAAAGGACGGGGTCCCCTCCcCCCACAGGATTAAAGAAAGAGGTGTTgATGTTCCGATCCGTCAACAACATGGTAATGCCCCCTGCAAGAACCGGGAGAGAAAGAACAAGAAGAATAGTCGTCAAAATGAGCCTCCAGACGAAGAGGGGGATCCGATCAAATGAGACCCCTCCCCCTCGCATGTTGCAGACTGTGGCGATAAAATTAATCGACCCAAGAATGGAAGAGGCCCCTGCAAGATGGAGACTAAAAATAGCCAAATCCACCCTCCTCCCCCTATGACCCCTAGCCCTGGAGAGGGGGGGgTAGACAGTCCACCCTGTCCCGGCCCCtGCACCCACCAAAGATGAAGAGGCCAAGAGGGCCAGGGCGGGAGGGAGAAGCCAGAAAGACAGGTTGTtCATGCGGGGGAAAGACATATCGGGGGCCCCGGTCATCAACGGAAGGAGCCAATTCCCAAACCCTCCAATCAAAACGGGCATtACCATAAAAAAAaTCATCAAAAAAGCGTGGGCGGTAACGATAACATTATAAAGCTGGTCCCTTCCCAAAAGCTGCCCCAACCTCCTTAACTCCAAACGGATCAGAGAAGAAAaCCTTCCCCCcACCAACCCCCCACCAACCCAAACAACAAGTACAaGgTACCGATCTCCTTgTGGCTGGTTAACAAAAaTCACCGCCAGAAATAAGTCCCGATCAA
>isotig01008,ribosomal protein L19,74811
GTgACGCTAAAAGCTGTGCGTaGTAAGTTGCTAAATTTATTGCACTATTTTGCTGGTTTTTTtGAAATTTTTTGCAGTAATAAGGATTAATCAGAGATGAGTAACCTGAGGTTGCAGAAAAGGCTGGCTTCGGCGGTTTTGAAATGCGGTAAAAACAAAGTGTGGTTGGATCCGAACGAAGTTAGCGAGATTTCCAACGCCAACTCTCGTCAGAATGTCCGTCGTTTGATAAAGGACGGTTTGATAATTCGGAAACCAGTTGCTGTGCATTCTCGCGCTAGGACCAGGAAAAATGCAGAAGCCAGAAGAAAGGGTCGTCATATGGGGTTCGGAAAGCGACGGGGGACAGCCAATGCTCGGATGCCTAGCAAAGTGTTGTGGATGAGACGAATGAGAGTTCTGAGGAAACTACTGAAGAAGTGTAGAGAGTCGAAGAAAATAGATAAACACCTGTATCACATGTTGTACTTGAAAGTGAAAGGAAATGCgTTCAAGAATAAGCGCATCTTGATGGAaTACATTTTCAAGAAAAAGTCagAgAAaaGGCCCGTTCCAAACAGCTGGCTGAGCAAGCAGAGGCTCGGCGTACCAAGAACAAAGAGGCGCGGAAACGACGCGAGGAGCGACTGGCAaTTAAAAAGCAGGAATTACTGCTGAAAATTAGCGAAACAGAAAGAGCGGAAGCAGAAGCAGAAGGGGAGAAGAAAGAGAAAGAAGAGAAGAAGGAAGAAAGTAAAACGGAAAAGCCGAAAAAAGGGAAAAaGTAAAGAAAaTtGAAATTTAAAAGGATTTtGTGGATTGCGTAACGTGAGTtcTGGTTCGgCGTTGGCTTTtAAATAAAAATGTTGgCGaC
>isotig01009,ribosomal protein L19,74811
AAGTTGCTAAATTTATTGCACTATTTTGCTGGTTTTTttGAAATTTTTTGCAGTAATAAGGATTAATCAGAGATGAGTAACCTGAGGTTGCAGAAAAGGCTGGCTTCGGCGGTTTTGAAATGCGGTAAAAACAAAGTGTGGTTGGATCCGAACGAAGTTAGCGAGATTTCCAACGCCAACTCTCGTCAGAATGTCCGTCGTTTGATAAAGGACGGTTTGATAATTCGGAAACCAGTTGCTGTGCATTCTCGCGCTAGGACCAGGAAAAATGCAGAAGCCAGAAGAAAGGGTCGTCATATGGGGTTCGGAAAGCGACGGGGGACAGCCAATGCTCGGATGCCTAGCAAAGTGTTGTGGATGAGACGAATGAGAGTTCTGAGGAAACTACTGAAGAAGTGTAGAGAGTCGAAGAAAATAGATAAACACCTGTATCACATGTTGTACTTGAAAGTGAAAGGAAATGCgTTCAAGAATAAGCGCATCTTGATGGAaTACATTTTCAAGAAAAAGTCagAgAAaaGGCCCGTTCCAAACAGCTGGCTGAGCAAGCAGAGGCTCGGCGTACCAAGAACAAAGAGGCGCGGAAACGACGCGAGGAGCGACTGGCAaTTAAAAAGCAGGAATTACTGCTGAAAATTAGCGAAACAGAAAGAGCGGAAGCAGAAGCAGAAGGGGAGAAGAAAGAGAAAGAAGAGAAGAAGGAAGAAAGTAAAACGGAAAAGCCGAAAAAAGGGAAAAaGTAAAGAAAaTtGAAATTTAAAAGGATTTtGTGGATTGCGTAACGTGAGTtcTGGTTCGgCGTTGGCTTTtAAATAAAAATGTTGgCGaC
>isotig01027,transmembrane 9 superfamily member 2,74811
AAAGCTaCGACAAGaGAAACCaGCAgATTAACAaCATATCcGCTGAAATTTTAACCAGAaTaCcAAAAaTCAAGTAATATATCCAAaCTCTCTATATTCTAAACTTTAGCAACTTCTCCAGGTTCtGTTtCATTTtCAGCCTCTTTTTTGTCTTTTTtCCCGTTACTGTCAGTAAGTTCCTGATTTTCCGTGGAATCTCTGGGTCGTTTGCGAGCTTGCTGTACACGATcTGGCaGCcTcTCGATTCCAAGAATCTTGTACAGCTGATTGAAAGCAATCAaCcGAaGagCATGctGGGCGCTGgATGTgaTATCcTcTCGCtGTTGCGGTGACAAACCACCAACCGCATCAACAACATCTTTCTCGCAAGGATCCAATAAGCCAGGACCATTAGGGAGGagAATTCCTGAAGCTACCGCTTCAAAAACACGTCGAAGGGCGTCACCAGGGCTCAAaGGTATTCCTGCAGACGTGAGGaCTTTctCCACTAACAATTCCAAAGCCCAGTTAGAGACAGGAGCCCAAGTTGGTATGCGCTGGCAAATAtcTCTCATGATCCTAAGCGTAATAAGACAGGActGCAGACTGGTGCATCTAGCCTGGAACCATTTGGCGTGGCGTAGATCGGCCAGCGCCTCcAAaCATTTTTGTTTTtCCAAAAGaTCAGGAGGATCAGGCTTGCCCGTAGCTTCTCCTTCCACACCATCCCGCATCATTACGGACGTAAAAaTtAtCTtCACCACAGATTTCGGATCCGTACTGGAGGTGACAATCAAACTTGCCtGTTCTGGAGCTATAGCAACATCGTATTTCTCCTCGCAAACATTAGCTAACTGTTGTGGCATCAGACCGTAGACTTTAGTGAGGAGAGATCGAGTCGGCTTCTCAGAACACAACACCACCAACATAaCGTTCAAATCACCGCGAAGCAACAAGCCCTTCGCCAACAGTCCAACGCGCATCACACCCTTAAgCAGACGCTCTTCTTGGGAaGCAGCTTCcTTTCTtCTTTtCCTtCTTCCCCTTTAACTTCTGCATTTTTAGGTtCTTCTTTCTTTCCTTtcTCcTCcTCTtCAgCGAAaTGgTCGgAAACTCCCTtCAGGGCTTTCTCCAAATTTCCCACAATTGTCTGAACAGCAGCCAATTCTtCcTCAGTTGGGTAAACACTGGTGTGTTTAGCCATGCTGTGTCGATCaTCCATCGATTCCCcAACCCGAGTACCTCCAGATCCAGGAGCAAACAAAGGCCTCGGGGggCCCAGCGAAGGTGTCATCATTTGATTCTGGTACATGGCTCTCATGCTCCACAGTTCTTGCTGACGCAGACGCATTAGTTCTTTTCTCAGTTTTTCCTCACTCTGTCTACGGTtCcTACTATTAGGCGCAGGCTTGACGTCCACCTCCAGTTCaGGATTTACTTTTTTCTTAAACTGCAACCTGTGTCGC
>isotig01029,vacuolar protein sorting 29,74811
ATtGgtCCcGCACcGTAGGGGgTAAGgTTCATTacccccccGTAGGGAGgTACAAAaCGtCTAACTATCaGATTAaTTGAGgCCTGCCTACCAAcTttAACtGAGGGAGAGATAaCcACCAcTtATTCTACGTCTgtcATCTGATCTTGGTCGTACCGATTTATTtCGTTATCCGATCACCGAAGagAAATGCTGGTTCTtATTCTGGGTGACCTTCACATTCCTCATCGTTGTCAtAATTtgCCAGCAAAATTTCGGAAACTGTTGGTTCCTAACAAAATACAGCATATTCTTTGCACAGGAAATTTATGCACAAAGGAATCCTACGACTATTTAAAGTCTTTGGCTAGTGATGTTCATGTaGTTCGCGGTGACTTCGATGAAAATCCAAACTATCCTGACACCAAAGTTGTtACAGTTGGTCAGTTtAGAATTGGTATTTGCCAtGGCCATCAGCTGGTTCCTTGGGGTGACCCtgAAATTCTCTCGtcGcTtAGACGCC
>isotig01047,ribosomal protein L18a,74811
tAatttttttaTtCAATAACAACAaCAAAaGTaTCCCTTAGTtAAGgACACTCTGTTcAAAaCTTtATCACGGgAaaTGTGTtcTtGgTCTtGCGgTGgTAAAGCGAGACAGTTTCTTCCGCTTtGCAACTCGATGGGACAGCGGGAACTTGATTTTTGAATTgTGGAACTGtGTTACaTATGGTCGTTTGCACTCGGAaGGTTtGATTTCCTGCAcTTtCAGAATTTGTATAGAGTCAGCCTGAGCTCGgTGACGtGCTCCCATGTCTCTaTAGCActGaGTAACAGCTGAGGCcActGTAAGgTCCCGATATTCCCTGTACATaTTGTGtGTGCCAGTACGGGAaTCGTAtctcAACCAAATtCcaTAATTTTTAACTCTAGTCGGCTTCTTTTCGTAAACtGGCTTgaCAGAAAGTATCTctCCGgCAGTTTTCTtCAATTTTCTcAaCATTTtCGTAAAaTACCAAAACCTtGACTTTGCTATgatcGTATTTGGAGCAAAGAtCcTCATCTTATACAAAGGAGGTGcTcTgTCCTtgTctGTTGGGAtcTTCCGGCCTACTACGATGTACTCTCTAAGTTCTCCATTTGCCTtCAAACCCATGTtGCCTTCCCACAAATCAATCCTGTGCAAGTGCAGCTCGTCACCAAAaTCTTTAaaCgTTGGGTAAAAACC
>isotig01099,ribosomal protein S19,74811
CCTAaTtGCCAAaCCAATTTTATTGCCTAAAATTTGTTAAAGTTGAATTTTTTGTTTGAAAaGATTATCGTTTTcGGCAGgGCCTCAGTTTTtCAGGATGGGTCGCGTGAGTGTGAAGGACGTGGAtCAACACGAAATTGTGCGCCAGATAGCAGGTTTCCTGAAGAAGTCAGGAAAAGTGGAAGTTCCTGACTGGGCGGATCTTGTAAAGTTGGCCAGGTTTAACGAACTGGCTCCAGTGGATCCCGACTGGTATTACACCAGAACAGCATCCATCGCCAGGCACCTGTATTTGCGTTCTCCTGCAGGTGTTGGAGCTTTTCGGAAAGTTTACGGCGCGCGAAAGAGAAATGGAACGGCACCTCCACATTTCTGCAAAGCGGATGCAGGCGTTATCAGAAAATGTCTGCAGACCCTGGAATCCCTGAAGTGGGTGGACAAACACCCAGATGGTGGGAGAATTTTTACAAAGCAGGGAAGAAAaGATTTGGAcAGAATAGCCTCCCAGATGAAACAAAATATCAAGGCTAGTGATGAATCTGCAGCCTAAAAATGAAGATAAATTTTGtGGTGATTTGTGCTGAAAATAAAAaCTGTTtGga
>isotig01140,Isoleucyl-tRNA synthetase,74811
CTGgAAGgaGAAAAAAaTtCCGCCATGCTCACTCACACcATCCGCAAACAGCCTTGGCTACTCGAAAATGACATGGTCAAAGAAGTGTTTGAGCTCGGAAAGGGACATTtCGGAACCGTACAAAGAGGAATGTTGACAATGCCCAGCGACAAGAAAACCGTTGCaagCCGgATCCAGCAGTGCCTTGGTTCACGTGGCAGTAAAagTGGCAAAAAgCCTtCCGTCgcTCGCCTCaCTCACTTGATACACCAAGCaTcAAAATGGAaAgAATTCCAACAtcAAAACATTCTCAagTTTTATGGACTGGCAaTACAGAAACAACCGATCaGGgTGgTGgTGGAATACGCcAaTGgaGGTTCTTTGTTGgAaTACTTGCGgAAAGAGGGCCtgCGAATGgTCTCTTTGagAGAAAGAATTCGGTACTGcATGGAAGCAGCAagaGGAATGGAGTACTTGGAGAaGAAGAAATGTGTTCATGGGGATCTCAcGgCCAAGCATTGCCTCTTGGATGatGACAaagtGCTGAAacTTGctGATTACGGATTGTATACTGGAGAaacagAGAgCAAACCaGATtGGAGAATCAGAAGATGGTGCGCACCAGAAACAATACTCACCTCCATTCGTACcTTTCAaTCCGACGCTTGGGCCTTTGGAATTCTAATCTGGGAAATCTTCAGCGATGGTTTGAAACCATACAAAGGACTGACCACCATGGAGATGTCACAGAAAATCGTCATGGAaCATaCaGAaTGGATCCCC
>isotig01156,methionyl aminopeptidase 2,74811
CcAatATCGACAGCCCCCATTGCAACAGTCAATAAtCGTCACCCcTGCTAACCACTtCCTTACAGgTTGGCCGCAaTAAAACCGTATGTTCCCACTGtGCCGTGTAACAGCCCTTCACATCACACAAAGGTGGATAGGCAGAAACTATTTCTTTCTCACATAAATCCTTCAATGCCATTAGGTATTTCGTCTGATCCAATCGATCCAACCATCTGCGACAGAATGCCAATGTCCCAAAGTTTTGATTAAtAACATTCAACAACTGTTTACTACGaGCCAGTCTGAGAGGCACCCTGGCTTCTTCGAAATTCTTCATATAATGTGAGCATtCCATGTCGTCGTGCACaTATCCCTTCCCAGTACTCCCGAACGTCTCGATTGCATAGAACTCGTTTTCCTCCATCTTAGTTGCTTCTCCTCCTTTGACAATTGGGACAGTTTTCCCCGCGTGTATGCGGTAAGgACCAATCGAATGaCCATTCAAATTTCTAATAGGGCGAACCGTGTAAGTCTTTCCGTCCAGCTCTACCTCGTaTGACGTCATGACTTCTTCTATCGCCTCCCCAACATCACACAaCcGAaCGTCTATTCCTGCCGTCTTTACTCCTGTATTTGTTGCATCTCTCACTGCTTCTACCAATTTTtCGTACCTCGGATTGAAATGTACAGTGAAAGCACAATCAACAATTCTACCATGTACATGAGTACCGAAATCAATTTtGCATACATCGTTTTCTCCCAGAATCGTCTtATCACCCGCATTTGGAGTATAATGCGCAGCACAGTTGTTTAAACTACAGCCTGTTGGAAAAGCTAAACCTGCTtCCAAACCTTTCTCGTTGATCAGCTtCcGAGAACAAGCTTCCAACCTTTCGCAAATATCAATCATGTGCAGGCCGGGTTTTAGCCACGATTGAACCCACTGTCTAGTTTGCCTATGAGCTtCcGCTGCGCGTCGAAAATCTTGATATATCTCCTCGTGCCCTCTGTCTAATGCCTTCTTTtCTTCACTAGTCATGCGATTGACAGCAGTGCGATCGTCCtGACTGACTGgaTAGTCAAAAATCTCTCCCAATGGAAAATCTCGATTTGGGTAAAGCTGATCAATCGGTATCGATGGCGGATctGTTTGCTTCAAaGGCCCATTAATCATTGAATTATCTTCCTTCTCTTCTTTCTCTGAAACaCCTTTCTTTTTGTtCTTTTTCTtCTTGGGTTTACCTCCGGCTTCATCTGTTAAGGCACTATCTGCAAGAGTTTCGGATACGACAACACCATTGGTCTGAGCAATAGCTtGCTGTTTTtCCTtGGCTGTTAGCGgCTtATCTAACTGTTtgaTAATCTCGTCTATTtCATCAAGTTCATCcTcATTTGCACCGCcTTTTTtCTtGgCTCGTTTCTTTTTCTtCTTTTTtCCTGAAGCTGCTGCTATCAAGGAAGTTTCTTCTTCCGGCGCAACACCGCTTTCTATGCTTTCTCGGCGGTTCTCGTCACCAAGGTCACTTTTATCACAATCTTCTTTCGTTTGTAAGCCAGCCATCATCAGTTAGCTCTCTACCTGCTCAGATTCGGATACCGTTGCCTAACTTGTCCTtGCTACCTAGCCTACCtAAATACAAATTTTAAATTCATCCATGGCGGATTGgAAAATCCACGGTCcACcGTCGgCAACTacT
>isotig01157,heat shock 10kDa protein 1,74811
GgTTTAGTCTCTcgtgcTGcTGTtGCTGTtGCTGTTGCTACTTTGCTTCCCGCTCGGGGCTGAAGTTCGTCAGTGTGTTGGGCAGAAAAAGACGAGAAGAAGATTAGTAGTTAGAAGAAGTGGGAAAGAAACAAGATGTTTCCATGTGCGATTCGTAGGGGAATTCTTGCTTCAAAAAATGTACTCCCAGCAATATCTtCGTTTGCCAACTACGCAACTGATAGCACGAATTTGAAAGAGGTGATAGGAGAAAAGATAGTTGAACATGGGAAAAAAGTCATTCCATTCCGCAAACAACACGGCAGTACAGTTATTCAGAATGTCACAGTGGACATGGTTTACGGgggTATGCGAACTATGAAGGGGCTGGTGTGCGAAACGTCGGTGTTGGAtCCGGAAGAAGGTATCCGATTCAGAGGTTACAGTATCCCcGAATGCCAGAAGTTGTTGCCGAAAGCTGTGACAAACGGAGAACCATTGCCAGAAGGAATTTGGTGGTTGCTGTGCACTGGCGATATCCCTAACgAACAGCAGGTGAAAGCTGTAAGCAAaGAATGGGCGAAGCGAGCAGATCTGCCGGACCACGTGGTAGTGATGTTGGACAACTTTCCTCAGCATTTGCATCCCATGTCCCAGTTTTCAGCTGCCATTGCTGCGTTGAATACGGAAAGCAAGTTCGCAAAGGCCTACCAAGAAGGAAGTTCAAAAGCCTCCTACTGGGAGCATGTCTATGAAGACTCcATGGActtGTTGGCGAAGCTGCCGACTGCAGCCGCTATGATATATCGCAACTTGTACAAGGATGGGACGAGCGTGGGTGCCATAAGCCCCGATAAGGACTGGTCAGCAAATTTCACCTCCATGCTGGGTTACGATGACCCACAAGTgACCGAGCTGATGCGACTGTATCTTGTCATTCACAGTGACCACGAAGGAGGCAATGTCAGTGCTCACGCTTGTCACCTGGTGGCcAGTGCTTTGTCTGATCCCTACCTGTCCTTTTCGGCCGGCATGTGCGGATTGGCTGGTCCTCTTCACGGTTTGgCCAATCAGGAAGTTCTGATTTTCTTGAACAAGGTGGTTGGGGATTTAGGACACAATTACACGAAGGATaGTTTGAAAACTTGGGTGTGGAATCTCCTGAAGTCGGGACAAGTTGTCCCtGGCTACGGTCACGCAGTGTTGCGAAAAACCGATCCCCGATACACATGCCAACGAGAGTTCGCAATGAAGTGGCTTCCAAACGATCCCATGTTCAAGCTGGTGTCCAATCTGTACGAAATAGTGCCGGATATCTTGTTGGAgCAAGGAAAGGCCAAAAACCCATGGCCAAACGTGGACGCaCACAGCGGAGTTTTGCTACAACATTACGGTATGAAAGAGATGGGATATTACACcGTTTTATTCGGAGTTTCTCGaGCCCTGGgTTGCATGTCTCAATTGATTTGGGATAGAGCCATGGGGTTgccGcTGGAGAGACCCAAGTCACACAGCACCGATGGCTTGATGCAGTTGGCCAACAAAGCTAAAGCCACAGCGGgTTAGGTTTGATCGAATGAAATAGCAATTAcaCTGTATTTGTGTGAGGGAAAATCTTTTCTTCAAACTTTACCATTAGGATTTCCAATGTTGACACATAATTTTCACATAATCTTACAtattATTAGTGACATTTTTCTTTGTCTAGATGTACGTTGTTGTCTTTTTtGTTTGTTGGTGCAATTTTGTTTAGCAATTTCTTCAACTGACTTATACCGGTAATGAATGTAGTGTTTACGGGAAATTTTGTTCGTTGTTTGGCCCACGCAAGTGATGTTTTGTGGTGATCATAATATAAGCAGTAGGCTAGAACTtGAAACTCCGGTGGATGGCTGTTCTTTtCAAGTATAGCGTATTAAACAAAAAaTAAaCaTTTCAATTTTGACTACAGACTACTAAACGTAACAAACAATTAaCAAAAAACcTaGAGCAATTGACTCTTACGTCAAACATGACTtGAAATCATTCAtATTTCTtGGAaCAagTCAAAattcccAGCTCcAcTTTCCCATGATGTCCGATTCCCGATATATGTAGTATTCCTTTTcTtCTGCCACAACTTTCGTtCCACCGTATTCTGGCAACAGCACCTTATCTCCAACGTtGATcGACAtAGGAATtGTTtGTCcATCcTCGCTTCTTGTTCCAGAGCCCACGGCAATCACAGTGGCTTCTAAAaCTTTTCCCTGCGCTTTCTCAGGAATCATTATACCCCcTTTTGTCTTGGTCTCCGGCGAAAATTTCTCCACCAATACCCGGTCAAACAATGGCACGAAATTCCTCATTGACATGCTTGTAGACGATCGTCTCAATAGCGTGAGGAACACCATTTTTGCAGATTTATTACTGAACGAGCACAAGAACTATTCGGACACAATAGTTATTCCACGAAACGTCTAGCTTACTGGAAATTTCAGCTAAATTTATCTGCTGCTTCGAATAAAAaTttCACTTTTTTACCAGATG
>isotig01175,O-linked N-acetylglucosamine,74811
TGATGTTAAgCCAATAGTgaGAGAAACTGAGgTGGCGTATGGtccAGAGAaagAaGtGAAAAaGaCcGAaGTGGttatGCccTTTtGGAaTTGCccACcACCGCcgCCGTTGAAAcAaTggTCTCcAgTGGTCATGtccAaGCATCTGTTGAAGGAatCccTGTTCAGAATGGACTAACAACCCTCAGTCAGACACACGTGAAAGCAGCTACCGGCGAAGAGCTTCCcCAGACGATACTGGTAACAAGTCGTCAGCAGTACGGCCTCCCGAACACGCTGTAGTGTActGCAACTTCAACCAGCTcTACAAAATTGACCCACCCACATTGCGAATGTGGTGTGACATACTGAAGCGTGTTCCGCAAaGTGTTTTATGgCTTCTCAGATTTCCTGCTCATGGGGAaGCAAATGTTGTGAAATTCTGTCAAGATAACGGAGTAGAACCCTCTAGAGTGATATTTAGtAATGTGGCTGCCAAGGAAGagCATGTCcGTAGGGGCCAaCTTGCTGACGTTTGTTTGGACACGCCGCTTTGCAATGGTCATACCACGGGAATGGATGTCCTTTGGACTGGAACACCAATGGTGACTTTGCCTTTGGATACTTTGGCA
>isotig01176,Isoleucyl-tRNA synthetase,74811
AGAAACAGGGATGTTAACAGTTAACCTGAACTTGATTGCcTTgCCCcTAGCctAGGTTcTTGTtcAGaGAACAGGAAGaatAAACAAAAGAAAATGCCAGGAGAAGTTGCGTCcAGTTCAGAAGGTGTTGTCAGTCTCACTAAACCAGTAGGAAAACCTTCAAAAGTTGGAAAaGAATTACCTGTTTCTAAGGTAGTAGTGCATCCACTGGTGTTGTTGTCAGTGGTGGACCATTTCAATAGGGTGACCAAGGTGGGGCATGTTAAGAGAGTTGTTGGTGTtCTCTTGGGCAGCTGGAGACAAAACAAGGTCTTGGACATCGCCAACAGTTTTGCAGTTCCGTTTGATGAAGAAGACAGAGCGAATGATGTTTGGTTCTtAGATGCAGAATATTTGGAAAAAATGTATGGAATGTtCCACAAAGTtGCAGCAAAAGAGAAAATAGTTGGATGGTATCACACTGGGCCCAAACTGCATCCAAATGACATAGCCATCAATGAAAATTTGAAGAAACATTGTCTGAATCCAGTTTTGGTGATTATAGATGCgAaGCCAAAGGAAaTAGGTTTGCCCACAGAAGCATACATAGAAGTGGAGGAAATTCATGAGGATGGTACTCCACCGGTGAAAaCATTTGAACATGTTCCCAGTGAAATCGGTGCTGAAGAGGCAGAGGAAGTTGGAGTAGAACATTTATTACGAGATATCAAAGATCAAACAGCGGGTACCCTGTCCCAGAAAGTAACCAATCAGTTGCAGGGaTTGAAAGGTTtGGAGAAaTTTTTGACAGACATCTCCAGATATTTGGACGAAGTCAGCAGTGGAGAATTGCCTATGAACCATTCCATCGTTTATTTGTTACAGGACGCTTTGAATTTGCTGCCAGATGTGACGTGGCCGGAGCTGATTCGTTCAATGAACGTTCAAACCAATGACCACATGCTTTGCATTTACATGGGCTCTCTGATGCGTTCAGTGGCAGCTTTGCATAATTTGATAGACAACAAATTGTCATTGCGAGATGCTGAGAAAAACGCAGACAAGgAAAGGGAAAaGAAAGAAAAaGAAGGGAAGGAACCAGAGAAAAAAGAAGAAAATAAAAaGGAAAAagCAGAAGGGgCGAAAGAGGgAGAaGgAACcAcGgAAAaaGAGAAAAAA
>isotig01231,elongation factor 2,74811
CAACAAGATGCGGGCTCAAAGCGTGgATTTtGTCAGTTCGtATtGgATCcAATTTtCAAAGTGTtCGATGCAATtATGAACGCTAAAAaGGAagAAACGaCAAAaCTTATAGAGAAATTAGGAATCAAGTtAaCACAGGAAGATAGGGAcAaGGAaGgCAAGCCGCTTATGAAGACTGTGATGCGCAAGTGGCTGCCTGCTGGTGATACTATGCTaCAAaTGaTCTGCATTCATTTGCCCAGTCCTGTtACTGCCCAAAaGTACAGGATGGAAATGTTGTACGAAGGTCCTCAGGATGATGAAGCTGCTATCGCTATCAaGAaTTGCGACCcTAaCGgTCcTTTGATGTtATATGTGAGTAAAaTGGTTCcAACCAGCGACAaGGGCAGGTTTTACGCCTTTGGTCGtGTTTTTtCTGGAAAaGTGGGAACGGgATGAGAGTTAGAaTTCAAGGACCCAacTATACTCcTGGGAAAAAAgAGATTTGTATGAAAAaCCAaTCcAACGTACTATCTTGATGATGGGTCgATACATTGAACCCATCGACGACGTGCCTGCGGGCAGTATTTGTGGTATGGTTGGCGTTGACCAGTTTTTGGTTAAAaGTGgCACCATTaCTACGTTCAaGGAAGCACATAATCTCAAAGTAATGAAATTCAGCGTTAGCCCAGTTGTTCGAGTGGCAGTCgAaGCAAAAAGTCCATCTGATTtGCcTAAACTGGTAGAaGGATTAAAGCGACTTGCCAAATCTGACCCAATGGTTCAGTGCATTTtCGAAGAATCTGGAGAACATATTGTTGCTGGAGCTGGAGAACTCCATCTTGAAATTTGCTTGAAGGACCTTGAAGAAGATCATGCTGCAATTCCTTTGAAGAAATCAGAACCAGTCGTTTCCTACAGGGAAAGTGTTTCTGAACTATCCGATCAAATGTGCCTCAGCAAATCTCCCAATAAACACAACAGGTTGTTCATGAAAGCCCAGCCTATGCCTGACGGCTTGGCGGAAgaCATCGATAAAGGTGAACTTGGGCCACGAGATGATCCCAAGAACCGAGCTAGGTTGTTAGCGGAGAAATATGAATACGATGTGACTGAAGCTAGGAAGATTTGGTGTTTtGGTCCTGATGGCACTGGACCCAACCTCTTGATGGACTGTACTAAAGGGGTCCAATATCTGAaTGAAaTTAaagATTCTGTCGTGGCAggatt
>isotig01274,Isoleucyl-tRNA synthetase,74811
CGTTtGAATaTAAAATaCAAATAACCCTTcATATCCCGTGCCATTTtCAACAGAAAtCAACGTGTTTTTGGTAATTTTACATGATTTTACACTTTACACACTGCACCACAAAATGTTAGCAATAAAAAaCCATTTTAAATTTAGTAATTGATTTCTGTTTCACTAATTAAGCCATTAAACCTACACACTAAGGCAGGAATGAGCTCGATTAATATCATGTTTCGCTGCAAGAAATATCATGAAATATTATGCATCGATATCAAATGCATCAGTAATTAGTAATAAGCATCAAATATGTCCGTTAATTACGACGTCATCCTTGTGACAGTGGATCTTCTCTAAGACTTCTTCGATCAGTTCCACAGAAGGCCAgTCGGTTACCACaCCTCGCCCGATCTTTGTTGGCAAAGCGAAATGAATTCGGCCGTTTTTCACCTTTTTGTCCATTTTTAGCGTGTCCAAAATGTCCTTAATTTTGATTCCTTGGGGAATCTtcGTTGGGAGACTGGCCTTCTCTATTAGCTTCTGCTGTTTCGATACCTCATCCATCTCCCACATGTCAAGTTCCAGTGCCAATTCTCCAGCAGCCATCATTCCTATGGCAACAGCTTCTCCGTGTATGATTCCTTGGTAGTTGAGGAGGCTTTCGATGGCGTGCCCAACAGTGTGGCCGTAGTTCAGAAGAGAACGTAGGCCAGACTCCTTCTCATCTTTAGACACCACATCTGCCTTGGCTTTGCAGGTACGGTACAAGATCGTATCCAACTCTCCAACCGTCACATGGTTGTCTAGTGCGTCCAGATGTTCCAGGAGGGTGAACAATTCTTTGTCCAGGATGACCCCGCATTTGATGATCTCAGCCATTCCTGCCCGAAATTCTCTGTCCGGAAGGGTTTTCAGCAGTTGtGGgTCGATGAGGACCATCCGAGGCTGATGGAAGGCCCCGATCAGaTTTTTTCCATTTGGGTGGTTGACCCCTGTCTTTCCACCGATGGCAGAgTCCACCATAGCTAGCAGTGATGTTGGCACTTGGATGACAGCGATTCCTCTCATCCAACAAGCAGCTGCGAATCCAGTCATGTCTCCAACAACCCCACCTCCAAGTGCCACCATCACTGAACTTCTATCCAGCTTGTACTTCAGTGCAGTATCGAAAATTCTTTCCACTGATTCCATAGTTTTGTGATGTTCTCCTTCGTGTACCAAATGGTGACATACTTGAAAACCAGCTTGGCCAAGTGAGTGCATAGCCCTGTGCCCATACAAGTCAAACAGCGCGTGGTTGGTGACCAACATGGCCTTGGTGGGCAGAACAATTCTGGGATGAATCAAGTCACTTAGCATTATGGCACCCAAATGGTCCAAGCTGTCGTTGGAAATGACGATTTTATACGGACTCCCGGGTACATTAGCATCCACAaTAACAGTGTTCTTGGgACACTCGTAGGTCAGATCTGTATCGACTTCCATCTTTGATAGTTAGCTGATTTTCAACTTTTTtACAAAgATTTGTTCGAAAAAAGAATATTCCTTTAAGATCCCTGAAATCACAAAGCTAAGAAACATGGATACAACCACCCAAAaGGAAGTGTAATAATGTAACTCa
>isotig01406,transmembrane 9 superfamily member 2,74811
atccctcgcacaggaccaccaggtcaaccaccggcacaccgaatctgttttccattgataactgtacAGAaGCTGaTTTGAAACGGATAGGAGGTCGACTTCTACAGTGGTTTTCAGACGTtCACAATATCGAAAAATCCAGTTCTGTTCACCCTCTTCCAAAACATCATATTCGATGTAgaCAAGATGTTGGCTGGATGTtCCAGCAGATGGATGGGAATTCAGATGGTGAACTCACAGTTgAaGAACTGTACAGTCTGGAACACGACAGATACGagCCgTGCATTAAACCaTTTTTGGAtcGGTGTGACATCGACGctGACAATACTaTTTCTCTTGATGAGTGGTGCGACTGCTTTGAGTGGTCGGACAGAGtcAGAGAGGAGCCCCCATGCCACAAGgatGTAaGAAAAGTTGAtCCCcATCTTCGtGGTGTTTTTCACCCGCGCTGtGATGTGGAAGGTTATTTTCGGCCAGAACAATGTCACAAAGGAATGTGTTGGTGCGCGGACAGGTGGGGCAgggAATTTGACCATTCACG
>isotig01477,eukaryotic translation initiation factor 3 subunit G,
GGTGTTtACCCAGAATTTAAAGgTGAAATTCAGCATTTGGCGTAACTTTCCAGAGGCTGgAaTGAGATTAgCGAGGATTTTGTTGGATGATGTGTTGAGCTTTGGTGGGAGGACAGAGCCCCTTACCAAAaCTCGGCTCTTCGTGGCAAATTTGCAGTGGATCACTGATAAAAGAGAACTGAAGCGACATTTTGAAAAATTTGGAAGAGTCAAGtCCAGCGAGGTTATTTATAATGTGGAGACGGGCTTGAGTCGGGGTTACGGGTTCGTGTCgttttCtgAcGGCAGAGCAGCAGACAGAGCTGTCAACACgCAACACATCATCGATGGGCAAGAGGCGTTTGTGAGAATGCAGAATTCCGAAGGAGCTCAGagTGGAaCAAGAcTGgCCAGagCCAGGCTGGGGgCTGTCACCAGCAgAaCAGACAAAaTaCAGAGAcTtCTGGCaCAAAACaCTCAGCCCCCCaCcACGCCCGACACtCCCACcACATCCcAACAAcaagAAAA
>isotig01569,transmembrane 9 superfamily member 2,74811
aactATTTCttGTTTTATtAaGAAAaCAAAGTGAGCCTAAACGATCAGAAATCAAaTcTTCTTGAAATACAacGTATCCTACACATCTAACAAaCTCAaTTCATTCACTAAAAATGGATACTCAAAaTCACTCGgaCAAAATCTTGTTGTATTTGCAGTTTATtGCCAGATGTAGCAAAGaGTGTTctCGTCCCAACCTTTCTCGTAGCCCcAcTTCACTCTGTCTTCATCTGCTGTGACCAATGTCAAAGGTGTGTCATCACCTGGAGTGTTGACTGGTGTCATTCTAGACAGCTGCAAaTTGGCACCACAAGCACCTCTGTATGGGACACAGTAGCCCTCGATGGCCCAGTTGTCCAAATCTCCTTGGAaGTCTTGGATATTGAAACATCTGGCTGTCAGATAaTTTGATCGGCATGCATATGTGGTTCTGGTTTCATACTCCATGCGGAAGACATGATTATCGGAATTTCGGCGATAGAGTGGGATGAGACATTCACAGTTGCTATCAAAAGGTTCGGTTGCTAGACGCCCGATCACcTCCTCCTGAGTGTATCCGGCTTTGCGTGCAGCGTCTTGCTGATCAGGTcTGCTAGCGTGGTAGATCCTGTCAGGGTTAGTAGGATATGTGAAACGACGCAGTTCTCTCATGTGTCCATTGAAAGGATGGCGACATTCGGGATCCACAAGGTTGAGGAAAaCTTCGATACGACgaaGCCTTTGTTCCGTTTGTCCAATAGGctGTCtGAGGGGTCTGGGATCTGCTGGTGgaTGGTAGTCCCTGTGAATGAAGGGTCCTGGGTTGGGAGAAGGAGCAACCTCGTGAGTGCCACgtCCTCCTGCTGGAGCGGTATGGGCGGGCTGGTGGGCGGCGTGCTGTTGCTGTTGCCAGGCTGGCTGAGGCTGAGCCTGAGGCTGATGCTGCTGATGACCTGGCCACTGTGCTGTTGCCAATGGGATGACGATTGCAAGGACCAcAAGCCACATGTTTCTGAGATTGTTCCTTTTTCGAGAGACGCCAAATtCAACCCGGACTACTTGACAAACTGGGCTGGAGAGGAGGAAGATGCCGAAAAAT
>isotig01829,eukaryotic translation initiation factor 3 subunit G,74811
CTCTTTTTGgACAAATtGGGAATGTtATGAAGTGCAAGATTATtCATGAGACCGGGAATGAACCTtACgCCTTTGTCGAATACGAAAGCCACGAATCAGCTGCTCAGGCCTTGACAGCGATGAATAAGAGAGTTCTTCTTGgAaGggAAATGAAAGTTAACTGGGCCACTCAACCTGGTACAGCACAAAGAGTTGACACAAGCAAACATTTTCATATCTTtGTTGGAGATTTGAGCTTGGAagTGGACAacAAAGCACTcAGAGATGCTTTCGCACCCTTCGGCGAAATTTCAGATGCTAaGGTGATCAGAGATTTGCAGACGTTGAAATCGAAAGgATATGGATTCGTTtCcTTtGTGAaTAAaGATGATGCaGAAAGGGCCATAGAaCAGATGAACGGCCAGTGGTTAGgAAGGAGAACGATCAGAACTAACTGGGCAaCaCGAAAACCTGCTAGTGGTGGAAAGACATTGTCATTtGATGAAGTGTATAaTCAGAGCGCACCAAATAaTTGTACAGTATACGTTGGAGGTGTACcAGAAAaTGCAGTAGAAGATGATTTGAGGAaGGTTTTtGCcAAATTCGgCACTAtagtggaaattcggatatttaagaaccagggttatgcattcgttcgat
>isotig01840,Isoleucyl-tRNA synthetase,74811
ATCGGTTTTTTATtCTAATATACGAGAGTACATAAAGTCCAAAACCAAATCTGCAAAATACATCATTTTATGACTGCAAGACAAGTCATTTCACACATAAaTAAATAATTACTAAAATATGTAAACCAAAAATCAACAacTTAAGCAACAGGTTAATCAAGATAGAAACGTCACTTCTGTGTACAATATTGCACCTAACATAGgTAACACCTGTACCATGCTTTTTTGgATCACAATTTTTTCATACAAACAATCAAGCAGAATAATATTATACCTAATAACATACAaGAGTAGTATGTCTGAAAGCTTGTGTAGTGCAAACATAaTACGCATACATATACGTACTATATGAAGTAACCTTTgAGAACTTTTACAAAGTTCAAAAGGCGGCAATGTAATTTACCcTTGGGATACCTCTTTAGCAATCCGGGTCAgTCCTAATACATTGCAAAAAGTATCTAATCGCCCACTGATTTCCtGGgTCATAGGTGTATTGACGGAGAAATTCCTGTATTTCTGACTGTAGGCTGACCCTTCTTGAGAATCCTTTTTCTGAAGTCCCTTCAgTGCATTCTCCGGATCAACAGCTTCATTCTGAAGCTGGCAGACTTCAATGAACCTTTGCATAGTCTCCTTCCCCTTAGTCACATAATCTTCGAACATGAAAACGTCAGTCTGGATTCCTTGTTGGACAATTTCTCGCTTGTACAATTGGTTACTGGCCCAGATTATGGAAAAGGCCTCGAACTGAGTTGGCCTCAAGTACctGATGGCAGCTTCTTGTGCCTTTCTGTGGTAGCCTCCCATATCAAACAGCCAgCGGCCAGTCAGCCAATTCAGAAACATGCAAATTCTCAGCATTCTGTTTTCGTAGAGTTGTGTGAAAATGCGTTCATATGAGTGGATGGTATCCAAAGGGTTGCGATCCAGGTAGATATGAATGGAGTTGGGgACATACcGCAGAATGTCAGCAGAAATGTCTACAGTTTTGCAAGGTCCTTTGGTGAAAAACACCGTTTTTCCCTTAAGTGgTTTGAAGgCCAAATGGCAGATGCTTCGTGCCATTCTGTCGTATTCCGATGGTTCCATGGTAGCTTTGAAGTTGTGTAACATGTAAAATGAATGATGGGAACTGTAGCTGAaGATGTTGGGGCTGAGATGGTGGACCATGTTTGAAAACACTGTTGATCCAACGCGTCCGGGATGGGAACCGAGTATCAGCTTGGTTTTCGGGGCTCCAATTGAGTCAGCCAATTGGTGAAAAGCTTCTAAGGGCATAGTGATGACACTTTGCGACTCTTTGTACAGCCACATCCATATAAATGGCACcTTTTCTGCAGAATAACATTGAATCGTCTTAGGCATAACAACGAACATGGCTTTTTCCGcGTCAATTCCAAACAGCGATACATGATCATCcAGAACcGCTTCTGGGCTACAGTATCCTGTATGGGTAGTCAGAAACTGGTCTGTGTGGCAGCAGTCGAAGTAATTTCGTTTGTGGCGAAACTGGATCCTTCGGATTTCTGCCACAGATTCCTTCTCGCCCTTCGGTGGCCGTTTAAACAAAAGATCGTGAAGATTTTCTGCGATTAGACGAAAAAGCAGAAAAAATTGGTGCCGAAATATCACAGCGAAATCTTTCAGAAGGCCTCTTAGCATTGTTGAAGGTTTAAAGTACAGTAGTATAATTTGATCTTTGAAAGGAGAAGACAGTCAGTTGCTTCGATACTTTGAAAACTCAAAGGACTC
>isotig01876,transmembrane 9 superfamily member 2,74811
AGAATCTTTGcTGGACAACAGACgaCTTGCAGATTACggAATAGGAAATGGATCcAcTcTTGATTtGGTGATGAAGCTACGGtCAGGAGTACGAGGTGTCGACcTACCCACtCTAGATGATGATCCAGcttGCACACTtGTTTTTCTGAAGTACAAGACGCCGCCCCATCGCTCAGAgAagcagCTACGCAAGACCATTTCAGATACGGACTTGAGCACcACAACCAGGAAGAGacGAGcTGCagAAAATGTgAAaactCGCgAAaCcATgAAaCagCTGAGGCAAAAGATTGATCTGGGCAaGAAAAAAagaCAAGAACGAATCGAAGGAAAAactGGaGACAAAATTCGAAGTCAACCAaTtGTGCCTTCCaTTTTaCGACCCATGACTGtGACAAGCGAGCcagTTTTGTGCAAAGAGACGTTGGATGAACTgAGCtcTGATCAGgtAGAATGGACCaTatCGGCAGAAGAAGACGACGACACGCAGAAAGACGAAGAGGGGGCAAAACAaGAGTCAGATGTCAAGAGGGAGGAAATAAAAAGTAGCTGGAAGAGAAAATGTGCATTTTGCAAAAGGTATCGG
>isotig01915,Isoleucyl-tRNA synthetase,74811
AAATTTCctATTGCCCAATACGGTGCTCCGTGGACCGTGGACTACCGGATTtGTTTtCTGGgTGGGCAGACATGAACAAGTtCCCTGATAAGATAAGCCAATGgCCCATAGACAaTAAAAtGGATTTCAAAGGATTTTTTTCCAGTCCATCTGTGTCAACGAGAGCTGAAGTtATCAGTGCCTGTATTAGAATCGGTGCTGCTTGCGCTGTTTCATTTTTTATtGTAAAaTATTTGGTTAaGTATTTGgACCCAACATATtCTTCCAGGGAaGATGCAAAGAAACGAGCAAGAGCCCTCCTAAAaGAATTGGGTGTAGATAGTAAAaTaGAGCTGACAAAGTATGAAATGCAAACTGCTTCCAGTTTAA
>isotig01954,Isoleucyl-tRNA synthetase,74811
TGTGGCCTAGAGGGAAAGTTCTTGGGGGCACTAGTGTGATTAACTACATGAATCATGTGAGGGGTAGTCCAGAGGACTACAACTACTGGGCTGATGAGTTGGGATGTTCAGGATGGAGCTTTCAAGATGTCcTCCCATATTtCAAGAAacTGGAATCGGCAACTTTTGGCGACCCAAaTTACAGAGGCCATAGTGGCCCCATTAATGCAGTTGTAGTACCAAAGACCAAGTATGATGAAGCATTG
>isotig02088,glucose phosphate isomerase 1,74811
CGTTACCCGTCAGGAGAAAGGgTCGCCTATAACACtGGTCCtGTCGTGTGGGgAGAaCCAGGAACAAATGGTCAACATGCTTTCTACCAACTTATTCATCAAGGCACTAGATTGATTCCGTGTGACTTCATAGTTCCCGTGGAGACTCACAATCCTATCAGAAATGgTCTTCATCATGAAATATTGCTAGCTAacTtCTtGgCACAAACTGAAGCACTGATgTTGGGgAAgTCTAGAtCTGAAGCAGAAgAaGAATT
>isotig02112,Isoleucyl-tRNA synthetase,74811
CcACCAGTTCTGCCGTGCTTTTTCAGAGTCCCGCACCATCATTGCGTGAATGTATCCCATTCCAaTTAAAACTGGGAtATGGAGGACAGCTGATACCAGGAAAGCGAAACCGGCGAAGTTGAAACTCAGAGACAAATTGTAGATgTtGTTGAAcaCCAGAGCCGCGATCATCGGTGTGAAATTTTCCAGCATGCCTACTGCCGCAAAAATTCTTGCGGTTTCTTCTTGACCGACCAGTTtCGAAAAAAATGATCTGAACccGGgCAAAaaTAGgTTTGCGAAGAGCATAAAtGtCCCAGATGCGTACACCATGGAATCGgTTGCgCTGAAAGCAAAGAAGCTGAAGTAGGCAGCAGAGGAAACgCAGCCGAACATGACGATGATCGTATCTTTGCTGGGACTGTCTTTCAaGTaCGGTATTTtGTtGACGgCGAACGGAaCGACGGTCATTcctACGGCTGCCATGAAACTGATATATGCCTGGAAGTAGCCaaTACTCTACGTctGTCCAGCTTAGTGGTTTCCTCTTgACGAAAAGCaGgATTAGGCTACCCACACCCATGCTGCAACACATTTGCAAGAAGTTCAGAGCAAGGCCGACCCATATCAGCCGCCGTCTGTTTCCTTCTCGAGGAGCCATTAGAGCGTCAAAAGCTTCTTTCAACCGATCCcAAATTTTGTTCAACAACATCACAAACGACGCCGAATATCTACGGGCGATTTCCCCGGGGTCCTGCtGtgTtCTCCCTCCAACTtCTTCTTCGGTTtCCCCctCcAGCAAGCGAaGGTCGAATGTTTCACGCGCGAAAAAGACGACGtaaaaaaaCGCCAAGACCACGGAAATTTCGCTGACCAAAAACGGCCAGTAGTAAGCGCTAAAATTTTTcgACGCCCTGCagCAAGTGCCcACCAGACATCCCACCACCACACCCAACATGAAAGTTGCCGATCCCAAACCGATTCGAA
>isotig02136,Isoleucyl-tRNA synthetase,74811
TCACTCCTGGCAaCAACTTTtCTTGAGACCTTTGAAaCTTAaGAGGCATCAGTCGCTTCCTTAcAaCTCCAGTATgaTGGGTtCGCGCtGTCaGCTCCTGTCcAataTAGCAaCcTTTGTGGAAAcTGATTCCATTCATGTAGTCCCCGTTGGATTCcAAaGgAaGgCTTTTTcccGgAaTTaTATCActAGCGCCctCACTAATCCCcAGCATGTAACGCGTAGCATGATATTCTtCCAGGGTTacTTtcTTAGTTTCCATCAAAtAAGGATCACAGCTTtCGCCAAACGGGAGGATCAGTCTAGCCCCCAAACGAGATAAACGAGgATCGATGGCCCAACCAACCGCGTGACTGTGCCATTGGGCGTCTGCCAGTCGTGCGGGTATCAGCAGGTTACTGTCAaTACTtCcGTCcAGCAGATCCCTGGAaCCTGCATCTGGAAACaCAGCGAaTACACTCAAaGTATCCCTGCATCCATGgAAaTCtACTTTTTTT
>isotig02452,ribosomal protein L9,74811
agtataccgggaGCTGGgAGCCGggaGAAaTTTCCTAaTTGCCGTGCAATTCGCCTACCAACCAAACAAAGgAAGGACGTGAAAGTTCAGGCTCAACAAGAGAATGAAAACTATCGAATCTTGTGAATTTGTGATAATTCCGGAAGGAATGGAAGTTAGTGTTAAAAATCGTCGAGTGACTGTGAAGGGAAAaCGGGGAACCTTGAAACGAGACTTCCGTCATTTGAGTCTAGAAATAGAAAAGATTAGCAACAAAAGATTGCGGATCAGAAAATGGTTCGGCATTCGCAAAGAATTGGCGGCCATACGAACCGTCTGCTCTCACATCGAAAACATGTTCAAGGGTGTGACTTATGGGTACCAGTACAAGATGCGGTCAGTCTACGCCCATTTTCCCATCAATGTGTTGATACAGGACGGTGGAAGAGCTGTTGAAATTAAAAACTTTTTGGGAGAGAAATTTGTTCGGAGAGTTTCGATGCCAgCTGGAGTAGCTGCTGCCCTTTCTACAAAACACAAAGATGAACTGATTTTGGAAGGAAATGACATCGAAATGGTGTCCCAAGCAGCGGCTAGTATTCAGCAGTCAACAACAGTTAAGAAGAAGGACATCCGTAAATTTCTGGATGGAATTTATGTTAGTGAAAAGACTACAGTGACAGAGCCAGATGTTTAAAAACATGTTTTtGACGTGAAGATGCTGTTGTCGTTGAGGCGTAAaTGTtaTGTtGGAAAaCAAaaTAAAaTTaGC
>isotig02478,ribosomal protein L7a,74811
ACTTTTAACTTTtAaTTTCAaCcTTtCTCAACAAatcAACAACTCCAACATATAGTATCCATCCACCAAGTGTGtGTTTTCTGATTTtCAcTTTTCCCCCATTTTCTGTTGAaTTTCTTtcTGTCTGGcTTTtCTATCTTGGCCAACCTGGCagCCGATTTGGCCGACACCTGGTGCCCaCCCCAAGTTTTCCTAATTTCCTCATATCTGTCACTGAAATTATTCCTCACCGTTTCcACCAATTTTGCCAAGGCTGGCTTGTCCTCCGgATTTGTGGTGGTCAAAGCAAGACAGGAAGCTGTCTTCCGGTGTACTACTATTCCCAATCTAGCCTTTCCTTTGACGATACAATATGGAACTCCCATCTTCCTGCACAACGCcGGCAAAAaTATCACCACCTCGATGGGGTCCACATCATGTGCGATGACCACTAGTTGTGCCTTTTTCTGTTCAATGAGGGAGGTGACTCGGTTCACCCCGAACTGGACAGTGGGGGGTCGCTTGGTGGGTTTGTCTTCCTTCCCcTCCGCCCTGGCCTCCGCCCGCTGCCTCAGCCTCTCCTTTTTGGCCTGCTTGGACTCCGGTCGGTACTTGTCcAAAATTCGAAACAATTGAACCGCTGTCTGTCTGTCCACAGTGAATCTGAACTGATTGATGGGTGGGGGTACCTTGAGCCGCTGATAGAGAACAGCCCTCTGTCGCTGAACCCGGACATATTtcGGCCATCGGACAAACCGACtcAAATCCCGTTTGGGCTGGATAGCCTGACCTATTCCGAAATTTCTAGGtCGTTTTtCGAAGAGCGGATTTTGTtGTTTCTTCTGAGGTGgAGGCTTGCGgACGGTGgCAGGAGGAGGCGCGACTTTTTTCTTGGTCTTTATCACTTTTTTAGATGGCATATTTtCCTaTTCAGAAATAATTTAAAGAAATAGAAACTTTCAGCAGCTGAAGGCAATtACGTGCAGCTAaT
>isotig02528,ribosomal protein L22,74811
CAAaCAGTTATTATTCAGTAAAAATTCAACCACAGAGAAAaCAACATTTCCGGAAAATTTCTATCACCTTCAATTTTCCTAGGCTTCTGCGTCTGATCCTTCTTCTtCTTCCTGATTGATCTGGAAATATCTTAAcTCATAGGTATCTTTGCTaCTcGCCACcACTCTCAGCCAgTCTCGAAGaGTATTTTTCTTCAgATACTTTTTCGTCAAATATTTCAGATATCTTTTGCTGAATGGAATATCTGAAGTCAaAAGAATTTTCGTCTTCTGCAACTCTAAGGTGACGTTTGAACCCATTTGACCAGTTTTTCCTCCAACTTTGATTCGTTCTCTGAGGAAAGTTTCAAAATCACTGGCATTCATAATTCCATCCTCCACAGGATTCTTGCACTCAATGTAAAATTTTAGAATCCCTTTCTTCCCCTTTTTCTTTCCCCCAGGAACCTTCAGTTTGCCTATTTTTTTCACTTTCTTCGGCTGTTTCTTGCTACCTGCACCAGGAACTACCATGTTTATATTGTGATCGAACCTCCGACAACCAAAACTTCCACTCAGCTGCTTTCTTTAAAACTTCAGGTCTAAATTTTGGGt
>isotig02550,ribosomal protein S13,74811
aCATTTTGAACTTTATTTtCATCGGTTTCAAAATTTCACCCAATTTCTACTACAGTAATCCAACATCAACAAGGCATCATTCTCTTTTTCTTTATTTCTtATTTtCTTTATTTTCATGAAACCATAGCAGAAGCTGTACCCGATTCATATTTCCAATTTGGTGGCAAAATCCGTTTGGTTTTGTAGTACCGTGCCAGTCTGTGAATCCTGGACTCCACCAAAATCAATCGAAACTTTGAATCTCTATCTTTCCTGTTCCTGTCCAGGTGTTTTCTGATGTTTACAGCCTTTTTTATCAAGTGGTACAAGTCCTCTGGAATTTCTGGCGCCAAACCTTGTGCTTTCAAAATTCGCAAAATTTTGCTTCCCGTCACCCACCGAACTTGGGCAACACCATGACTGTCTCGTAGAATTACCCCAATCTGAGAGGGCCTAAGCCCCTTTTTGGCCAATTTGTAAATGTGTTCCTTAACATCTTCCGGTGTCATTTTCAGCCATGTCGGAACCGAACGGCGATAGGGCAACGCAGACTGCGAAATGCCTTTtCCAGGATTGTGCATACGACCCATGTTTGTGCCTTTCTTTCAAGTTTTTAATCgAAAAaCAgTAAAAAAAGTTCGAAAACAAATCGACAATTTTTTCCAAcAATA
>isotig02568,ribosomal protein L14,74811
CAATTTtATTTGCGTATTTtAACAaCTATTCAGCACTtAGCTCATCAAGTTTTCTCACTTTTCAGCCCTCTTCAATTTTGCCATTTCTTGTCGGATTATCCTGTTTCTCCGTTGTTTGGCTTTCATCAGCTTGAAACGATCGAAATCAGTCATATTAGCTCGCAGCACACGTTTCCTGAGTTTCTGGGCCCAGACGGTGCTGTCCCATTTTTCTTGCAAATTAACAGCTTCCCAAGCTTTCTTCACCGTTCGCGTTCTTGATCCATTTCTGATTGGCAACTTAAACCTCGTTAACTGAATATTTTTCAAATTTTCCGACTTTCTAGGTACACCGCTGCACGGACCATCAACAAGAACCTTGTTTCCGTCAACCACGTTAACAATTGAAGCCAGTTTTCCTTCATAAGGCCCACTTGTTAAATAAACAACTCTGCCGATTTCCACTAGACGACGCTCTGCATCACCCATAATTGCTTATTTCTTTCTCTTCTCTATCACTCTTCGGTCTTCGGCTTTCTGGTCAGCTGCCGaacgaTTTtCCGATTCACCCAAAATTATAGGTCTAGTTAGTCCAAATTTTAACAAACACGTCAACCGAACCAGTACCCGAATtGAGCACTAAAaTTTGCAT
>isotig02577,casein kinase 2 alpha 1 polypeptide,74811
CTCACCCACCACCTACAGAAGAAGTAGGTAGCTGCGGGAACTTTtAACTACTAACCGTTGTTAATTGTAAACGAGTTGAGGCAATTGCTTTTTTCGGTGAAGTTATCTACTTTGGCGATCTTAATACGTAAGGACTGTGGCAAAAAACTACTGAGAAaCGGAATTCTTCTGTCCAGCAGAAATTGGTTTAAGAAAGTTATGCCATTGCCGAGTAGAGCCAGAGTGTACGCAGATGTTAATCTCCAAAAGaCCCGTGATTATTGGGATTATGAATGTCATGTtATTGAGTGGGGTAGtATTGAAGAcTACCAGTtGTtGCGCAAACTAGGAAGGGGAAAATACAGCGAaGtGTTtGAGGGATtGAAAGTTCCCGGCGATGAGAAATGTGTAATAAAAATACTGAAGCCTGTAAAAAaGAAAAaGATCAAGCGTGAAAttAAGATTCTGGAAAaTTTGAGAGGTGGTACAAAcGTGATTGCGTTGTTGGATGTTGTCAAAGATCCCATTAGCAGAACTCCCGCTTTGATCTTTGAATATATTCATAACACTGATTTCAAACAACTCTACCAAACATTGACTGACTATGACATTCGCTATTATCTCTATGAGCTTTTGAAGGCTTTGGATTATTGTCATAGCATGGGTGTTATGCATCGGGATGTTAAACCTCATAATGTTATGATTGATCATGAACAGAGATCCTTGCGATTGATAGACTGGGGTTTGGCGGAGTTTTACCATCCCAATCAAGAGTACAATGTTCGCGTGGCTTCTCGTTATTTCAAAGGCCCTGAGTTGCTTGTAGATTACCAGATGTACGAcTACTCGTTGGATATGTGGAGTCTGGGTTGTATGCTAGCTAGTATGATATTTCGCAAAGAACCTTTCTTTCATGGaCACGATAACTATGATCAGTTGGTAAGAATTGCCAAGGTTCTTGGTACGgAGGAGTtGTACGAATATTTGGATAAGTAtcAAATcGAACTGGATGAACGATTCACAGACATTCTTGGAAGACATTCTCGTAAAAGATGGGAACGTTTCGTGCACAACGAGAaTtCTCACTtGGTTTCACCGGAAGCTCTGGACTTTTTGGACAAACTTTTACGCTACGATCATCAAGAACGTCTGACCGCtAAGGAAGCAATGGATCATCCCTATTTTTATCCAATTGTGCAAGATGAAAAACAAAGATTGGAACGACAAGGTCTGCtGTCAGGTCACACgTCACCAGTCAATACTGCGCTGGGGAACAGTGGAGcTCCaGTTAGTTCtCCCGTTTTGTCTCAACCTtcTTCACACACCGCAGCACAAGTTGTTCAGgCGgACaGAAATTTG
>isotig02600,transmembrane 9 superfamily member 2,74811
ACGCAAaCTGTAaCcACAGCcAAGATCAaTGTGACcAAAaGCATAAagCCATACACATAGTATATCTTGTAaGCCCAAAAGATGTGAaCACAAAaTACATTTCGATGAAAaTAGACCCAAaCGGGAGAATTCCTCcAaGAAAAaCAaTAACGAATGGTTCCATAAACCATTTTTtCtCCGGTATGGGgCGAGGCACTGCATTGATTCGACAGGGATAATTTGCTTGTCCACTCAAATTCCTGCCTAGCACTGTACCCACTAGGGTCAAAGGTaGTATCACAAACAAACATATACACGTAACAGCGACCATTATTGTGAAaGgAATGGCTCTAGATGCgTGGTAGTAAATAGCAATGAAATTAaTCATGAAAGCTGTTCCACACACACAAATTGGCAGAaGgAAGGCGCTCAaCAGCATTTGTTTAATCCATAATTTCCCtCcGAAACGAGCGTACATaCTACCACCAGCATATCCATTGATAGGAGACGTAGCGGCaTACaCAAAAATAGCTGCACTCAACAAAGAACCTCGCTCTGTATACAATTCTCCAaTAaTGGCcAAAaTAATCACAaTCACAGCAACAGTACAGATCtGATATCcAGTGCcAaTCATAGCTGAGAAAAaCATGGAGtAaGCAGgAGGACGAAaCACATCTCcATGAACCTGCTTCCAaCCGTACTCGTCTCCAatGTCTCTC
>isotig02605,ubiquinol-cytochrome c reductase Rieske iron-sulfur polypeptide 1,74811
CGGACAATAGTAACCACCAAACTCAgTTCAGAAaGGTTTACAGACTCTtCcTtCTGAaTCTCTTctGgTGACcGGTGTCGgACAAAAactGgTTTACCACGCCAcATAAACGTTTGCGAAaCtCcTTCAGGAATATCTCcAATATTAATTtCTACAGATGCCAAAGCCAGCGCATCCTTGGCTGGAGATTTATAATAGACAAGCTGCTGGACCACAGTTTTGGATGCATACAAACCAATTACACCACCAACGCCGTAAGACATGTACGTGAAAAGTCTGCGCTGGTCTtCAGATTCTCTAGCAGGCTTCGTTGGATCCTTGGTACTCTCCCTTCGGTAaTGATCAAAaTtAGGAAAGCTTATGTCTGTGTGAGAAAATCGAACCTGAGCTGATGAAAaCACTCCTTTGTATGCTCGAATCCCTGCaGAAAAAATGCcACCATTTCTtGCATTCAAGCACATGGATCGaGAAGTCAgCGgAGTGTGACAAGTaTCTTCCAAAGGGCGAACTTTCACTTTTtCAGCACgtGGgATAT
>isotig02648,Fe-S protein 4,74811
GAaGATGATACTGATAagCGAGGTTCTGGTGTGGGATCAGTTCCTACATGGCAAAAGAAGTTCCAATTAACCCAAGGAAATTGCAGTAGCATAATTTGGAGTTTTTtAATCAGAATCAATAGCTACGCTGGGTCAGAATCAGTAGGAATCCACATTCCTTCCGTTGTTTGCTACTGTCACCGCCGGGCAAGATTCAAAAATGCCATCAGTGTAcgCATATGTGTTTTTTGCTACAAGGACCTTGTTTGGTGCTGGAAGAACAGGAAATTTTACTGGACGTCACTGGATTAGAATCAGGTGTATGAAATCAGCCCCGATTGGTTTGATTGACCAGTCAGAAATCAGAGCCTTGCACTCTGCGTCcGAGAAAGATTTTAGAAAGgAGTTGGCACGAATTGATCGTGATTTTCCTGATTCAGAAATAAAATCTGTTTCAGCATTTGTTGATTCTAAGCCTGAAAAGCCTCATACAATTTCGGTGGAaGCGAAGGAAACAATCACAGATGTTTCTGGTGTTCcaGAGGAGCATATCTTGAGGCGAGCAAGGATTTTCAAACCAGCAAGAGAAGCGACCCAAAGTGGTTCAAACAATACAAAACTTTGGAAAATTGAACTGGACAATCGGGAACgTtGGGAAAATCCTTTGATGGGATGGTGTGctAaCTCGgACCCATTGAGTAATATAACTGTGCAAATGAGATTTGCTTCAAAGGAAGATGCAGCTCGGTTTTGCCATAAAAATGGATGGGAATATGAAATAGTTGAGCCCGCTGAAAAGAGAATGCAACCTAAATCATACGGAGCTAATTTTtCTTGGAATAAGCGAACTCGTATAGGAACAAAATAGTAAATGGAATAGGTATCAGTCTCCTTAaCTGTtGATATATTTAATTGCAGTACTATTCTTTTtGTAGATAGTTTtGTATCTGCATGACAGTATtATATATTATTtGTATGTAGCAAGGAaTAAAaTAATGAA
>isotig02653,triosephosphate isomerase 1,74811
acaagcgcggCCATGaTAAAAGATATTGGAGCAATTTGGGTTATATTGGGACACTCGGAACGACGTCACATTTTGATGGAATCAGACGAATTTGTAGCAGATAAAATTGTTCAGGCATTGAGTCAAGGGATaGgTGTCATTTTTtGTGTGGGGGAAAAGTTAGATGAGCGAGAAGCCGGAAAAaCGAAAGAAGTTTGCTACAGACAACTGCAGGCTGCTCtGGACAAGAAAGTTGATTGGGCTAATATTGTCATCGCTTACGAACCCGTTTGGGCTATAGGAACTGGACACACTGCGACGCCTGatCAGGCCCAaGAAGTtCATGTTTGGATTAGGGACTGGCTGAGAGAAAATGTTTCAGAGGCTGTAGCAAATGACACTCGCATCATTTATGGAGGATCTGTGACTGCACCGAATTGTAGAGACTTGGCAGCTCAGCCAGATATCGACGGTTCTTTGGTGGGAGGTGCATCACTGAAGCCTGATTTTGTCCAGATTTGCAaAGCTAGCATCTAACAGACTGCATGTTGCTGACACAGTaGCAAAATATATaGATAGAAAGGGAAagTAGgATATTAATTCTTGTTTTGAATTTTTAATAATACGTGTTTGTTAGTCAAAaTTTtACGtGTATAGTCATAcaaTATTGCTTTAGTtATC
>isotig02678,Isoleucyl-tRNA synthetase,74811
GGtAGgTAACCcGgCTGAATACAcccttCCACTCGAGGAACcTAGACCTCCATTATAACCTACgaTAGgttCCTCACGTtCAACAGCCTTTTCGAAATTTTTTTtCTGTTCATCTTCTTCTTCTTCCTCCACAACTTCAGTACTTTCATCAATTTCTTTCTTTtCTCTTTCACtgTTGCCAaCTGGTGgAAGAACAGGAGCGGGAACTCGACGcaGTCTGTGCCCTTTCATCGACCCTATCCACACCATTGGCGCTGTGGTtgTCTGCTGCATTTGATTGCCAGAACCACCAGCTCCTGCACTTTTGAGAAGTTCTGGTTTTTtCAAaGGAGGAAGAGAAACGGGTTTAGCTATTTtGGCCAATCTCTCCCAGTGATGTGCTTCTTTCTTCAACTCCACCAATTTCAATTTTAATTTGGATATGTGAACCTTTGTTTCCTGTGCGTCATCGGTACCAGGGACATCGTGCAACTTTAACATGTAATCATCCAAAG
>isotig02718,ribosomal protein S20,74811
ACAATAACAACGAATTtATTCTTCATTCATCACTGTATCGTGTACAAAACGATTTTCAACTGTCAGCAATCGTGACTTCTACGTCCACTCCTGGTTCAATTGAAATCGAGGTAATCTGTTTCAGTATTTCGGAAGGACTATGCAAATTAATTATCCTTTTGTGAATTCGCATTTGAAAACGATCCCACGTCTTGCTTCCTTCTCCACAAGGCGTTTTCctGCATGTAATTCGCAATGtcTTGGTtGgCATACGgaCGGGTCCCTTTACAATCAGTtGTTTTtCTTTtGCTCCTTTAATCAATTCTCGACAAACTTTCTCCAATGATTTCACGTTTCTGGATGTCAACGTAATCCtAATCCTATGAACCTGCGACTGGTCATCCAGAACGGGTTTTTCACTTTTATACGTCGCAGTCATGTTTTATCCTGACTGGAACCAAAATATTGATGTGGTACTTCCTTGAACAACAAATCCCTATTTCCTTTCTTCGCTTTCAGTGATGCTTCCACTCACTCTCGTGCCAAGATGATTCCAACCACACAAGTCGGCGGAGGCAAACTGGAAACTCCGCTCcTCC
>isotig02792,Isoleucyl-tRNA synthetase,74811
ACTTGCCAttGCCAGAAGGTGCTTGGagCAGAAaGTTTCGgAGATCGAGCTATTGCAGAGCATGTATGCATCTTCGgAAAGGTTGCAGTTTATTGGCTTCGGCCTAAATGACTTGAAAaaatGTGCGGAAGACGTggCcAAAaTTTCAGAGTaCGAAAAATTGccGAGGCCCGAGTTttCTCTCACACTTTCTATTCCAagTGAATtcGGTTGTGTTTCGAAAGCTGAAATCACGTTCCAGACGCCTTTACTTTACCCcgAACTCAGTCTTCctACtgTATTTGTaCGTTCGGAAAaCTTATCccgCGAAAAaTCATGCAagctCAACCAAGGTCTTCGAAAATTTATGATTTGCCTGAATGCCGGTGAACCGTGCGCCCTACAAATCATACagTGGGTCCAAGAAAATTTTCAGAACTActCGgggCCCAAAAGCCCAAcTTTTCAACAACAACCAGATAAAAGTATACTGgCAAAAGCAGAGCAGAAGTTTTCCAGACTTTGGATTTAtAGCCAtCATATATACAG
>isotig02810,NADH dehydrogenase subunit 5,74811
AAAaGAAACCCcACcAACCCCCCcACCAAAAaCAGGAGGGGGgCTACCAAAAACACCTTTCCGCCAACCCTCTTCCCCCCGGTAAATAGCATAAATCCAAAAAGGcctCTATAAAAATCTGATCCTCTCTCGCCCCATACCCCCCCCTTAAACCCGGTGTGGGGAGGcATACTCACTGCCCCCCTCTTCATCAAGAATATTCCGGAGAGGAGGGTCCCCCCTCGAAGCTTCCACAAGAAGACTGAAGAAAAAGAGAAAAGGATGAGCAAAAAtACCCCCTTTTCcCTTGCAAGGGGAGAAAAGAAGAACCTGTCGTTAAATCTTTTCCAAAACCCAAAAAATAGGGAGAAAGCGCCCAAGCAAGCTAGTCTGAAGACCGTCACCCTTCTTCCTAGTCTGAAGACCGTCACCCTTCTTCCCCCCGACACCTCAAGGAAGCATTTTATCAAACGTCAAGAGTAAAGGAAGGTCAGGAATAGCCTCCCCACAAACAAGAGATCCACAACCAACTTCCTCTCAGGGGAAAAGAGGGCCTCTAAGACCAAATCTTTGGAGACAAACCCCCTAGAGAAGAAAAGGCCGCAAAGGGCCAGGAGACAACCCGACATGACCAGGACCTCTCTGAGGGCTGCAAGCCCTAAAGAAGAAAACCCCCGTCAATCCTGCTGCGAAAATATGAGGTGAAGCGCTCTCCCTACGgCCAAAAAGAGGCAGGATTTGAAGAGGGCATGAGACAAAaGGTGAAAAAGaGTGAGGTGCATtGCCCCGACTCCCAAGACAAAGAtGAGCATCCCCATTTGACTAAGTGTAGAAAGGGCAACCAGCTTCTTAAAATCCATCTCCCCCATGGTGGCAAGGCCCGCGAGAGCAATTGTCAGAAGACCAACGCAAAAAAGGCTGTTCCTACCCCCCTTGACCCCCAACGCCCTGTAAAATTTTATCAGCAAAAAAaCCCCGGCTGTTACCAAAGTGGACGAGTGCACGAGGGCCCTGACCGGGGTCGGGGCGGCCATGGCCGCAGGAAGCCAAGCACTAATAGGCATCTGGGCGCTCTTAGTTATTCTCGTGAGAAGAACTAGAAAGAAGGGGAGGCTCAAAAAGGAAGGGGctGCAGCCCTCAGAGAGGTCCAGAAGAGGAAGGAAAAAaGAACCAGGAGGAGGCCGTCTCCCACCCGGTTACTTAACAGGGTCAAAAGCCTCCCATTTAACCTCTTCCAATTCGAGtAAAATATAATGAGGAGAAAGGAAGTGATTCCTAGCCCATCCCATCCcAAAAATAGAAGAAAAAGACTATTCCTTAAAACAAGAATAAGCATGGAGGAGACAAAAGCGACCACGATTAGGAAAAAGTGACTAAAATGCCCCTCCCCcTCCATGTAATAGAAGGTATAAAATAAGATAGAAGCGGAAATCAGGATGATAACAGCCCTTCTTCTCTTTGTTATCATCCTGCTAATAAAAGAAAAAAaCAGCCCTCCCcACACGAAGCTCGGGgAGAAGAACCCCCTCCTGAGGGGGAAGAAGAGGAGGGTCCCcACCAACAAACAAAAAAAaCAACccTAAAGAAGAAAaT
>isotig02812,ND2,74811
CCCCcACAaGcGgAAAAaaCCCCCCCccTCCATTGGGgCGAGAGAGAGCCCTTTAAGAGAGAGACCGCCAATCGGAGATAGAGAAAAaGgTTAACAATCCTCAAGGAGAGAaGGAcGCCCCCTATAAGAGGGTCTACCCcTACAACCCTCCctACaCCcACCcATTtAACAaGAAAAAAGGgAAAGGGGGGgAGACCGACCATCAAAATGAAAAACAAGAACGGGAAAGGATCCCCCCCcTTTCCGCGCAGGAAGAgAaGGAGGGTCCCAGCGTAAAGAGAAAAATAAAGCCACCCGACTACAACCCtCCCCaCACCcACCATTAAcACTCAATAGGTGTGGATAGACGTCGAAAAAAGgATAaCCATTTtcACCCCCTCgCCCCCTATCAACAACACCGAAGAAAAAAGAATAAATAGGAGGGTCAGAGAGACCCtCCTTCCTGTTAGgACCAAAAAAaTGACTCAAATCGGGAGGAGTTTCATAACAGAAAAAAAGAACAAGATCTCTTTCCAAAGAAAAAGCTTCAAGAGGCTCTGAAACCACTGATGGAAAGGCACCAGAGCcATTTTAAGCCCTATAACCAGAAAGAGGGGAACAGGAGAGGGAAAAAgAaaaGAAAAAGAACGACAAGCCTCGAGACCTCCTGgAtcagAAAAAACTTAaTCTGACcTtCAAAAGAAAaTTTTAAGAAAAaGAGGAAAaGAAGGTTCATCAAAAAGAGAAAAACCCAAAAATGCAACAAAGTCGATACACCAACCCCCcTCCCcACAACcATCACCCcTCTCA
>isotig02877,eukaryotic translation initiation factor 3 subunit G,74811
ACTTTTtAAAAAGTTTTTCAATGTGAAGGAAACTTGTTTATAACGCAaGAAAGGTTGAATTTAGGCCACTTGAACTGACAATTGAGAATAATGGACACGACTGTTCCTGCAAGTTGGGCAGAAGAAGTAGAAAAaGAAACACGGTTGTTACCACCTGTCgAaGAaTCAATAAAAGATGGAaTTAAAACAAGAGTAGAATTCATAAAAAaCGAGAAAAATCAAAAAGTCAAGGTTGTATCCACGTTCAAAGTAGAAAcgAAGAAAGTCCCCAAACAAATAGCTCTAAGAAAAAAATGGAAAAAATTTGGTGCATCTACCCACGACgcccccGGCCGAATCCGTCTACTACTCTTCCtGGCGAAGAAGTTCGAATACAGTTCGTAAGAACCCGAGCcGGAGAGCTGATTTTGgAGAGTGGTGAAGGAGATGCTCTAGATAAGATAAAACAGCAAGGGgTTGGAGTGATGAGATGTCGTTTTTGCAAACAGACTGACCATtGGTCtGtcAaCTGTCCCTACAAAGACATTCTGGACGATCAGAACCCTGATGAGGACGCgTTAGGcGGATCTTTAGATGACGACAAAAGACAAAGAAAAGTGGAAGAAATGCGtGCCAACGACAGaTACGTCCCTCCAAGTTTGAGGGCTGGTGCTGCTGCCAGAGGAGTTTCAATGAACGATCCTAGAGGAAGGGATGAAAACACAGTTAGGGTGACGAATTTACCAGAAGATACAACTGACcAAGATTTGAGAGAACTGTTtCAAAGTATCGGGAGAGTTACTCGAATTTTTTtGGCTAAAGATAAACAGAGTGGTCGTtCAAAaGgTTTCGCCTTCGTTACATACGAGAGAAGAGAAGACGCTGAAAaCGCcATAAAAaCAaTTAGTGGgCATCGTtAtGGCTACGTTATTTtGAAAGTGGAATGGGCAAAGCAAAATAaCTGAACTGAACGAGAAAGTGAtactgTAGGTtATTGGTGATACGAAAaTTTTttAGGAGTTTtGTTTTTtCtAAAaTAaTGAGGcAgTTACGGATAAAagTTTTTtG
>isotig02890,ribosomal protein L12,74811
AACcATCAACAAATTTATtCAAGGCAACGGAAAAAACAtAATACTCAAGAAATTTcaTCACAAAaCAAATTCTCAAATATTCTTCATCCAAGGACCACCGTTTTTTCGGAAAACTGCAAACCTATGCCAAAGACTAACATTTGAAGTTGATAGgATTTATTCTAGGGGAATTGTAaTTTCACCCGATCTGATTTTGTCAACGATATCGTGTGgaTGCTGCCCTTctACcTGGCAACCAATAGACTGACAGGTGCCCAGAATTTCTTTCACCGTCCCGTCCAGCTGTTTTGCCATGGAACGAGGTCGCATCTGCCTGGCAACATTGACTATGGCATCTAACGGCAGATTGCCACTGTGTTTAATGTTCTTGGTCTTTTTtCTATCCCTCGGAGGTTCTTTCAACTCTTTGATAATAAGCGAAGCCGCACTGGGAACTACGTCAATTTTCGCTTGTCGATTTTGAATTGTCAACTTGCAAGTGATTTTCAGACCTTTCCAGTCTTGAGTAGCTTTCGCGATGTCGTCACCGACCTTTTTCGGGGACAATCCTAAAGGTCCTACTTTTGGTGCcAAGGAAGATGTAGCACCAACTTCTCCACCAACACATCGCAAGTAAACGATTTTAATTTCGTTAGGATCAAACTTTGGCGGCATTTTGGACTTTCGCTGTCTTGATTCACCAGCCTAACAAAACTCCAACAAACACAATCAACAGCTTTATAAGGGCcTCTCACTCAaCTGACGAACTGTTCTGTTGCAATACGAGAGAGAAATTCcACAAGGAAAT
>isotig02902,transmembrane 9 superfamily member 2,74811
gctacacccatactctatgctaagtATATATTAGCAAGCTAAAATATAAAAGCAGCTATTCAACAAACAATGTTCTACACTGTAATGCACAGTGTATAACCCCAGGGGgTTATATTCTGAGAGGGCTTATACACAAGTGTTGTATCCTTGCTCTGGCAGAGTGGTGACTTGGACcAACCAGTCAGTGtGCAGAaCAAAAAATGAACCAaCAGTTtCACTATCTGCAaCCCAAGGTCCcTGgTTGTTGGTGTAGGATGCCcGgAGgTGCTGGGGTCTGTGGCAtCATTGAATTGAtATtCTGTGCTCTCaCTGGCATTGGTACAATTTACAATTtGGCAaCTGGAAATTtCACTGgTGGAGTCATtCaGGACaTTATTCTTctGgTAaTTATGACAGcTtgcAGCATTTTGGTAATCAaGGGAGCTGGgaGTCAATGTTCAAAAAtCTTTTTGCcTTACATTATTTGgAAGCCAGTTATGCTATTTTTgCAAATTGCAGCAGTAATTTATCTCGGGATCACGGGCATGAAGAAGTGGGAAAAATTTGCCAATATGAAGCATGACTGGGCTCCAGGTGAACGCCACGAAGCCACCAaCAGATtCAAAGCAAATTGGAtCTTTGGTCTGAGTTTCACAtCTTTTTACATCaTCATTGGAATCCTGTGCcTCTATGTTGTCATCCAGTGTTACAGGCAtcTTTtGAAAAGCAaTAGGCAGATGTCCCACATGCCTGCAGCTGCTAaTtaTTCCTTtCCTGGAGCTGTGACCACTGACTCTGTCTACAGTCAGTTTGGAAGTCCCATGACATACCCCCcACCAGGATACAATGAGgCAATTGGACCAaTGTTTaCTGAAAATCCCTACGCTGGGAATGTTCACATGGAAAAATAAACTGGgAAATGaTATGATaTAATTTTATGAAGTTTTtGtAAGGGGCcATCcATAaTTTATGgTAAaCACTAGGGGAGGAGGGTTTGGCAAATGTTtATAtATGTtCATGATGGAGGAGGTtCATGTTTACAGTAAACAAAaTTCAAgAAAaCTGTTTCAAAATTCAACACCTGTGGCCTTTTTTTtGGTCTTCAGGTATGTAGTCTTCAGGGTTTTTtGGGGgTAGCCAAATGTTTACAGTAAACTGTGACCTTTTTtGGTCTTCAGGTATGTATAGTCTTCAGGGTTTTTTGGGGGgAaGGgTGGGTAGCCAAATGTTTTTTtAGCATATCAATTTCACGTTTTGGTCTAGTGATAGGAGAGAGTGCCATCTGATCTGCCAGATTGTGCACAAatGACTCCTCCAGTTAGTTTGGGcAGTTgcATAAATTTGAAATTACTCTGTGACTAAtATTTTTTCAGCTTATAACgTCAAAGCATAGCTTCAATCTGTGTCATTCTTGATAAGTAGAATTCATCTTATCACATtG
>isotig02923,elongation factor 2,74811
agttttatgtgaagagaacatgcgtggcattaggttcaacattcacgaTGTtACGTTAcACGCTGACGCTATACACAGAGGTGGTGGTCgaaTTATCCCTACAGCTCGTCGTGTtCTTtACGCCTGtGTACTGACCGCTTCGCCTTGCcTATtGgAACcTGTTtATCTGGTAGAAATCCAGTGTCCCGAATCGGCTGTtGGtGGGaTTtACGGAGTTCTGAATCGCCGTCGTGGTCATGTTTTtGAaGAAAGCCAGGTTGCTGGAACCCCCATGTTTATGGTGAaGGCTTATTTGCCAGTTAATGAATCTTTTGGATTTACCGCTGATCTGCGTTCGAACACGGGTGGTCAGGCGTTCCCACAGTGTGTTTTTGACCATTGGCAGATtcTTCAAGGTGATCCGCTGGAAGGATCGTCAAGACCAGCACAGGTGGTAGCCGAAATTAGAAAACGGAaGGGATTGAAGGAAGGCATTCCAGgCTTGGATAACTACATCGATAAACTTTAACCACCTTCGAAAaCTAGGAACcGATTTTTtAaGTtATGAAATCAtATTATGTTTGTTGCTTGTtCcTCTGATAATGTGgTTTTTCGgCGGGTTAGGTACATATTGTTTGTGAAAGATTTACAGTACCTtAGATACGCAGAACTtGCTGTGATATTGCGgTTTGACTGCGTCcATTGAaTAAaGTtGTtG
>isotig03267,Fe-S protein 3,74811
TTTTTTATTtCGTTGTTTGATTATTATCACAACAGCACTACTTtCGTATGgAAAAaTACATTTtATTTAGCAGCATCTGAATCTGCAACAGCtATTTCTtCGTATCCAGCAGTGATAGAAGCATtCTTAAAaGCTGGGAACGTTTCCCAGGGAGTaTCAATATCAAATTTACGAAACTCTTGCGCTAATTCTACTGGTTCATAGACCACTCTGTGCAGTTCCTCATCATATCTAATCTCGTTGTATCCCGTCAATGGgAAATCTTTCCGTTGTGGATGACCTTCAAATCCATAATCTGTTAGAATTCTCCTAAGATCTGGGTGATTATTGAACCAGACGCCATACATATCATAAACTTCTCGCTCGTACCAGTCAGCTCCTTGGAAAACCGAACACACAGATTCCAAGGGGTTTAGTTCATCTGTGTACGTCCGTACCCGAATCCGGGCATTGAATCGAACTGACAGAAGGGAATAAACTACCTCAAACCTATTTTGTCTAGTTGGAACGTCCACACCGCAAACATAGGTTATATTAGTAAATTGACAGGTGTGGTGTCCTTTCAGAAAATACATCACAGGCAGCACACCATCGGGGTGAATTAGCAATTCTagCTCGTCCCCAGCagCAAATTGCATTCTCTGTATGTACTTTGGTAAaCATTCTGCTAAAAaCTTTCCAAATTCAGACAATCGTTTTCTTTtCTTCTCATCCACTCGCCAAACTGtGgAGTATTTATCTGAAACAGATGTACtCTTTTCACTATACCAACGCAGAGCTCCAcAAGTTTGTATTCTGTTGCAAAGTCTGCCACCAGAAAATAGTCTCCGATATGAACTTCTGCATAAAaTGTTTTtCAACATTGCTACCTCTTGgCTCTTTtCAACTCGTTTtCATGGTTGGTAGGCGAATTGTAGGTGTTTAGAGGTTTTGTACCTGAAAACCGGCAATtAGgAA
>isotig03331,ATP synthase O subunit,74811
AGTAGTTGCcAATTTCCtGGTtACAAaTCGTCTGATTACCCAATCAATCCACCTATTATtAGTTTACATGGCACATGACATGGGGATGTAGCTACTACGATAGTAAAATCAATCGAGAAAAAGCAGGGGCGTGAAAAAGAAAaCAaCAAAGAATtCAAATGGCTTTCTCGACCCGCCTTGTTTTGAAGAGGTGCTTATCCaCTTCATCTGTTTCACCGCAGTTAGCGAAGACGCCGATTCAGGTATTTGGAATAGAGGGtaGATATGCAACTGCGCTTTATTCagCTGCAGTCAAGCAGAAGAAACTGGAAATTGTTGAAGGTGAAGTAAAATCTGTTGAGAGGCTACTCTCTGAAGATTCTCAGTTCAAAGATGTTGTtGTTAATCCAACCTTGAAGCGTAGAACTAAAAAAGATGCAATGGAAGCAATTGCAAAAAAGTTAGGGTATAGCAGTATTAGTACGAATTTTTTTGCTGCTGTGGCTGAGAATGGGCGTATGGCAAGaCTGGAAGGAaTAATAAAGTCTTTCGAACAGCTCTTGAGTGCTCACCGTGGCGAGGTTCAATGTGAaGTCACTACTGCTAAACCTTtGGATTCGGCTTCAGAAAAAGAATTGAACAGTGCGTTGCAGGCATTCATCAAGCCAGGTCAGAAATTGCAGATCAGGAAAAAAGTTGATatATCCATCGTGGGTGGACTTATTGCTACAATAGGTGACAAATATGTAGATATGTCAATAGCCACGAAGTTACAGGCCTATGCgAATGCAATCCATCAAGCTGTTTAGAcGGTTTAGATTtATTTGAgTtGTATACAGTGTGATACTTTCAAACAACGacTACgaTAGACTTTgtgTAGTTCTTTAATAaGTAAAAAGCTTTTTT
>isotig03333,cytochrome c oxidase subunit I,74811
catcatatgtttacAaTTGgTATAGATGTTGATACtCGGGCTtATTTtACtAGTGCTACTATagTAatcGCTGTTCCAaCaGGaGTGAAGATTTTtAGGTGATtAGCTTCTTTATATGGGAGGGAGGTTAAGAGAACTAGAGTAATTTTTTGAGTTGTGGGTTttttGTTTCTTTtACTGTaGgTGGAGtAACAGGGgTtGTTTtAGCTAATTCTAGGGTagATaTTGTTCTTCATGATACTtATTTTGTTACGGCACATTTTCATTATGTTTtAAGTTtaGGGgCTGTTTTtGGTATGATAGCAGGGGTGTCTTtGTGgTTtCCTTTACTTTtAGGGGTTTTTTATAATCAGTTTCTTTTTAAAGTTCagTTTTTTtAAtATTTGTTGGTGTTAATTTAACTTTtATACCTCAGCATTTTTtAGGGTtAAATGGGATgCCGCGACGTTATAGAGATTATTCTgaTTTTCATTATTTTTGAAATTTAGTTTCTTCTTTTGGGTCTTTGATAAGATTAGTGTCTTTGGTTTTTTAGTTTTtGTTTtGTGGGAGGCTTTTTCAAGAAGGCGGgAAATTATTACgaTTAAGAGGGGGgTAGgATtAGAATGgTTTTTAAAGAGGCCACCTGTAGAACATAGATTtGGGgAAaGAAGAGgTTTTTtGAAAAaGATTTt
>PCC00004,ribosomal protein L22,37621
GTTGGATATACTTTATTTGTAAAGCAACACCCGACAGCGAATTGCACGATGTAGTCTACTCGTCTCCATCCTCATCCTCATCTTCCTCGTTGTTAATTTGGAAGTAGCGCAGTTCATAACCATCCTTCTTGTTGGCGACAACTCTCAACCAATCACGCAGGTTGTTCTTCTTTAGGTATTTCTTCGTCAAGTACTTCAGATAGCGTTTGGAGAAGGCAATGTCAGCAGTTACAGTGATCTTGCTCTTGTCCTTCGTAATAGCAATCTGGTTGCCGAAGTTATTTGTCTTGCCACCTACTTTAATCTTCTGCTGTAGGAACGTCTCGAAGTCACCCGCATTCATGATACCATCCTCAACAGGGTGTGTACAGTCAATGAAGAACTTTAGACTAGTCTTCTTCTTCTTTCCTTTGCCCTTCTGTTGGGTCTTACCCTTCTGCTGGGCCTTGCCCTTCACCGGCTTTTGCGCTAGGGAATTCATGTTCACTCGTGCCG
>PCC00013,ribosomal protein S12,37621
TTTCACTTTTTTTATTACTGCCAGCAAGATAAAAGTTCATCCTTATTCTTTATTTTCCTGCCCTACAGATGGCGCTGTTCACCGCTTGGACTTGAAGTACTCGTTCAGGACGTCGTGGGCTTGCGTCTCCTTTCCGTAGTCCTTCACGACGACACAACTGCATCCGACGATTTTTCTCGCTTTGCCTTCCTTGTCAATTTTGCACAGGCCTGCCCACTCGCCTAGCTTCTTGTTGTCGTCGACCTTAATCAGATTGATGTTGTGCTCAGCGCAAAGGGCCTCTACCAACTTCACGTACATCTGTTCATCACAGTTGTTGGCCAAGACACAGAGCAGAGCCTGTCTCTTGTCGAGAGCCTTGCAGGCCTCGTGCAGCCCGCGCGCGAGTCCGTCGTGAATCAGGGCGGTTTTCAGCACCTCCTGCAAGGCTGTGTTAATGTCCATGACACCACCGGCTGCAGCTGCAGCTGGGGCCACTGGAACGTCTTCTCTTTCCACATCAGACATGGTTGTGGACGTCCTCGAAAGACTTCGCAGTTACTCCTCGTGCCG
>PCC00028,eukaryotic translation elongation factor 1 alpha 1,37621
GACTCTGGAAAGTCTACCTCTACTGGCCATCTCATCTACAAATGTGGTGGTATTGACAAGCGTACCATTGAGAAGTTTGAGAAAGAGGCCCAGGAGATGGGTAAGGGCTCTTTCAAGTATGCCTGGGTGCTGGACAAACTGAAGGCTGAGCGTGAACGTGGTATCACAATCGATATTGCTCTCTGGAAGTTTGAGACACCAAAGTACTACGTCACCATTATTGATGCGCCAGGTCATCGTGATTTCATCAAGAACATGATCACAGGAACCTCCCAGGCTGATTGTGCTGTGCTCATTGTTGCTGCTGGTACTGGAGAATTTGAAGCCGGAATCTCCAAGAATGGCCAGACTCGTGAACATGCCCTCCTTGCCTACACCCTTGGTGTCAAACAGCTTATCGTTGGTGTAAACAAGATGGACTCTACTGAGCCACCCTACAGTGATGCTCGTTTCAAGGAAATCGTGGGTGAGGTCAGCAGCTACATCAAAAAGATTGGTTACAATCCCAAGAATGTTCCTTTCGTCCCCATTTCTGGTTGGCATGGTGACAACATGTTGGAGGCTTCCCCCAACATGGCCTGGTTCAAGGGATGGGAAGTTGAGCGCAAGGAAGGCAATGCCAAGGGCATGACCCTTCTGGAATCTCTTGATGCAATTCTACCACCATCACGTCCTACAGACAAGGCCTTGCGTCTTCCCCTCCAGGATGTCTACAAAATTGGCGGCATTGGAACAGTGCCTGTTGGCAGAGTTGAAACTGGTATCATGAAGCCTGGCATGGTCGTCACATTTGCCCCAGCTAACATCACAACTGAAGTCAAGTCTGTAGAGATGCACCACGAGTCCCTTGAAGAGGCACTTCCCGGAGACAACGTTGGTTTCAACATCAAGAACGTCTCTGTTAAGGAAGTCCGCAGAGGTAACGTCTGCGGTGACTCCAAGAATGATCCCCCGAAGGAGGCAAAGAACTTCACTGCCCAGGTTATCATTCTCAACCACCCTGGACAGATCCAGAAGGGATACGCTCCAGTGCTTGATTGCCATACTGCCCACATTGCTTGCAAGTTCAGCGAGATCCAGGAGAAAGTTGACCGTCGATCAGGCAAGAAGGTGGAAGACAACCCTAAATTTATCAAGTCTGGTGATGCTGCTATAGTTATTATGGAGCCCAGCAAGCCTATGTGTGTTGAGGCCTTCTCTTCATACCCACCACTTGGTCGCTTTGCTGTCCGT
>PCC00039,triosephosphate isomerase 1,37621
AGCAAGAAATCTATCGATGGTATTGTTGCATTCATGAAAGCAGGATCATTGTCTGCAAACACAGATGTGGTCGTGAGTCCACCAGCAATATACCTGTCATATGTAAGGCAGAACATGCCCCAAAATGTTGGCGTTGCAGCAGAAAATTGCTACAAGAAAGCTAGTGGAGCGTTCACAGGCGAGATTAGCCCAGCAATGATCAAGGACAATGACTGTGGATGGGTCATCCTTGGTCACAGCGAGAGAAGACACGTCTTTGGTGAAACCGATGAGCTCATCGGTGAGAAGGTGGAGCATGCGCTTGCTGAGGGGCTGTCTGTTATCGCCTGCATCGGTGAGAAGCTGGATGAACGCCAAGCTAACAAGACCGAAGAAGTTGTCTACCACCAGATGAAAGCCATCGCTGCTAAGGTGAAGGACTGGTCAAAAGTAGTGATTGCCTACGAGCCCGTCTGGGCCATCGGCACTGGAGTCTCGGCCACCCCTGACCAGGCCCAGGAGGTACATAACCAGCTGCGAAAGTGGCTTGCCAAGAATGTTAGCAATGATGTCTCAGCGAAGACGAGAATTATTTATGGAGGGTCGGTCACCGCTGGCACTTGCAAAGAGTTGGCTTCCAAGCCTGATGTC
>PCC00059,transmembrane 9 superfamily member 2,37621
AAAACGTGTAAGATGGCCACCCGAACACCGAAGAAAGGTACGCATACGCCTAGTTCTGCACAGTCGACGTCTACTCGGCCGCAGTCTCCTCTTTCACCTGCTCGGATCACCCGCTTGCAAGAGAAGGAGGACATGATAAACTTAAATGACCGTTTGGCAAACTACATCGATAAAGTAAGGAACCTGGAAACAGAGAATTCTCAGCTATCTATCCAAGTCGGAGAATCAGAGGAGACGATAACGAGGGAGATAACAAATGTAAAGGCCCTTTATGAGCGGGAATTGGCAGATGCCCGCAAACTTCTTGATGAGACTTCGCGTGAAAAAGCGAAGCTGTTGATTGACTGTAACAAGTATCAGTCTGAAAACGACGAGCTGAGAACGAAATTGGCAAGACTTACAAGAGATTTGACTGGAGCTCAGAGAAGTCTGACCACAGCAGAAACTCAAGTACCCGACCTGACTATCAAGTATGATACTGCTAACAAGGATCGCAAGAAGGCCGAGGATGAGCTCAGGCAACTCAAGAAGGATATGGCAGATTTTCAGACACAACTTTCAGCCGCTCGCAGTGAGCTGGAAAATGAAACCCTGTTACGTGTTGACTTGGAGAATCGCTGCCAGAGCCTCAAGGAGGAGTTAGCCTTCAAAGCCAACCTTTATGAAAACGAAATGAAGGAAGTACGCGCCAAGAAAGAATTGGCGGTCACTGAGGTGGATAGTCGTCTGCAAGAGGAATACGAGCACAAATTGGCTGATGCACTCAGGGAGCTGCGTGATCAATATGAAGAGCAGAGCGCCATTCACCGTGACGAGATAGAGCAGATGTATGAGAGCAAGCTAGCTGATCTGAAGCACGTATCTGACCGCGACAGCGACGCAGCACGTCTGGCTCGTGCCCAGATTAAGGAGATGCGTTCTGAGTATGATTCACTGAAGGCACAAGCGGAGAGCTTTGAGAGTGAGAGAGCGGCTCTGGAGGCACGCATGCGTGGCCTAGAGAGGGCTCTGGATCGTGAGAGAGAGGAGCATCGGGACCAGATGAGCCAGCGCGATGACGAAATCAAGAATCTGTATGCACAGATTGCCCAGAACTTGCAGGAGTACCAGGATCTGATGGACATCAAAATTGCACTTGACATGGAGATTGCTGCTTATCGCAAGATGTTGGAGGGTGAAGAGGCAAGGCTTAACATCGATACCCCACCGTCACTGTCACGCTCTAGAGGCATCTTTGGTGGACGTAGTAGAAAGCGCAAGCGTATGGCTGGTGCGGAGGAGTATGAGTACTCCACCACTGACTCCAGCAAAGGGGAAGTACGAGTGATGGAGTGTGATCCTGACGGCAAGTTTGTCAAGCTGTCAAACACATCTGATAAGGACATTCACATCGGTACCTGGCAGCTGAAGCGCATAACTGGGGACAAGGAGATCACATACAAGTTCCACAGGAACATCATCCTAAAGGCTGGACAACACATTAATGTGTGGAGCAGTGACGTAAAGGATGTCACACACAATCCACCATCGGACCTTGTGATGAAAAATCAAAAGTGGTACAGCGGCGAGTCCATGAAGACCATTCTCATAGATAGTGAGGGCGAGGAAGTTGGTGAGAGGGAGAATTTTCGTCAACTGCGCGCCTCTTCATTCCAGCAGGAGGGATCTTACCTAGAGGGTGATCCACGATCTCGTGATGAAAAGTGTTGGATCATGTAAGTGAGTGTGGACCTGCACTTCCAACTACGGGAGCAGCAGTTATAGTGGCATATTGTGAAAGGTAGTTGCCCGGCTTTCTCTATATTCATGGTCGCTGTCTGAAATTTTCCCACCATGATTGGATACAAAAACGTGATACAAACCATCACTCTTCTGTTGTCTAAATCTAAACCTAGGAGATTTTCATTGTATCGGCACCATGCCAATTGTTATTGAAGCAGGAACGAATTTATTCATGAAGATAATAGCACAGCTGGCTGTAGTGGTTGCTGATAGTGTTCCTATTAAGTATATTGGTCCCAAAAAGGGTTGTGTTGAGAATATCTACCCGTGTGTTCGCATTTACGTGATTTTTCATGTTCATATCACAATATTACAATTTGTTCACAAATGCAATGGCATCTGCGTAGGAATAAGGATCAGTGCACATTGTTTGAACTAGGGAGGTAATATCTGAAGACTTGTATTACATGCACGTTTAGTAATGTCATAGATCTACTGTAGTTAACTCAAAAAAATTATCTACCTGTCTCATCAGATTGTAGAAATTGTATGGGTTGTACTGATTTCAAATCTGCTGATGAAATAATTGACCAAGATTCTGTGTTTTAATATTGTCTGGTATTTAAAAAACCATGTTTCATAGTCCACCATGGTGCATTCTTAAAGAGGAACATTAGTATAGAATTTGATCTTTGAACTGAGACTTAATAAAGACTCGGTATATTGCGTGCAGCTGAAAACTGGATTTATGCAACTGTCGTAGCAGCACAGATATTGATGCCACTAGCTGACGTAAACAAAATGTCATTTTTTGAAACAATT
>PCC00094,elongation factor 2,37621
ATTTGCCTCAAAGATCTTGAAGAGGACCACGCTTGCATTCCATTAAAGAAGTCTAACCCTGTGGTATCTTACCGTGAGACCGTCAGTGAAATGTCTGACATCATGTGCTTATCCAAGTCGCCAAACAAGCACAACAGACTCTTCATGAAGGCTGAACCGATGCCTGATGGCCTGGCCGAAGACATCGACGACGGAGAGGTCACCCCCAGGCAGGAGTTCAAGGCACGCGCGCGATACCTCGGCGAGAAGTATGAGTATGACGTGACGGAGGCTCGTAAGATCTGGTGCTTCGGCCCCGAGGGCACCGGCCCCAACCTCCTCATCGACTGCACGAAGGGAGTGCAGTACCTCAACGAGATTAAGGACAGCGTTGTTGCCGGCTTCCAGTGGGCGTCAAAGGAGGGTGTACTGTGTGAGGAGAACCTGCGTGGGGTGCGCTTCAACATCTACGATGTGACGCTTCACGCTGATGCCATCCATCGCGGCGGCGGTCAGGTGATCCCGACGACGAGACGCGTGCTCTACGCCTCCCTACTCACCGCGCAGCCACGAATGATGGAGCCCGTCTACCTGGTCGAAATTCAGTGTCCTGAGGCGGCTGTCGGCGGCATCTACGGAGTGTTGAACAGACGGCGTGGCCACGTCATTGAGGAGTCACAGGTGCCCGGCACCCCGATGTTTATCGTGAAGGCGTACCTGCCCGTCATGGAGTCGTTTGGGTTCACGGCGGACCTGCGATCAAACACCGGAGGACAGGCG
>PCC00120,cytochrome c oxidase subunit II,37621
CTAGTTAGCAGAAACTCATTTGATAAACGAAGGGGTATCAACTACTTCTAATACAATAGGTATAAAGCTATGATTCGCACCACAAATTTCTGAACATTGACCGTAAAATACACCGGGTCGGGATGAGAAGAATGATAATTGGTTTAGTCGACCAGGAACTGCGTCTACTTTAATTCCTATAGAAGGGATAGCCCATGAATGTAAAACGTCTGCAGCAGTTACCAATACACGAATTTTATTTTCCATAGGAATAATAAGGCGGTTATCTACATCTAATAGTCGAAATTGACCTTCTTCTAAGTCAGTTGATGGAATTATGAAAGAGTCAAATTCTAATTCGTTAAAATCCGAATATTCATATCTTCAATATCACTGATGACCGATTGTTTTAATAGTAATGGAAGGAGAGTTTACCTCGTCTAATAAATAAAGAAGACGAAGGGATGGAAGCGCAACGAAAATCAAAATAATTGCTGGAATAATGGTCCAAATCGTTTCAATTTCCTGCCCTTCTAGTATAAATCGATTAATGTAAGAATTAGTTATAATCGCAATTATAAAATAGCCTACTACTACTGTAATTAAAATTAATACAAATAAAATGTGATCATGAAAAAAAATTAGTTGTTCCATTAATGGAGACGCGCTATCTTGAAATATAAGTTGCCCTCATGTGGCCAT
>PCC00139,ribosomal protein L8,37621
GGACAGTTTGTTTACTGTGGCAAAAAGGCTCACCTGCAAGTAGGAAATGTGCTGCCAATATCTGCTATGCCAGAAGGTACCATTATCTGCAATGTAGAGGAGAAGACAGGGGATAGAGGACGCCTCGCACGTACGTCTGGCAATTACGCCACAGTCATCTCACATAACCCTGACACAAAGAGGAGCCGTATCAAGCTACCTTCAGGCACCAAGAAAGTTGTTCCATCTACCAACAGAGCTATGGTTGGTATTGTAGCTGGAGGTGGTCGTATCGACAAACCAATCATGAAGGCAGGTAGAGCATACCACAAGTACAAGGTGAAGCGTAACTGCTGGCCTAAAGTGAGAGGTGTTGCCATGAATCCCGTTGAGCATCCATTTGGTG
>PCC00154,Fe-S protein 3,37621
TTTATGAGTACTTTGCAGTTTCTTTATTTTACATCATTGTGCATTCATAGCTATTCGTGTGGCACGGACAGCTAGATGACAAAAGCAGTAAACTAGCAACAACAAACGCAGAACCTATTTGAGAAATAATCAGATCAGCAATAAACGTCTCAATTATTCCACCAACGCTTCACACCAATGAGTTTAAACTCTTTTCTCTACGGCATCTACTATCTACATGTAAAATTTGCATTACTACTTTAGTACACCAACATTTAAAGAATACATAAATTATCAATGTGGAGTGGCAAGCATGTACTGTTCATGTACGCTCATTTTTTCTCATCTGCCTTTGGTTCCTGCTGGTCAACTGCTGCCACATTCTGGTTTCTCTCGGCGAATGCAGGGAACATCTCCCATGGGCTGTGCAAGTCAAACTTGCGGAATTCCTGCGCTAGCTCCAGTGGTTCTATAACTACTCGCTTGGCTTCGTCGTCATAACGAACCTCCACATATCCACTGACTGGAAAATCTTTCCTAAATGGATGTCCCTCAAAGCCG
>PCC00162,ribosomal protein S20,37621
TTCGCACCAAAGCGATTTATTCACGTTTCGTCGCCATCAGAATCGCGTAGGGGGCGCCGCCGCCGCGTCGCCGCCTATGCGTCTGCGATCGTGACCTCGACCTCGACCCCCGGCTCAATGTTGATCGACGTGATCTGCTTGACGATCTCGGAGGGCGAGTGAAGGTCGATGACTCGCTTGTGGATTCGCATCTGGTAGCGGTCCCACGTCTTCGATCCCTCGCCGCACGGAGTCTTGCGCGTCGTGATGCGCAGTATCTTCGTCGGCATGCGGACGGGTCCCTTCACACGCAGCTGCTTCTCCTTTGCTCCCTTGATGAGGTCCGCACACACCTTCTCCAGCGTCGTCACGTTGCGACTCATCAGCGTGATCCTGATGCGGCTGACGGGCGCCTCGGACTCGTGTCCCTCCTTTCCTTCTTTCGCGTACGACATGGTTCCTGGCCGACTTAATCAATAGAACAGCGGTGAGCCAGGAAAGAAGTTACGAAACGTCTCGTGCCG
>PCC00212,ribosomal protein L36,37621
TTAACTCTACACTTTATTTTAAGATTTCTGTGATTGCGCCTTTCTCATTTGAATGATGACACTGCTCATTTCTTCCCTCTTTCTCTTGCCTCTCAAATGAGTGCCAACTCGTTTCTTCAAGAACTTCAATGCTCGCTTGTCTTTTGAGACCTTCAGCAACTCCATGGCTTTTCTCTCGTATGGCGCAAATCCAGCCACTTCCCGAACAATGTCCCTAATGAATTTAGTGTGCTTGGAAAGCTTCCCATTTCGTCGGGCAGGCCGAGGTTTGGTCACATTTTTTGTCGTTTTGTGGCCTTTTTGAAGGCCTACGGCCATTTCGTAGCGATTCACCATTTTTCGTGTCGCAGTCTCCTCGTGCCGAATTCGGCACGAGCTCGTGCCG
>PCC00292,cytochrome c oxidase subunit III,37621
CATCAATAGATTCTCACGAAAAGAAAGAGTCATACAACATCAACAAAGTGTCAGTATCAAGCGGCTGCTTCAAACCCAAAATGATGGTTAGATGAAAAGTGATTAAGTGTGTGGCGGAAAAGACAAATTAAGAGGAATGTCGTTCCGATGATTACATGAAGCCCGTGGAATCCGGTAGCTACAAAAAATGTAGAGCCATAAACAGAGTCGGCGATTGAAAATGGTGCTTGATAATATTCAAATACTTGAAGAATAGTAAAATAGATTCCTAATATAACTGTGAGCAGAAGCGCATATGATGTTTCATTGAAGTTACTTTCGATCAATCTGTGGTGTGCTCAGGTAACAGTTACTCCTGAAGCTAACAAAACAGCTGTGTTTAATAAAGGTACTTGAAAT
>PCC00300,ribosomal protein S12,37621
TCATGTTTCACTTTTTTTATTACTGCCAGCAAGATAAAAGTTCATCCAACACACAACTATGCCATCACTGTAAAATGACATTGTTGGTCGTATCTTTATTTTCCTGCCCTACAGATGGCGCTGTTCACCGCTTGGACTTGAAGTACTCGTTCAGGACGTCGGGGGCTTGCGTCTCCTTTCCGTAGTCCTTCACGACGACACAACTGCATCCGACGATCTTTCTCGCTTTGCCTTCCTTGTCAATTTTGCACAGGCCTGCCCACTCGCCTAGCTTCTTGTTGTCGTCNACCTTAATCANATTGATGTTGNGCTCAGCGCAAAGGGCCTCTACCAACTTCACGTACATCTGTTCATCACAGTTGTTGGCCAAGACACAGAGCANAGCCTGTCTCTTGTCGAGAGCCTTGCAGGCCTCGTGCAGCCCGCGCGCGAGTCCGTCGNGAATCAGGGNGGTTTTCAGCACCTCCTGCAAGGCTGTGTTAATGTCCATGACACCACCGGCTGCAGCTCGNGCCG
>PCC00318,ribosomal protein S13,37621
TGATTTATTAATGTACATCACTCCTCATACAGATATAGAATCAATCCCCTTGCTGACCGTATTTGCATGTGCTTCATTTATGCGACCATGGCGGAGGCTGTGTCGGATTCATACTTCCAGTTTGGGGGAAGAACCCGCTTCCTCTTGTAGTATCTTGCGAGGCGGTGAATACGGCTCTCTACAAGAATCAGACGGAACTTTGCATCCCTGTCCTTTCTGTTTCTTTCCAGATGCTTCCTCATGGCCACGGCCCTCTTGATCATGNGGTAAAGGTCATCGGGGATGTTGGGCGAAAGACCCTTCGTCTTGAGAACTCGTAGAATCTTGTTTCCGGTGACCCATCTCACTTGCGCAACGCCATGCGAGTCCCTAAGGATCACACCAATCTGTGAGGGTCTTAATCCCTTCTTAGCAAGTTTGTATATCTGCTCTCTAACATCCTCTGGGGTTAGTTTAAGCCACGTAGGCACGGATCTTCTATATGGTAGAGCCGACTGGGATATACCCTTTCCAGGAGCG
>PCC00329,ribosomal protein L9,37621
TAACAGGNAGTTTTTTTTTACTTCGTATAAATACAGCTTATGCATCTCCTCCCTCAACAGTAGTCTTCTCAGAGACGTACACTCCATCCAGGAACTTTCTGATGTCCTTGTTCTTCACAGTTGTAGATTGCTGAATACGGGCAGCGGCTTGTGAAACCAGCTCGATGCTATTGCCCTCCAGAATAATCTCATCTTTCTGGTTGGTAGAGTTGCTGCATTTAACTCCTTCAGGCATGGTCACTCGCCGAATGTATTTCTCACCAAGGAAGTTCCTGATTTCAACCAAGCTATTTTGTTCGCTGATTGAAATGTTGATGGGGAAATGGGCATATACTGAACGCATCTTGTACAGGAATCCCTTAGTCACACCCTTAATCATGTTCTCAATGNGACTGCAGACAGTTCTGACAACAGCCAACTCCTTACGGATGCCGAACCACTTCTCCACGATCAACTGACTGCCGCTGACCATCTTCATGTCCACTGGAATATGTTTGAAGCTTCTCGACAGGGTTCCTCGGGGTCCTTT
>PCC00336,NADH dehydrogenase subunit 4,37621
ATGTTAATTATAATAAGAATTTTCGTAAGTATAACACCATTAACTTTTATTAGTTGGAGCTTAACTCATATGTGACTTTATTTTTGTTTTTTAATTAGTTTAATATTAATTTATACTGGATGAAACCAGTGAGATATGTTTAATTTTTTCCTAGGGGGTGATTTAATATCATTTATTTTAATTTCCTTAACTATTTGAATTTCTATTTTAATAATTTCTGCAAGAAGCAAAATTAAGTTTAAGACTAATTGATCATTTTTTCTTTTAATGAATTTACTTTTATGTCTAATTTTGAGTGTCACATTTTTAATGAGAGACTTAATTACGTTTTATATTTCTTTTGAAACTGCGTTAATCCCTATTTTTCTTATTGTAATAGGGTGAGGGTACCAGCCAGAACGACTTCAAGCCGGTTTGTATCTACTATTTTATACCCTTTTTGCTTCTTTACCCCTTCTTATTTGTATTTTATATATAAATTTTTCTTTAAAAATAAGAAGAACCGTTTTGTTATTTTATAATCTCTCAATTAATTTTTATAGAACATTTGAAACAATTGTGTTATTTGTTGGCTTTACATTAGCATTTTTGGTAAAATTACCTTTATTTTCTGTTCATTTATGGTTACCTAAAGCACATGTAGAGGCCCCAGTTGCTGGATCAATAATTTTAGCTGGTGTTCTATTAAAATTAGGAGGGTACGGGTTGTTACGGTCTTTGGTGTTATTCAAGTCCTTTCATTTTGGCGCTTACATTTTAATAAGAACTTGTTTATTTGGGGGTGTTATAGTTGGGTTAATTTGTCTCCGACAGACAGATACAAAAGCTTTAATTGCTTATTCTTCTATCGCTCATATAGGATTAGTTTTAGGGGGAATGTTAACTTTTTTTATTTGAGGGATAAGAGGGGCTTTAATTTTAATAATTGCACATGGTTTATGCTCGTCTGCTTTATTTTGTTTGGCAAACATTAATTATGAACGAAACCACACACGTTCGTTATTCCTCTCAGGGGGGTCTTTATGAACTCTTCCTTCTTTCTCTTTATGATGATTTCTTTTTGTTGCAGGAAACATAGCAGCACCCCCTTCTATGAATCTTGTGGGGGAAATTAGAATTATTAATAGTTTAGTTTCTTGGGCCTTTTGTCTATGGGTTTTAATTTTTAGTTGCTCCTTTTTAGCTGCCGCTTATAGAATTTATTTATATGTAGGAACACAACACGGGCACATTATAACAGCGTTTAAAATATTAAGATGTAGTTTTAACCGGGAACTTTTAATTTTATTTTTACATTGAATGCCACTAAATTTTTTTATTTTCCGTGTAGACTATCTATTTTGTTGAATATATTTAAGTAGTTTAACTAAAATTTCGATTTGTGGTTTCGAAGATACAATATGTTTGTCTTAA
>PCC00337,NADH dehydrogenase subunit 5,37621
ATGTCTTATAAAGTTAATTTTTTCCTAAGAGCTTCTTTTTCACTTTTTATATTATCATTTTTTATTCTGATAAACACGTTAAGTGTTTTCTATTCCGGTGAAAACTATTTTTTGGAGTGAGAGATCATTGAACTTAATTCTGCCACTGCATCATTTGTTCTAATTTTTGATTGAGTTTCGCTTCTTTTTTTAGGTTTAGTAATTTTAATTTCTGCAGCAGTTTTAATATTCAGAAATTTTTATATAGATGACGATATTTATCCGGCACGATTTGTTTATTTAGTGCTTCTTTTCGTTTTTTCTATGAGAATAGTGATTTTAAGCCCCAATATTATTAGCATCCTATTAGGATGAGATGGGTTAGGATTAGTATCATTTCTATTAGTGATTTATTACCAAAACTTTAAATCCATGAATGCTGGGGTTATTACAATCTTATCAAACCGTGTAGGGGACGTAGCAATTTTAATTTCAATTGGGCTTTTGTTTAGAACCGGAAGATGAAACCTCTTATTCTTAAGCTTTTATCTTTACAACCCCTTATTTATTTTTTCTCTTTTCTGTTTTACTTTAGCAGGATTAACGAAAAGAGCCCAAATACCCTTTTCAGCATGATTGCCAGCAGCTATAGCTGCCCCGACCCCTGTTTCTGCTCTAGTACACTCTTCAACTCTAGTAGCAGCGGGGGTTTACCTTTTAATTCGTCTTAATTATTTGATTAGAGAAATCTGATGATTAAGTTCTATTTTATTATTTATTTCTAGTATAACAATATTTATAGCTGGAATTTGTGCCAATTACGAAACAGACCTTAAAAAAATTATTGCATTATCAACTCTTAGCCAGTTAGGATTAATAATATCTGCTATTGCCCTCGGATTTACTATATTTGCATATTTTCACTTATTAACACACGCTCTATTTAAGGCATTATTATTTATATGTGCTGGGGCATTAATTCATAATGGGGGAGGGTCTCAAGATATTCGGTTTATAGGGGCTAGTGTTGTTCAGATGCCTCTAGTTAGAGTATGTTTAAATTATTCTAACTTAGCTTTAGCAGGAGTTCCCTTTTTAGCTGGGTTTTATTCTAAGGATTTGATTTTAGAAACAAGATGAATTTCAAATAGAAATATTTTTGGTATTTTTTTATTATACGGGGCTACATTAATAACTATCATATACTCTTTCCGTTTAAGTTTTTATTCACTATGAAGATGAAATCAGTCTGAACCCCTTTCCTTGATTGGTAACGAAACTAAATTTATAGTTATCCCTATAATAGTTTTATCTCTAGGTTCACTTTTAGGTGGGACACTCCTAATTTATGTATTTTTTATAGATATTCAAATTGTTTTTATTAATTTTTATCAAAAAATACTAATTATTATAATTTTAATTTTAGGGGGTTGAATAGGATTTACTCTCAATTGTTCAACTAGTGAACACATGAAAAGAAAATCTTTGAGTTTTTTTCCTAGCTCTTTTTTTTTATCTTCAATATGATTTTTTCCCTCATTGACAGGAATCACATCAAGGAACCCTCTTAAAACGGGTAGTTTAATTTTTAAAACTTTAGATTTAGGGTGGTTTGAATTAATTGGAGCCCAAGGGCTAAAAACGCTTACAACTAAAATTAATATGATTTCACAAATTATATTACTTAATAGTATTAAAACTTATT
>PCC00339,ND2,37621
ATGTTTATTCTACCACACCATATTTTATTCTTATTTATTCTGTTATTTAGAATAACCATAGTTGCATGTTCTAACTCCTGATTTTCAATGTGATTAGGGCTAGAGATAAATATATTATCTTTTGTGACTTTGTTAATAACAAGAGTTAATATACGTGAGGCTGAATCTGGTATTAAATATTTTCTTGTTCAAGTATTAGGTTCTATTGGGTTTTTATTTGGGAGTCTAAGATTAGGTTGTTCTGGTTTCTTCTTCTCTTTTAACGAGTTCTTATGAACCTACTTAATTTTTTTTTCACTCTTATTAAAAATTGGTGTTGGACCTTTTCATTTTTGATTTCCTGGGGTAATAGAAGGGATTAATATAATTAATTGTGGAATATTAATAACATGACAAAAGTTAGGACCTTTTTGTATTTTGATTGATTTACAAAACTCAATTATAAAATCTGTTTTAGTAGTTTTCGCAATAATCTCTGGGTTAGTTGGAGGACTAGGTGGTCTCAATCAAACAAGCTTACGCAAACTTCTAGCCTATTCATCAATTGGGCACCTTGGTTGAATACTTGGAGCTATTTTTATTTCCAATACCATCTGAAAGACTTATTTTTTAACCTATAGTTTTTTAAGACTAAGATTGATTTTAATTTTATTTTTCATGGGATTTACTCATATTAATCAAGTATTTTCCTTTGGGTGAGAAAAAACAACTGATAGTTTAATAATTATAATAATATTTTTATCCCTGGGGGGTCTACCCCCATTTGGGGGGTTTTTAATAAAATGAGTTGTTTTTAATGGTTTAGTTAACAATGGGTTATTTCTTTTAAGAACCATTCTAATTTCAAGAAGTTTACTGAATCTTTTTTATTACCTGCGTGTTTGCTATTCATTAAGATTAATAGGAAGAGATGCACCTTTATGAGTATCAATAAACACAAGAACTAATATTTCCATTTGGGTAGTATTGTCAGGTGTAATTAGAATTATTATTCTGTTTAGCTCTTCTTTTATTTTAATATTAATATAA
>PCC00340,cytochrome c oxidase subunit I,37621
ATAGAAAGAGATTTATTCTCTGTTGGAAGATCTACAGTCTTCTGCTTACTCTCAGCCATTCTACCGCGATGATTTTTTTCAACTAATCATAAGGACATTGGAACAATATATTTAATTTTTGGATTTTGATCTGCCATAGTTGGTTCAGGGTTAAGTTTAATTATTCGAGCTGAACTCGGGCAAGCAGGCTCCCTTCTAGGAGACGATCACCTATATAATGTGATTGTTACTGCCCACGCATTTGTAATGATTTTTTTTATAGTAATGCCTATTTTAATTGGGGGTTTTGGTAACTGAATGCTTCCATTAATATTAGGAGCACCAGACATAGCCTTTCCACGATTAAACAATTTAAGTTTCTGATTATTACCACCCTCATTAACGCTTCTTTTAGCCTCTTCTTTAGTAGAAGCAGGTGCCGGGACTGGTTGGACTGTTTACCCCCCTCTAGCTAGAAATATTGCTCACGCCGGTGGCTCTGTAGATTTAGCAATTTTTTCTTTACATTTAGCAGGTGCTTCTTCCATTTTAGGGGCAGTAAATTTTATTACAACAGTGATTAATATACGTACTGAGGGGATAGTTTTTGAGCGAATCCCGCTTTTTGTTTGAGCAGTCAAAATCACAGTTGTTTTACTTCTTCTTTCACTCCCAGTCCTTGCTGGGGCAATCACTATATTATTGACAGATCGAAATCTAAATACTTCTTTTTTTGATCCTGCAGGAGGAGGAGACCCTATTCTGTACCAACATCTTTTTTGATTTTTTGGTCACCCTGAAGTATATATTCTTATTTTACCAGGCTTTGGAATTGTCTCACATATTATCAACCATCAAAGAGGAAAAAAGGAAGCATTCGGTAACCTCGGTATAATTTATGCTATACTGGCTATTGGGGTTTTAGGATTTGTTGTATGGGCACACCATATATTCACAGTAGGTATAGACGTTGACACGCGTGCCTACTTCACTGCTGCCACAATAATTATTGCTGTACCAACAGGAATTAAAATTTTTAGCTGATTAGCAACCCTCCATGGAACACAACTACAGTTTGACCCTCCCCTTCTTTGAGCTTTAGGATTTGTATTCTTATTTACAATGGGGGGTTTAACAGGGGTTGTCTTAGCTAACTCTTCGATTGATATTATGTTACACGATACTTACTATGTAGTAGCTCACTTTCATTATGTCCTCTCTATGGGGGCTGTTTTTGCAATTATTGGAGGTCTTACTCTTTGATTACCTCTAATTTTAGGTGTCTCTTTACATGCTCGATGATTAAAAGTTCAATTCGTTATTATGTTTTTAGGAGTCAATTTAACATTCTTTCCTCAGCATTTTTTAGGATTAAGAGGAATACCCCGTCGTTACTCTGACTACCCAGATGCTTTTATTAAATGAAATGCTGTCTCATCAGTAGGGTCTATAATCTCTATTATTGCTGTATTGATATTAATTTTTATTATTTGAGAAGCTCTAATCTCTCAACGTAGTCTAGTGTTTGGATGCCAAAACACAACATCTGTTGAGTGACAACACGACTTCCCACCATCAGAACACACATATACAGAATTAGCAATTTTAACTAATTAA
>PCC00341,ATP8,37621
ATTTTTTTCATTCCTCAAATATCACCATTAATATGAAGTTTACTATACCCGTATAGTGTAATAGTTATGCTAATGTTTTCCGTCACAACCTATTTTAAATTTATTTTAATCACTAAATCATCTGATTTTTTTAACACACAAAAACTAAATTTTTTTTTACAATGATAA
>PCC00343,cytochrome b,37621
TTATTCCATAACATAATCTCATAGTACACTTAAAAGTGGTGATAGAATAAAGTAAAAAAAATATAATGATGTTAAAATTTGTGCTGATGTATAAAAAGGCTCTTCAATAGCTTGGGCCCCAATTCATGTAAGTAAAATGAAAATGCTAATAAAACCTCAAAACAGTATTTGGTTTAAAGGATAAAATCTAGATGATATAAACTTGTTTTTATACAGTGGTAGAATAATTAAAATTACAACAGATGCTAGAAGAGCAACAACCCCACCTAATTTATTAGGGATGGATCGAAGAATTGCATATGCAAATAAAAAATATCATTCGGGTTGGATGTGAGTGGGAGTCACCAAAGGATTGGCTGGAATGAAATTGTCTGGGTCTCTAAGTAAATATGGGCCTCTTAAAACAAGAATTATTAATAACCACACTATTACTACTACTCCAAATAAGTCCTTAATAGTAAAATAAGGGTGGAACGGAATTTTTTCAGCATTTCTATTTAATCCTAGAGGATTGTTAGAACCTGTTTGATGTAAAAATAAAAGATGAATAGCAACTATAGCCAGAACCACAAAAGGTAGAATAAAATGGAGCGTAAAAAATCGAGTTAATGTAGCATTGTCAACTGAAAATCCCCCTCATAGTCACTGTACTATTATAGACCCTACATATGGCACTGCAGAAATTAAATTAGTGATTACTGTTGCTCCTCAGAATGATATTTGGCCTCAAGGTAAAACATATCCTAAAAAAGCAGTCGCTATAACTAGAATAAGTAAAACTACACCTGTTATTCATGTAAAATAGAGATGAAACGAGCTATAGTAAATTCCTCGAGCAATATGAATATAAAGACAAATAAAAAATATTGAGCCCCCATTTGCGTGAAGAACACGTAATAATCACCCAAAATTTACATCTCGACAGATGTGAGATACAGAAGAAAAAGCTAAATCAATATGAGGAATATAATGTATAGATAAAAATAATCCAGTAAAGATTTGAATTGAAAGACATATCCCTAAAAGGAAACCAAAATTCCATCAGGCGGAAATATTGATTGGAGCGGGTAGATCAATTAATGCGGTATTTATGATTTTAATTACTGGGTGGGTTTTGCGAATGGGGTGTGTCATACTTTCATTGTCGGAGAGGCCCAAATCCTAGCTGAGAGATTTTTACAACTGCTATTAATGTAATTAATAAATATGTCATAATAAGAATCACAAAAATGACTCTATTTAATGAATAAGTTAGAGTAGAAATTAAATTTCTGTTAAATTGACATTTAAATTCTGAATTCACTGAATCTATTGACATTTCATTGTTTATACTAACTAAAATTATGATAAGTAGTCTTGATAGAAAGGGTGTTAATAAAAATTTTAAATTAAATGTTTCATTTGAGGCTAATCTTGAAATATATAAAAAGAGAATCAGGAGACCCCCTAAAAAAACTAAGAATAGAACATATGAAAACCAAAAAGAAAATTGAAGTGTCCCTAATAAAATGCATGATAAACATGTATTGATTATAATAATTAAAACTATTAATAAAGGATGTGTACAAAATGAAAAATAAAAAATAAAAAGAAACATTAGAATAAGAAGAAGTTTTGTCAT
>PCC00344,NADH dehydrogenase subunit 4L,37621
TGTTTTAAATAAACTATGAAGACTATGACGTTTCTTTCAAATTTTTTAATAAAAACAGAACTAGAGTTATTTTTTTTGTTAAGAAGAGCAATAAGAGTGTTAGGATTGCTTGTCTTTAGAAGAAACCGTAAACACCTTCTAGCTGTATTATTGAGAGTAGAGTTTATTATACTTTCCTTATTTTGATTTATTAGTTTAATATTAATAGATTTTTTTTCTGTGGGTTTTATCAGCTTAATCTTTCTTACATTTGTTGTTTGTGAGGCTAGTTTAGGATTAGCTCTTTTAGTTTGTTTAATTCGATCCCATGGGGTAGATTTTTTTGATACTATAAATATTTTAAAATGTTAA
>PCC00345,ATP synthase F0 subunit 6,37621
ATGATAAGTGGTTTGTTTTCTATTTTTGATCCATCAACAGGTTTTGGGTTATCTTTAAATTGAATTGCTTTACTCATTGGTTTATGCTTTTTACCACTATCCTTCTGAGTGTTACCCACACGTTGAATAGTAAGCTGAAGTATAATTAACAAAACGGTTTTAAAAGAATTAAGATCTCTCTTTAGCTCTTCTTCCCCATCAGGAATAAGTGTTTTGGTACTAGGCCTATTTTGATTTATTATTTTTAGAAATTTCTTAGGGTTGTTTCCCTATGTTTTTACTAGTACCGCTCATATTTTAGTAACTCTGAGCCTTGCTTTTCCAATATGAATAGGTTTTATATTATTCGGTTGACTTACACGCCCCATTGATATATTAGCTCATTTAGTCCCAGAAGGAACTCCCACAATTTTAATAATATTTATAGTTTGCATTGAAACAATTAGAAACCTAATCCGCCCAATCACACTCTCTGTCCGACTAGCAGCAAATATAATTGCCGGACACCTTCTTTTGACGCTTTTAGGAAGCCAAGGAGTGAGAGCTAGTATAGTTATTTTAACTCTTATTCTAGTGACTCAGTTCTTTCTACTTCTTTTAGAAGCTGCAGTAGCAGTTATCCAATCCTATGTTTTTGTAGTTTTAACAACTTTATACTCAGCAGAAGTTTATTAA
>PCC00346,NADH dehydrogenase subunit 1,37621
ATAGGGGTGGAAGCCCCCTTTTTAATAATGTTTATGTTAGTTAATTATATTATTTTGACAATTTGTGTTCTTATTGCTGTAGCTTTTTTTACTTTACTTGAACGAAAGGTCTTAGGTTATGCACAATTACGAAAAGGGCCTAATAAAGTTGGTTTTATGGGTATCCCCCAACCTCTAGCTGATGCTGTTAAACTTTTTATTAAAGAACTAACTTTACCTGTTGAAGCTAATTTATACGCATATTTTTTTGCTCCCGTTTTTAGTCTTTTTATATCTTTACTAATATGAATTATTTTTCCATTAGAATCTTTTGTTTTAAGTTTTGGGCTTGGATTAGTGTTTTTTCTTTGTTGCACTAGAGTCAGCGTTTATGGAACTTTAGTAGCAGGGTGGGCCTCTAACTCTAAATATGCTCTCTTAGGGGCCCTTCGGGCTGTTGCTCAAACAGTTTCTTATGAAGTAAGTTTAGCTCTGGTTCTTTTAGGGGTAATTTTATTAACTTTCACTTTTTCTTGCCTAGGACAAGGAGCTTTTCAATTTTTTACGTGGCATTTCTTAATTTTAGGTCCATTAGGGTTGATTTGGTTTGTTTCTTGTTTGGCTGAAACCAATCGTGCTCCTTTTGATTTTGCTGAAGGAGAATCCGAATTAGTTTCTGGATTTAATGTTGAATATAGAGGCGGGGGATTTGCTCTTATTTTTATGGCGGAATATGGAAGAATCATTTTTATGAGATTTCTTATGTGTTTATTATTTTTAGGGGGAATGGTTGACATAGTTTTTTATGGTTTTATTTTTATTTTAAAACTTGGTTTAATTTGTTTTTTATTTTTATGAGTTCGTGGGGCTTATCCTCGTTTTCGTTATGATCAATTAATGTATTTAGCATGAAAGGTTTACTTACCTGTTGTATTAAACTACTTCATTTTAGTAATCTGTTTTGTGACCTTGTTTTTAAAATAA
>PCC00347,ND3,37621
ATAATGACAATTATTCTTATTTATCTCTTGTTTGTTTTATTTGTTGCTATCGCAGTAGCTGGGACAGCTATTCTTGTCTCATTTAAAAGTAACAAAGATTTTGACAAATTGTCACCATTTGAGTGTGGGTTTGACCCCTTAAAATCGGCCCGTACCCCATTTTCTTTACGATTTTTTCTAGTAGCAATAGTATTTTTAATTTTTGATGTAGAAATCACATTAATTTTACCTACCCCACTAGCCCTAAAAACTAGTGAACAAACAATAGTAATAATAATGGGCATTACATTTATAATCATCTTACTTGTAGGGCTTTTTCACGAATGAAGTCAAGGAGCATTAGAATGAGCAGAATGGTTTAGTATTTAA
>PCC00348,cytochrome c oxidase subunit III,37621
ATGACTGGACACTTTCATCCTTACCACTTAGTAGACCAAAGTCCTTGACCACTAACCGCAGCTATTGGGGCATTTGGGTTAACAGCCGGGTTAGTCAAGGGATTTCATAACAGCAACTTTAATTTGTGTTTTATTGGTTTATTTATTATTATTTTAACTATATTTCAATGATGACGAGATGTGAGACGAGAAGGCACACTTCAGGGACTTCACACAAATGCAGTAGAATTTGGGCTTCGATGAGGAATAATTCTATTTATTTTATCAGAAGTTTTATTTTTTTTTTCTTTCTTCTGGGCTTTTTTTCATAGAAGTTTATCTCCAACAATCGAATTAGGGTCTTGCTGACCCCCAGTCGGTGTTGATGCATTTAACCCATTTCAAGTACCTTTATTAAACACAGCTGTTTTGTTAGCTTCAGGAGTAACTGTTACCTGAGCACACCACAGATTGATCGAAAGTAACTTCAATGAAACATCATATGCGCTTCTGCTCACAGTTATATTAGGAATCTATTTTACTATTCTTCAAGTATTTGAATATTATCAAGCACCATTTTCAATCGCCGACTCTGTTTATGGCTCTACATTTTTTGTAGCTACCGGATTCCACGGGCTTCATGTAATCATCGGAACGACATTCCTCTTAATTTGTCTTTTCCGCCACACACTTAATCACTTTTCATCTAACCATCATTTTGGGTTTGAAGCAGCCGCTTGATACTGACACTTTGTTGATGTTGTATGACTCTTTCTTTTCGTGAGAATCTATTGATGAGGATCTTGTCTTTTTAGTATATAA
>MIP03014,eukaryotic translation elongation factor 1 alpha 1,6306
ggtttaattacccaagtttgagataatttttatttttaccgataaacctcgttcataaaaatgggaaaagaaaagatccatatcaacattgtggttattggccacgtcgattctgggaaatccacaacgactgggcatttgatctacaaatgtggtggtattgacaagagaacgattgagaagttcgagaaggaagctcaagaaatgggaaagggatccttcaaatatgcttgggtgttggacaagttgaaggccgagcgtgaacgtggtattaccatcgacattgctctctggaagttcgaaaccgccaaatactatgtcacaattattgacgctccaggacatcgtgacttcatcaagaacatgattactggtacatcccaagctgattgtgctgtattggttgttgcttgtggtactggagagttcgaggctggaatttccaagagcggtcaaactcgtgagcatgctcttctcgctcagactttgcgagtgaagcatctcattgtagcgagtaataagatggacaccactgagacaccattttcagcaactcgatgttgagaagttaggatgaatacttctcgtttattaagaaaaatg
>WBP00175,ribosomal protein S20,6293
caagtttgagctctggatattgaatataataaagttcgaaaaaggtagtgaatcgtgacatattgctgagcagtgaaactgaatcatttgtaaacatggctggcgtaccgtataaaacggagaaacccattactcttgacaataccgagtatcgcattcggattactctcacttctcaaaacgtgcggtcgttggagaaagtttgtgagcagcttatcaatggagcaaaagaaaagaatctttttatgaaaggaccaattcgcatgcccacgaaagtacttcgtatcacaacacgcaaaacaccgtgtggtgaaggctcaaaaacttgggatcggttccagatgcggatccataaacgtctgatcaatatgcatagtccaagtgatgtgttgaaacaaattacaagcatttcgatcgaacctggtgttgatgtagaagttactatcaagcattcctaatttatcaataaatagaaatgattgttgtaaaatctgaaagtaggctgagtcttatttatgatgtctacacagtaaacgacgttgctagttgttgttatggaaaggatgaattcatttaaagtttgttatggttttggtcttgttttataaagtaataaatgccgttccgcactgt
>CBP11622,ribosomal protein S13,135651
gtacaaaaaagttggccatcttttttgtacaaagttgtccccgtttgaggtaatccgcatcaaccatgggtcgcatgcacaatccaggaaagggaatggccaagtcggccatcccataccgccgctccgttccatcatggcaaaagatgaccgccgaggaggtccaagaccaaatcgtcaagatggctaagaagggtcttcgcccatctcaaatcggagtcatcctcagggattcccacggagtcggacaagtccgccgtctcgccggaaacaagatcttccgtatcctcaagtccaagggaatggccccagagctcccagaggatttgtaccatctcgtcaagaaggccgtcgccatccgcaagcatctcgagagatcccgcaaggacattgacagcaagtacagactcattctcgtcgagtcccgtatccaccgtttggctagatactacaagaccaagcgtcagcttccaccaacctggaagtacgagtctggaaccgccgcttcccttgtttcataagtcttgttatgacaataaactgttgttatttgaa
>HCP04986,20S proteasome component beta 3,6289
ccatcttgagtattatgagctataatggaggaacaatcctcgccatggcggggaacgaatgtgtctgcatcgcctccgatttaaggattggagagcaaatgacaacaatagctgttgatcagaaaaaggttcacaaaattgcggataaggtttatttgggactagctggatttaactcagacgcagttactgtgttggaaaaagtcacattccggaagaccctatacgagctacgggaaaaccgtaaaatcaaaccggcggtactcgcgacaatgatctctaatttggcctaccaacaccgcttcggctcattcttcacagaaccgttggtagccggacttgatcctgatacaaataagccttacatatgcgggatggacacgatcgggtgcattgcggctcctaaagactttgttgctgtaggaacaggacaggagtatttactgggcgtgtgcgaaatgttctggaaagaaaatatgagtccagaagaattgttcgaggctactgcgcaatcgatgctggcttgcttagaaagagatgccgcttcaggatggggagtggtcatatacacgattaccaaggacaaagtcaatataagtacgttgaaaggaagaatggattgaaatgtcgccacgatcatttacctcgcactacaatacaatgttcgcaattgtgt
>PPP17168,cytochrome c oxidase subunit I,54126
gtacaaaaaagttggtaaaattaaaaacattgctgtcggtaataatcaaaatcttaaattgttcaaacgtggaaaccttatatcaggggctcccagcattaaaggtaacaaccaatttccaaacccaccaattattctaggtattactaa
>HGP10409,Clathrin Heavy Chain,51029
agggcgtttaaccgaattggaggaattcattacggagccaaatcacgcccaaatacaacttgttggagatcgttgtgcggaagatgggatgaacgacgcagcacgaattctgttcatcagcatcagcaacttcgcaaagttggcaaagacccttgtcgaactcggtgacttcccgggtgctgttgatgcaggacgcaaagccaattccacaaagacatggaaacagatttgcttcgcatgtgtaaatcatcaagaattccgtttggcacaaatttgtggtcttcatattgttgtgcatgccgatgagttggatgagctgataaattattatcaaaaccgtgcccatttcgacgaactaatcgctctcctggaaaatgcgcttggtcttgagcgtgcccacatgggaatgttcacagaattggccattttatacagcaaatacaaaactgagaaaatgcgtgaacatttggaattatcttggtctcgagtgaacat
>NAP01615,ribosomal protein S25,51031
ctccgaagtcgtcgaaaaaggcggacccgaagggaggtaaggctcccccagctaagaagaaggagggatctggaggaaaagccaagaagaagaagtggtcgaagggaaaagttagggataagctcaacaacatggttctcttcgaccaggccacttacgacaagctctacaaagaggtcatcacctacaagcttattacaccgtccgtggtgtctgagcgtctgaaggtccgagcatctctcgctaaggctggactccgtgagcttcaagctaaaggtctagttaagtgcatcgtccaccatggaggtcaaatcgtttacacccgcgccaccaaggaggctgatgtaattgttgagtgaatgttgttgttgttatatacgtggtttctatatgaatataagtgaat
>GRP02268,cytochrome c oxidase subunit I,31243
ccccccccccggaatcaaaaaaattcccattgaaattccgatcaaagatcagaagggtaatcgctcccgctaaaaccggcagggttaacattaacagaaaaactgaaaccacaatagttcagacaaacagatttagactaaaaaatcttaaacttgaaacctttaaatttcgaattgaaacccaaaaattcaatctccccccaatggaactaattcctgcaagatgtaaagataaaatccctaaatcgacactgtacccagggtgccctattgttcttaagggcgggtagagcgtccaacccgtccccaacccctcgtctaccagaagcctactaaaaagaagaaaaaaagaaataggaagcaaccagaaccttaaagaattaatacgtgggaaaagaaagatcagaggagaaaataaaaaaagggatcaagaagttaccaaacgccccaattaaggccggtataacc
>TCP02129,ribosomal protein L22,6265
agtgcatacgaaaaagcaagttgctaagggactgtttaccaaagctggcggaaagaagaagaagcagacgctcaaattcaatatcgagtgtaagaatcctgtcgaagatggcataatgaacgtctctgatttcgaggttttcctcaacgagcgtataaaggtgaacggaaaggtgggtcagatggcagccaatggagttaaaatcgaactccaaaagacgaaacttgttttgacttcggaggtaccgttctcgaagcgctacctgaagtatttgacgaagaaatatctcaaaaggaattctcttcgggactggctgagggtggtcgcatccgcgaaggacacctacgagctgcgatacttccagatcagccaagatgatgaagatgccagtgacaatgagtcgtaaaaaacacaatttgagagtttataatgtcagtgttgttgttactgtaatgaatttttgttgtttanaaaaaaaaaaattaaaaaaaaaaacc
>OOP04006,ND6,6317
tggtaaaattatttttaggtatttcgttgttaagttcgttaattagttatataaatatggatgctataaaaagcaggttttttttaattatttctttgttaattttaataccggtaatgtcgtttggtgttaatgtttgattttcttattttattagtttgttgtttttaagtggtatttttgtgattttagtgtatttttctagtttgtctaggtttaataaaagtagagtttacttggttttatttactttgttgttaaatggttttgttataaattttggttttataataaagttgcaaaataatttgggtttatctgttttttattataagttattttgatttgtgttaatttttgttatgtttgtgttattattttttataaattttaccaggtattttttaaatttttcgggtgcgttgcgtaaggtataaattttttcaaaaaa
>OVP01325,cytochrome c,6282
ggcttgcatctcgtcggttgtgttagcgtttagtttgacaggttttagcaaccagtttgaacttacatatcgttatgtcagttccggaaggtgactacgagaggggcaagaaattgttcaaaatgcgatgcctgcaatgccatgtaattgattcggatgcgaataaaaatggcccgaccttgaaaggtgtgattggacgtaagtcgggtactgtcgacggctatccatattctactgccaataagaataagggcgttgtttggacacgtgaaacgttatttgaatatttattagatccgaaaaaatatattccgggaacgaaaatggtttttgcgggcctgaagaaacctcaagagcgtgccgacttgatcaaatatatagaagaggaatctgcgaaataattaggtagtttaatttctgattataggattctgatagttgtgcttcatctttattatcttttgaaccatccgataaatctgattttgtagcagtgtaagccattttcaatcttccggaaaatatggaattatttcattattgaacttttccattctgttagctatatctactattatttgattaaaagagaaagtaatagattcaagtataacatttcgttatctctagtacgtttacagggtgccttttattgcattaatttttgtttagtgatgaatgatacca
>HBP22654,cytochrome c oxidase subunit II,37862
gtacaaaaaagttggggggacaactttgtacaaaaaagttggggcggccgcacaactttgtaagttgggtcttttttctagttatgtagattgatttcataattttaattgtagtttgttattaggtgttttaacgtttgtagtttttttattattttctttggttttgagtgattattattttaagagtaagaaaattgagtatcaatttggtgaattattatgtagtgttttcccaactttgattttaataatacagataatcccttctttaagtttactttattattatggtttaataaatcttgatagtaatttaacggttaaagttactggtcatcagtgatattgaagttatgaatttagtgatattccaggtttagaatttgattcctatatgaagtctcttgatagtttagatttaggtgaaccccgtttgttagaagttgataatcgttgtgtagtaccttgtgatactaatattcgtttttgtattacttctgccgatgtaattcatgcttgagctcttcctactttttctattaagttagatgctataagaggaattttaagtactttgtgttatagat
>ACP14743,F-box protein 11,29170
ggcaggacttccctttgaacgtgcagcgaccccatagttcggcttaacaagatccatgatggacttcatggtggaatctatgtgcacgaaaaaggaaagggtttaattgaggaaaacgaggtttatggtaacactcttgctggcatctgggttaccacgggatcttcgccgattctgaggaaaaaccggatacattctggaaagcaggttggtgtgtatttctatgataatggacatggacttttggaagaaaacgacatattcaatcatctttactcgggtgttcaaatcagaacgggttcaaatccgaaaataacgaggaaccgaatttggggtggccagaacggtggcgtgctagtctacaatggcggactgggaatgttggaagacaacgaaatttttgataatgcgatggctggtgtttggattaagacggacagtcatcctacgctccgtagaaataaaatttatgatggtcgtgatggcggtgtgtgtattttcaataatggcaggggccttcttgaagacaatgatatataccgtaatgctcaagctggcgtgttgatatcaaccgagtcgaatccaactctccggcgtaaccgtattttcgaaggaaaagctgct
>SSP00842,ribosomal protein L12,6248
gtttgcggggtagtttatattattttccataatgccaccaaagtttgatcctacagaaatcaaaatcgtttaccttcgttgtgttggaggagaagttggagccacatcagctcttgccccaaaagtcggtccacttggtttgtccccaaaaaaaattggagatgatatcgctaaggccactcaagactggaaaggtcttaaagttacatgcaagttaactatccaaaatcgtgttgctaagattgatgttgttccttctgctgcatctcttattattaaagaacttaaagaaccaccacgtgatcgtaagaaggttaaaaatattaaacacagcggaaatttgacttttgacactatcctcaagatcgctcgtaccatgagaccacgctcaatggctagacaacttgaaggaaccgtcaaggagattcttggaactgctcaatctgttggttgcactgttgatggacaacatccacatgatatttgtgatgccatcaacaatggagaaatcaaagttccagaagagtaagctatttttttgtttgttgtttattaccatggaaaataaaattgttgatggagatatttgtgttaattaaagttgtttaaaataatttgattacttttcttgtgcgataaatttcaactatatcatttgcacttttgataatataaattttggttgaattgcactttataatttaatactacacaagttgttttttttaaatacaatgatggcttttgcatngtatgaatctgtataaaaaataataaatcaatggtcaatt
>OVP00721,eukaryotic translation initiation factor 3 subunit K,6282
ggaacttagtctttgccatccaacatttacacgcaaatcgacgtattcactgttttcctgtttttactgcacgagtgatgtcagtttttgcggagctaaaaagtacaattggatcaagcgataactggggtgaatcgatataatccaaataatgttgatacacttgagagttgtatcgaagcaatggtgcaagagaatcaatacgataaagatatattggtcaccacgttaaagctctatcagcttaatcctgacaagtataatgagaatgtggtgaagcttatattactgaaaacgatgatgatggctccgaaaagtgattatgctctcgcaaaatatttaattgattctagtcgagttagttcaccggaacttaaaagagtatttgacattggagctttgctggaatcttgtaattttgctgtattttggcgcttgatgcgaggggattatcgaccgctagatgatgtcagtgaaccattcagacagcctggagaaattcctaaaatcattagagcagtgccaggatttgaagaaagtgtgaggaattatgcttgtcaggtaatcaatgtaactcttcaaaacattgaaaagtctcttctcgtccgtttattgggtggaatttctgataagcaaagtaaacgaatatgctcgattttatgggctggatcccgaaagaaaatggtgaagtgtatttcgtacagaatcatgaagccaccaatcaaaaagtagaaacatt
>MHP03087,ribosomal protein S13,6305
ttttccccaggatgggtcgtatgcacaatccagccaaaggatatcgcgttccgctcttccatatcgacgttctgttcctacttggcaaaagttgaccagccaagatgtggaagaacaaattgttaaattagctcgtaaaggtcttcgcccatctcaaatcggcgttattcttcgggattctcatggtgtggcacaagtgagacgtataactggaaacaagattgtgcgtattctccgatcgaagggaatggctcctgagattcctgaagatctctatcatttaatcaagaaggctgttagtatccgtaaacatttggagcgtttccgcaaggatatcgactcgaagtatcgtctgattttggttgagtctagaattcatcgtttggcacgttattgcaagaccaaacgtatgctccctccgacttggaaatatgagtcatctactgcctcggctttggtttcataaatgagattaattgatttaagttaatggaatcgaattatcttccaattattgttattgtcaattgataaatgtttgttatgttaaaaaaaca
>CBP12872,S-phase kinase-associated protein 1A,135651
gtacaaaaaagttggccaacttttttgtacaaagttgtccccctgggacgtcgagttcctcaaggtcgaccaaggaactctcttcgagcttatcttggccgctaactatctcgatatcaagggacttctcgatgtcacctgcaagactgtcgccaacatgatcaagggaaagtctccagaagagattcgccgcactttcaacatcaagaatgacttcactccagaggaggaggagcaaattcgcaaggagaacgcctggtgcgaggattaaattccccctgttttaacaccatttctccccttccgaatatcctccttcatttcatccacggtctctgtctaatcttacagcgtccctttcggctttttaaaataaacaatgttaattgta
>PTP00233,ribosomal protein L18a,131310
gtcttagcattttcaattgttggccgtaaattgccatctgagcgggattccaatccaaagctctataaaatggtcatctttgcaagtaataaagttgttgcaaaatcacgtttctggtattttacatctatgcttcgtcgtatcaaaaagactcatggtgaaattcttgcctgtgaagaaattcatcaaaagaatattggatcagtaaagaattttggtgtatggcttcgttaccgttcccgtactggtcaacataatatgtaccgtgaatatcgtgatgtatcagttgctggtgccgttactcaagcttatcgtgatatgggtgctcgtcatcgtgctcaagctgatagaattcaaattattaaagctaatgaagttgctgcatctgaatgccgtcgtcctggtgttaaacaattccatgatgctcaaatcaagttcccacttgctcaccgtgttaccaaaagacaacatcttactcctttcactacatctcgtccaaagacacactttgcttaagt
>ACP09255,Isoleucyl-tRNA synthetase,29170
cttgcggcccgcgcctcgtgcccgagcatccgggcgatggggccccgtagggggcgggtctcctcgcccgcgccgatccggggcgcctctgccagcccgaccggctggaccgccaggcccgagcccagcgggcgcggcgcggcaaagcgctcgaacagggtgacggcatggccctcgcgggccagaagcgcggcagaggccaggccgccgatcccggcgccggcgatggtgatcctgtagctcatggccgcttgctgcccgagccgggccgcgggtgcaagccgcgcttgcagggttcggggcggtttcctataacccgcgcatgttcagcagggcgcggatcttccgaattattcgcccggcggcgtagggagccctcgccgccgggtcatgcatgcctgccctgccaccgaaggattcccgccagatgagcgacaccacgaccgagacccaggccgcgaccgattaccgcgacaccgtcttcctgccccagaccgatttcccgatgcgcgccggcctgccgcagcgcgagcccgaatggctggcccgctgggagcgcatcggcatctacgaccggctgcgcgagagggcggcggggcgcgcgcccttcatcctgcacgacggcccgccctatgcgaacggcaacctgcatatcggccacgccctgaacaagaccatcaaggacatcatagagcgcagccaccagatgatgggccgcgatgcgcgctccaaaaggggctgggactgccacggcctgccgatcgaatggaagat
>CRP08604,F-box protein 11,31234
ggattcccgggtcgacccacgcgtccggccaattcatggagaatcgaatctatgcgaatgcgtacgctggaatctggatcacgtcacattctgatccaactatccggaagaatgagatattcactggacagcaaggaggtgtttatatattcggagagggacgtggactcatcgaacaaaataacatttatggaaatgcgttggctggaattcagatccgttctcaatccgatccaatcgtacgactgaataagattcacgatggtctccacggaggaatttatgttcatgagaaaggaaagggactgattgaggagaatgaggtgtatggaaacacgttggctggaatctgggtgaccactggatcatgtcctatcttgaggaaaaataggattcattctggaaaacaggtcggagtgtacttctacgatcaaggccatggtctcctagaagaaaatgatatcttcaatcatctctattctggcgttcaaatccgcactggatccaacccaaagatcacccgaaacaagatttggggaggtcagaatggaggtgttttggtgtataatggaggaaaaggatgcttagaagacaatgaaatcttcgacaatgcgatggccggtgtctggatcaagactgacagtgagccaacactacgaagaaacaagatttatgatggaagagacggcggagtctgtattttcaaccgtggaaaaggtcttctcgaggataatgaaat
>MHP00425,F-box protein 11,6305
aagaattcgacactgcattgtgtccgattgtgaaaatgttggaatatttattagtgattatgcagagggaagatttgatgattgcgagattgccagaaataatttagctggtgtttgggtcaaaaattatgcaaatccatttttccgtcgttgtcatatccatcatggacgtgatgttggtatttttaccttcgaaagcggacaaggcttttttgaaaaatgtgatattcattctaataggatctctggaattgaggtgaaaaactatgcaaatccttcagttatgagatgtgatattcataatggacagactggtggaatttatgttcacgaaaaaggacgaggacaatttatggaaaatcgaatatattctaatgaatttgctggaatttggataacttcacaatctgaaccaactatccgaaaaaatgaaatatttaatggacaacaagggtgtgtttatatttttggtgaaggaagaggcttaattgaacaaaacaacatttatgggaatgccctggctggaattcaaatacgtacaagttccgaccctattgttcgcttaaataaaatacatgatgttttgcatggaggaatttatgtacatgaaaaaggaaaaggtttaattgaagaaaatgaaatttatggaaatactttggcaggaatttgggttacaacaggctcttctccaattttgagaaagaatagaacacattctggaaagcaggttggcgtctacttttatgacaacgggcatggccttttagaagagaatgatatttttaatcatttatattctggagttcaaattag
>CRP08234,elongation factor 2,31234
cggtcgacaagctcatgaagaacctctaggggagatcgtttcttcgacctcaagactaagaagtggagcaactcccaaaccgatgacagcaagagaggattcaaccaattcgttcttgacccaatcttcatggtcttcgacgccatcatgaacctcaagaaggacaagaccgctgctcttgttgagaagcttggaatcaagctcgccaacgacgagaaggacttggaaggaaaaccactcatgaaggctttcatgcgtagatggctcccagccggagacactatgctccagatgatcacccttccactttgccatccccagtaactggctcaacgctacagaatgggagatgcctctacgagggaccccatggatggatggaagcccgcccgttgccatccagaaacttggcacccctaatggcccccttcagattgtacatccttcaaaaatggttggcaacccatcgataaagggacgttttcctacgcttttcggaaactggttttttcccgaaaaggtggccccccggaatggaaaggccctatttcaaagacacaaactatcctttcaagaaagaaagggagatcttttacgaagagaccctaccacagcgacccacctcctcgagagggaaaaatacactgagacccatatgagggaatttccctctgggaaacattgcgttgactccgttccgagatccgaattcaataccttcgtcaagggaagaacccatcaccaccttcaggatgccacaacatgcgcggtcatgaa
>CRP08488,ribosomal protein S12,31234
taccggtccggattcccgggtcgacccacgcgtccgggtaaacatcaaggactccagctaacaagaacaatgtctgacgcaggaggagatgttcaagtggcaccagccgccatcgctcagggtccaatggacaaggagcaagccttgagagctgttcttcgtgctgctcaccacgccgatggactcgccaagggactccacgagacctgcaaggctcttgacaagcgtgaggctcacttctgcgttctcgctgagaactgtgacgagccacaatacgtcaagctcgtcgagaccctctgcgctgagcaccagatcccgctcatcaaggttgccgataagaagatcatcggagagtactgtggactctgcaagtatgacaaggaaggaaaggcccgcaaggtcgttggatgctcatccgccgttgtcaccaactggggaaatgaagagcaaggacgtgccatcctcaccgattacttcaactccaagaactaatttgttcgttgttccaataaattgttattgttccc
>PPP17338,cytochrome c oxidase subunit II,54126
ggccgggatctataatttttttcaaggttataatttaatattttcaagtagtttatttgctagatatatagactgatttcataattttgattgtagtttaatatttggtgttttagtatttgaaattatgttatttatttatttaacaactactacaatttaatgtgaaaagataaaaaattgagagaacactttgtaaatgtttcagaactagttgtccaccctctaattgatctaatccaaaatgctctcttctcactatgatgaaattgatgacgaataactcaatttgcataaaattttacaagttcaagcttacttccaaccaatcatataagacaaataaaatccagcttaatgatagaatcaaaaatctctagtttgccttcatgatggacgatctgaacttaaacggatacattactctcgaggagttcataggtcattctctattcgatggtcagagccaatatcactgctgaccagctcgataagatcgcatacagaacgatc
>CBP07484,cytochrome c oxidase subunit III,135651
taccggcccaaatctcagcgggatccagcagcctttaaaaaaaaaaaaacttttcgcccccaaaggtatgttaagatctttggttatattttttaaatttggtttatatgaattgtttatttttactttgttttcagttttgtttatttcttttgcttgaggtaaagatattgctatagaaggtttaagaggttatcataatttctttgttatagacggatttaaatttggtgtaattttatttgtttttagtgaatttatgtttttcttttgtatcttttgaacattttttgatgctgctttggttccagttcatgagttaggtgagacttgatctccttttggtatacatttagttaatccttttggtgttccactacttaatactattattttattaagtagaggtgtaactgttacatgagctcatcacagattattaagtaataaaagttgtactaatagtataattttaacttgtttattagctgcttactttactggtatccagttaatagaatatatagaagctagtttttcaattgctgatggtgtttttggtagaattttttatttatctacaggttttcatggtattcatgttctttgtggtggtctatttttagcatttaattttttacgtcttttaaagaatcactttaattataatcatcatttaggattagagtttgctattttatattgacattttgttgatgtagtttgactattcttatttgtgtttgtttattgatgatcttactaatttaaaaaaa
>HSP01629,ribosomal protein S13,97005
tcgcatgccaacccgggaaaaggtttccgcgctcggcgttgccctaccgtcgctctgtgcccacctggcagaagctgaccaaccaagaggtggaggagcaaattgtgaagttggcccgcaaagggttgcgtccgtctcaaattggcgtgattttgcgtgattctcatggcgttgcgcaagtgcgtcgtataaccggcaacaaaattgtgcgcattcttcgatcaaaggggatggcaccagaaattccggaggatctttaccatctgatcaagaaggcggttagcatccgcaagcatttggagcgtttccgcaaggacattgactcaaagtaccgtctaattttggtggagagtcgaatccaccgtctcgctcgttacttcaaaaccaaacggatgctcccgcccacttggaagtacgaatcgtcgaccgcctccgctctcgtctcttaatttggcgatgaaggctgatgctaacgcac
>TCP00755,NADH dehydrogenase subunit 1,6265
agtattgtagtaatatatataatatactatattatatatattaattaattaaaaacttttcttcgaaaagaaaccctatatacattataaccttatactctatgaaacaatataaagtacatattttatagaagttagtttaataaaaaatgtttgactgttaatcaagagacatatcttctagagaagactagtttaaatttaaaaatattagattgtaaatctaaagatacgggtgttctgttgattgttatgttggtagaagttattttagtaatgctgtttgttgttcaggctattgcttttattactttgtatgagcgtcatttacttgggggtagccagcagcgtatcgggcctaataaagttagttttatgggtgttattcaggctatttttgatggtattaagcttttgaaaaaggagcagatgacccctttgaattcttctgaggtatcttttattttggttcctggtgtcttttttttggttatatatttgggagtggtttgttttaccttatgcttttgattttattacttttgagtattctgtcttattttttctttg
>HBP23238,cytochrome c oxidase subunit II,37862
gtacaaaaaagttggcctttttttttgtacaaagttgtccccctataagaggaattttaagtactttgtgttatagattccctactgttggagttttttatggtcagtgttctgagatttgtggtgctaatcatagttttatgccaatttctttagaggtaactttgttagatagttttaagagttgatgttttggtgttgtggattagttatct
>HBP09476,ribosomal protein L36,37862
gtacaaaaaagttggggggacaactttgtacaaaaaagttggcggtgtagccagtaagaaagttaagattgtccgtgagcttgttcgcgagataactggattcgctccatatgagaagcgtgttctcgaacttcttcgtatttctaaggataagagagcactcttatttttgaagaagcgtgttggaacccacattcgtgccaagagaaagcgtgaggaacttcagaatgtgatcgttgctcagcgtaaacatcacaagtaaattgttgtggttaataaattgttatcatca
>MAP03050,methionyl aminopeptidase 2,6304
agtaatcccatattacttgggatatagaagaagttaaaccttcccatctacctataactgttaataccttcctctctctctcccaagaaaaaaatttttttttaaatgaaattattaatttctattttcatcggctttttggccatttctacatcccaacaagaggatgtctcaacaccagctccaaattttcctgatttctgtagcaatccaaatcttaacaaaaacgcaaaagtaaaagcttactgtgatgcagttacaaaggcagcaaatgccggatcatatagtggtgcggatggcccagtaccagatgaatgtactctaaaaagttgtggacgtgtttgcaatcgctttttccacaaaaaaggagaaaatcgtgtaacagagatgccagaaagtaaaacaactgaaagtgagtcttctgaagaatgtgaatgtggagattcaggagatgaaactacaacaggagctcaaccaactccacgaaacgtttacccatctggaccagaaccatctacatcaggaggacaagtagcatcgcataagcctccggcagcaccttctactccacatcctggatgtcatcaaccaccagcagctccaacaacaaaacctccacgaaacccatacccatctggaccagaacctactcca
>NBP01841,eukaryotic translation initiation factor 3 subunit G,27835
gtacaaaaaagttggtaaagaaattgacggtaatggctgccagcagtactaatattttgagttccgctccacatttcggaggttgggctgatcccgtaaagcaagactatttgcctaataacgatgtgaatgaggacggagtgaggactgtggtaccttacattgaggaggatggatctcgctatacggccgtcacgcagttcaaagttatcaccaagaacgtcccacgagtggttgctgaacgaaagaagatggcgaaattcggcttgtgtcgcgatgatccgccaggtcctcacgtttccacgacatatgtcgctgaggaagtataaatgcatttcaccgcacatcgcgcaggatagcttattttggatgtccaggaagacaaacagaccgcctaggtgactagtaggtagcattgtcgtcgctgcaaaggaaatgatcactggagtaccaactgcccgtaccaggagatgtaccgagtggaacaggaagcggacacagcacgataatgctgaaaaagatcgtgcagcacctgtcattggtcgttacgtggctcctggaatgagaggagacgctagacaaggagaccgacgatccgatgagaacacatgcagagtgactaacctcccacagaatatggaagaacagagttacgagagct
>SSP03815,ATG3 autophagy related 3 homolog,6248
gaacaatgtaaaaagtatggcggtgaatgttggtgacatgttgacaccaattgtgacaaaatctaaatgtttagaaacaggtgttttgacacctgaaaaatttgtgattgctggtgaccatattattaatcattgcccaacgtggatgtggnctactcctgttgatccctcaaaataaaaaaatcttattttcctgctgatcagcaatatttagtgtatcgaaatgtgc
>TSP04052,cytochrome c oxidase subunit I,6334
ttacccctataggggggctaacaggagtcagactctcaaacgcttctctagatctactattacatgatacatactatgtagtgggacatttccactttgttttaagcataggagtagtttttgctattataatcgcagtaacactatgaacaccatgaatattaggattctccttcaacacaatcatccaaaagacccaatttaacctaatatttattggagcgaacctaacattcacaccacaacacttcctaggactaaacggaataccacgtcgatatgtagactatagagacatatactctttttcatctggtgaatgtggttttgtttatgtcggtgatgtattcgttgcgtatgatttatgttttgatgggtggtttgtctggcaagg
>MHP02759,ribosomal protein L8,6305
ggtttaattacctccgtttgagattttcttttaagctaagaaccatttaaataatgggtcgtcgtattcgtgctcagcgtaaaggacgtggaggaattttcaaatcgcatagtaagcatcgcaaaggaccagccaaacttcgtcctgttgattattctgaacgtcatggttatattcgtggaattattaaagatataattcacgaccctggtcgtggtgctcctcttgctgttgttcacttccgtgacccttacaaatatcgaataaagaaggaattgatgattgctgcagaaggtttatatactggacagtttatttattgcggcaaaaaagctcaagttcaaattggaaacgttatgcctattggagaattacctgaagggacgactgtctgtaatcttgaggagaaggcaggagatcgtggacgattagccagaacttcagggaactacgctaccgttattgctcacaaaccagatgttaaacgtacacgtattcgtctgccttctggagcaaagaaggttgttccttctgcgaatcgtgcaatggtaggtattgtcgctggtggtggtcgtacagacaaaccactattaaaggctggtcgttcttatcacaaatataaagcaaaacgtaattcctggccaaaagttcgcggtgttgcaatgaatccagtagaacatccacacggaggtggaaaccatcaacatattggacatccatcaacagtcaagagaggcacaagtgctggacgtaaagttggattaattgttgtttgttgtactggacgtatttgtgggggtaaacccgagaagagaggaaaggatgaagcaatgtagagagaaaaatacaaaaaaatattttttggtattttaatttttgatttgaatttgtggatgttatttgttatatgggaaaaaagtaaaatttgttgtt
>GRP03324,heat shock 10kDa protein 1,31243
ggccgggaattacccaagtttgagattatacttctgctatcggctttcaaaccatttaatttccaaaatgttgggtcgactttctggcatggctattcgctcttactcaacggatctcaaatttcgtccattcttcgatcgcgtgcagatcgagcgttttcttcccgagcaaaaagcgaagggaggcatcatgattccggagaaggctcagggcaaggttcttgagggtacggttgttgcggttggtcccggctttcgcaacgatgatgggaagacgattccgatgcagctcaatgttggggaccgggtgctgttgccggagtacggcggctctaagctggccttcgaggacaaggagtaccacatttttcgcgaatcggacattatcggaaagtttgactgattgctggttgttaaatgagatccgatgatttttgacttattactatcatcatatttccacatttttattgttcgctcaatgggataaattgttgttaccttcaa
>NBP05892,ribosomal protein S25,27835
tcaaggacttcttggtgttggcacgtagaaaggacgcgaagatcttcaagattaagaagaacagccttaacgtaaagttcaaggttcgctgcagcaaatacctgttcacacttgtcgtaaatgataaggacaaggccgagaagctgaagcagtggtcaaagggaaaagtcagagataagctgcccaatatcgtgttctgttcgaccaggccacatatgacaaactttactaggaagtcatcacctacaaccttatcacaccatcattagtttctgagcgtctgaaggtgcgagcatctctagcaaaggctggactccggaatctccagacaaagggtcttgtaaagtgaattgttcatcacggacgccatatcgtctactcccgagctactaaggaggcagatgtgattgttgagaaaatattgttattgttgttcacgatcattacacatgaagttgttgaacta
>BUP01348,eukaryotic translation initiation factor 5A,6325
caagtttgagggtacctaatatggctgactctgaccatgatgatcacgacttcgccaccggagagagtggagccgccgctactttccccaagcaatgctctgccatccgtaagaacgagcacgtcatgattaagggccggccatgcaaggtcgtcgaaatgagcacctccaagactggaaagcacggtcacgccaaggtccatttagtcgctattgatattttcactaacaagaagctggaagatatttgcccaagtacccacaacatggacgttccagttgtaaagaagaatgaatatcaactcctctctatcaacgatgataacttcatctccctgttggacgagaactgcgagaccaaggacgaccttcgtcttcctgagggtgaactcggccagcaaatcaaggacgcctttgaaaaagacgagaacggaattttggtcacagttgtaagtgcttgcggagaagaggccgttcttggat
>CBP00266,ubiquinol-cytochrome c reductase Rieske iron-sulfur polypeptide 1,135651
gtacaaaaaagttggggggacaactttgtacaaaaaagttgggtttgaggtattaactggggcaatggcttctcttgctagatccggaggattcgcggtcaaagtgatcagtggatctcaaccacatgtctattttgtagctgcttctccagctgccgaaaccgtgtctgctttccgcgaggttccagccgagttcaccaccgccgaagctcgccaagccgctgttagtcggagcaccggaggtgttttcacaaatgggctcgctgtcaagggaattaatgtcacttcccgccgtttggctcacacggatgtgaccttcccggatatgtccaactaccgtcgtgattccacaaagaacacccaagtcccagctcgtgacaccgaagatcaacgacgtgctctcccaactgctctctactatggcgctggaggagttctctccttgtgggctggaaaagaagttgttcaaactctcgtttcttacaaggctatggctgctgatcaacgtgctttggcctctatcgaaatcaacatgaacgatatcccagaaggacaaacgaaaaccttcgaatggcgtggaaagccagttttcgtcaagcatcgtaccaaggctgatattgctaaagagaaggctgttccagtcgctgatcttcgtcatcctcaacatgacgatgagcgtgtacagaaggatgagtggtctgttgttatcggagtgtgtacccatctcggatgtgtcccaatcgctaatgctggagatttcggaggatattattgcccatgccacggatctcactacgatgcttctggacgtattagaaagggaccagccccattgaatctccacgttccggcatactccttcaaggataccactatcgtcattggatcgagctaaatattaaataaaaaaccaatttgaaaactcgcctcctaatcgaatgtgcgtttttctgtgaaagtagttgttccttctttctacgtcgtattcttggcagataaagtttattttttagttttaatgttcttcaactgtctccttcaccgcttttccttttttacattttacctattttctaggattctaatgcactcctgttc
>ACP00812,proteasome beta 2 subunit,29170
tgatgttgctcaatttggcgctttgaggggacgaaatattaggctctacgcgattcgaaatggttacgagctctgtccgaagagtgctcatcattggattcgcagaggcatcgccgaggctctgagaacagaagattactatgccgtcgacgttctgcttggaggatacgacgataaggagaacaaggcgttcctcggctctgttgactacttggggaatggactagataatcagccttatttattccgtggtttctgtggtcgtttctgctacgcaatcatggatagggagtacaagaaaaatatgtccgaggctgagggattgtcactcctcaataaatgtattgccgaagcgaagaaacgatttgtcgcgaacatacctggttacgaaggttgtatggtggacgaggaagggctacaggcaattatctgatattagcgtttgattctgacaagtggaacctctactgatgctgtggtcctgaatgttcagtgatcagcacttt
>CRP06661,eukaryotic translation initiation factor 3 subunit G,31234
cgggtaatcgaagaacacaatcatgactggattaaactcaatcacttcagcaccggaagttgtcagttgggccgaggcggtcgagcaagataacgctccacacatacaagaggatgccgatggaactcgtaccgaaactgccatcaccgaggtcgatggagtgagatacaagattgtaacaaagttcaaggtgatcaacaaacgtgtaccacacgttgttgccgctcgcaaacaatgggtgaagttcggaagttgcaaaggagagccaccaggtccacaagtcgccacgacctacgtcgctgaagaagttgaaatgcaattcaccagaaaccgtgccggagaacaaattcttgatgtccaagaggacaagcagacagcaaagactaccagccgtgagcattgtcgtcattgcaaaggaaatgaccattggagtacacattgtccatataaggtcatgtatcaattggatgaagagaacgatgccaaccaagatgctgatagcagtcggaacccattgggacgtcaagatggacgccaaatcgacagaaatcgtgatgagaatacatgccgtgtcacaaaccttccgcaagagatgaacgaagacgagctccgcgacgtcttcggaagaattggccgtgtcatacgaatcttcatcgcccgcgacaagatcaccggtctccccaaaggatttgctttcgtcaccttcgaatctagagacgacgccgctcgtgccatcgctgagctcaacgacatccgaatgtatcacatggtcctcaaggtc
>NBP02968,cytochrome c oxidase subunit III,27835
atataaactccccaaaaataaataaaattacaccaaacttaaacccgtctataacaaaaaaattatgataaccacttaaaccttctatagaaatatatttgcctcaggcaaaagcaataaataattccaccaacaacctaaaaataaaaggtaaaaccaacccatacttaaaaaaataacaaatgaagaagtcatacttaaagaagcaaaaaatataaaataagcataactttcttgtacataaaaaggcggccccaacttttttgtac
>HSP01008,methionyl aminopeptidase 2,97005
ccgacgttgtgaagattgactacggaacgcacgtgaacgggcgcattatcgactgtgccttcactttgacattcgacccaaaattcgacactctcttaaacgccgtcagagaggccaccgaaacgggcattcgcgaggcgggcatcgatgttcgtctttgtgacattggcgaggcaattgaagaggtgatgacttcttacgaacttgaactcgacggaaaaaccttcccaataaaaccaatacggaatttgaacggccattccattgggccttatcgaatccatgcaggaaaaacggttccaattgtgaagaatggcgagcaagtgaaaatggaggagaatgaattctttgcaattgagacattcggaagtacgggtaaaggacacgtgcacgacgacatggaaaccagtcattacatgaagaactacgacctccatgaggagcacattcctctgagactcacgcgcagcaaaaaacttcttgccacaatcaacaagaacttcgggactttggcattttgtcgccggtggttggaccgactgggcgaaaccaaatatttgatgtcactcagagacc
>CBP05517,eukaryotic translation elongation factor 1 alpha 1,135651
gtacaaaaaagttggccgatagttgataaaagaacatttgctcgatatggcatcaactttgatgcaaaaactataatatatgcacgacaattgaaatattccagcgatacttcagaatgtaatgcctactaattgacaatataactattgataagttcaagaaagaatcccaagaaatgggaaaggcatccttcaagtacgcctgggttcttgacaagctgaacgccgagaaagaacgtgctatcaccatcgatatccccctctggaagtttgacacctccaaatactacatcaccatcatcgacgctccaagacatcgtgatttcatcaaaaacatgatcactggaacttcccaagctgattgcgccatattggtcgtcgcttgcggaactggataattcgaggctggaatctccaagaacggactatctcgagagcatgctcttcttgctcaaactcttggagtcaagcaactcatcatcgcttgcaacaaaatagactcgactgacccaccattctctgaggctcgtttcactgatatcaccaacaaggtctccggattcat
>PVP04268,Obg-like ATPase 1,45931
gggttaatattcccacaccaggtcagggagatggcgattcgcaagagccgccgagcgcggtaacgcaaatgaactcgcagacgctgtatggagtccgggccagagtcctcttttctggtttaggcgtccagtccctggaagtggctcagcctgagacagggatgttggcgccgtaaagtgcagcggttcctgttgtgtcccgtgcgctccatatggcccttgaaaatgcgagggaagctctcagatgaatttcctgcctgatcgtaccgaattcacacagacttcgagaagggtttcataatggcggaagtgatgaaggtggccgacctgatcgagttggaaaatgaaaatgcggtgaaagcagccggcaaatacaggcagcaaggaaggaactatgttgtcgaggatggggacatcattttcttcaaatttaatgcaggcgctgggctgactgctggcaagaaaaaatgattagaaggagaggattgggtaatgcagccaagaaaaatgagacattttttaaaattcattgttatcccaaaatccaacatttgttattactatttccttattaatatatattgaggtcaattcaatgctccaagtgaataaaatttaaac
>SSP01916,cytochrome c oxidase subunit I,6248
taggtactagttgaactatttatcctcctttatctacttcaggtcatcctggttctagtgttgatttggctatttttagtttacatctttctggtattagttctattttaggtggtatcaattttatgtgtactattaaaaatttgcgttctagttctgtttctcttaataatatgagtttatttatttgaactatttttgttactgtttttttattggttttgtctttacctgttttagctggtgctattactatgttgttaattgatcgtaattttaatggttctttttttgatcctagttttggtggtaatcctttaatttatcagcatttgttttggttttttggtcatccagaagtttatattttaattttacctgctttcggtattattagtcaatgtactttatatttgactggtaaaaaagaagtttttggttatttgggtatggtttatgctattctaagtattggtttaattggttgtgtagtttgagctcatcacatgtatactgttgttgtatgtggggattctcgtgcttatggtactgctgctgctgtggtgattgct
>XIP01316,glycogen synthase 1,46003
aaccttcacgccgtcgccaaggagaaaatacacgatttcgtgcgtggccattttcatggacactacaattttgatctggacaaaacattgtactttttcacggccggacgttacgaattcagtaacaaaggtggggacatgttcatcgaagcattggcccgacttaatcactttttgaagaccagcactgatccgcgttgtcaggggacaacagtcatcgccttcattatttacccggccaaagccaacagtttcaatgtggagtcattgcgtggacaagcagtgtccaaagctttgcgggacaccattagcaccctgaaagacaacatcggcagccgaatgttcgaagtgtgtctgactggccgcatgcctgtactggacgacctggtcaccccgcaagaacgcgtacaattgaaacggtgcattctgagcacgaaacgggagagtttgcctccgatttgtacgcataatatgacggacgaccatttagaccccgtgcttaactcactgcgacgtactcaactgttcaatcgcgatgacgaccgtgtcaaagtggtcttccatccggaatttctgtcttctgtaagccccttgatcggcttggattatgaagaattcgtgcgtggttgtcatctgggtgtattcccgtcctactacgaaccatggggatacacgccagcggaatgcacattgatgggtgtgccatcggtgagcactaatctgtccggattcggctgttttatggcggaccctgtggctgatccgatgagctacgggatttacatcgccgatcgacgattcaagggccctgaaaaatctgggcaacaatgggggcagctgatgtaggacttctgt
>TMP04152,elongation factor 2,70415
aaaaagttgggcggccgcacaactgagaaagatttggtgttttggtccagatggcagtggtccaaacatcttggtagattgcacaaagggtgtccagtatctgaacgaaattaaagattccgttgtcgctggtttccaatgggcgaccaaagagggtgttctgtgcgaagagaatatgcgcggggtacgattcgacatacacgacgtgacattgcatgcggatgcgattcatcgcggtggcggacagattattccaacagcccgtcgtgtcctgtacgctgctgcgctgacagcgtgccctcgtcttttggagccagtatatttagttgaaattcagtgtccggaaacagctgtcggtggaatttatggtgtcttaaatcgaagaagaggccacgtttttgaggaaaatcaggtagctggaacgcctatgtttattgtcaaagcttatttacctgttaacgaatcatttggattcactgcggatctgcggtcaaataccggaggtcaagcatttccacaatgcgtattcgaccattggcaagttctgcctggggatcca
>CBP07974,eukaryotic translation initiation factor 5A,135651
ctttgtacaaaaaagttggccatcttttttgtacaaagttgtccccccgaggatcatcacgacgaggagcaattcgagtctgccgaatccggagctgctgccactttcccgaaacaatgctcggcccttcgtaagaatgagcacgtcatgatccgaggaagaccatgcaagatcgtcgagatgagcacttccaagaccggcaaacatggacatgctaaagtgcatctcgtcgccatcgacattttcacttcaaaaaagctcgaagatatctgtccatccactcacaatatggatgttccagtcgtcaaaagacgcgaatacatcctcatgtccattgaggaagacggattctgctcgcttatggatccagagtcctgcgatctcaaagacgatctcaagatgccagagggtgaattgggcgcctccattcgcgaggctctcgataaagacgacggaagcgtcttggttcaagtcgttgctgcttgcggagaggaggccgttctcgggtacaaaatttccaccaaggaataattgcatttcgtatacgatttcataataaaagcagttccagtttaaaaaaaaaagaaaatacaaccacaaag
>CBP08883,elongation factor 2,135651
ttgtacaaaaaagttggggtttcttttttgtcttcaacggaaaggtcgccaccggaatgaaggcccgtattccaggaccaaactacgttccaggaaagaaggaggatctctatgagaagaccatccaacgtaccatcctcatgatgggacgtta
>ASP00264,ribosomal protein L9,6253
gtacaaaaaagttgggtttgaggtagaggtctatcgaaatgaaggtaattgagtcgcatgatacggtgaagttcccggagggggttacattttcaatcaacaagaggagagtaacggtgaaaggaccacgtggtacgttgacacgtgacttccgccatgtgcatatggaaattgagcgtgtcggcaaagatacgatttgtgtgcgtaaatggttcggcatcagaaaggaaattgccgcaattcgcacggtgtgctctcacatcgaaaatatgatcaaaggcgtgacgaagggttatcgctacaagatgcgatccgtttatgcgcatttcccaatcaatatctcacttcaggagaaaaacacagtcgttgaggtccgaaatttcttgggtgagaagatcattcggcgcgtaccattgcccgagggggttacggcgacgatgtcgaccacgcagaaggatgaattgattgttgagggtaacgacattcaactcgtctcgcaagcggcggcgcgtatccagcagtcgacgacagttaagaataaagacatccgtaaattcttagatggtgtttacgtaagcgagaagacgacgattgtcgaagagtgaaggaatcattacgcattgttgagatgattgaatttgttaccgttatgcgtttcttgtaaaggaagttgttgaatatgccattatttcagtttggcattgttgccgcac
>CJP17258,cytochrome b,281687
actttgtacaaaaaagttggtattgcttttagtttaatttatccttttaacttaggtgactaggtcagtgtacggtagaggatccattcacaattttaagacctcttttttctattatttattttggtttagcctatttacttttatttatttttataagaagaaaattactatttaa
>ACP03113,ubiquinol-cytochrome c reductase Rieske iron-sulfur polypeptide 1,29170
gcctaagcactaagcacggcggtttgctgtcatcgaacatcgcgactaaaggaataaatgtatcatcccgtcgtcttgcacataccgatgtacgattcccggacatgtcgaactatcgccgtgacgttactctggacatccagaagagcgctcgcgaaactgaagacgatcgtcgatctttatctcacgctgtatattatggagctggaggtgtgatgtccctatgggctggcaaagaaattgtccaaactttggttacattcaaggctatggcagccgatcaacgtgcattggcatccatcgaggttaatatggacgagatcccagaaggaacaacaaaaaccttcgaatggcgaggaaagcctgtttttgtaaaacatcgcacaaagaacgagatcgcaagagagaaagcggtgaacgtatcagagttgcgtcatgctgagcatgacgacgaacgtgttcaaaaggatgagtggtccgttgtaattggtgtatgtactcatcttggatgtgtaccaatagcaaatgctggtgattttggaggatacttctgtccatgtcatggatcgcattacgatgcttctggacgtataaggaagggaccagcaccactaaatctgcaggtaccagcgtatgcgttcaaggacaacactattgtgattggatcgtcttaagaagtattgagggcactactcgcctgtagcattattctagtgtttagcacgtttcatcacgctgttttatttaatctgatgaatgaatttctacgtttaaaaaaaaaaga
>BMP00485,ND2,6279
ttttgttattatttttaattttcgattaacagatatatattatagatagattttatttagtcttctaaactatttttgggttttactcgtctatttttattattttttgtttttttttttatgttgtttttaagttttattaatttttgtgtgttggactatattgtttgatggagagtttttgttatctgcacttttgtttttgtttttttaacaattggtggtggtagaacttcttgtttagttaattattatgttattcaggaggtttgtggttattattttttggtttttgatagttggaaatttcagtttttttttcttatattgaagtctggatctgctccttttcatttttgattgtttagtgttttgtcaaatttaaagggttgatctattttatggtttttaactttgcagaaattaccttattttgtagttttattgaatttttgtagggattttttttttttatttttgttttttggtatgattttttgttatgttcatttttttttgttacgtaattttttggatatagttgttattggttctactgagtcttttaattgattgttattgctggggatattttcttttaatgaagtttttgttttgttttttttttattattttgttatg
>HCP13320,Fe-S protein 3,6289
agcgaactacagctgctgccctttctacatctgtaccagtgaggcaagctgaggagaagaaaaagaaagatccgactattcacaaaatcgatgaggaaaagcgggaacgtttagctaattttggtcgatatgtagcagaatgtcttccgaaatttgtccagcaagtgcagtttgctgcaggtgatgagttggagattcttattcatccctccggtactgtacccgtgatggcatttttgaaaggacaccactctgcgcaattcacaaacctcacatttgtatgtggcgttgatgtaccgacaagaaagaatcgttttgaggtagtatactctctgttttctgttcgctttatggcccgtatccgtgtacgcacttacaccgatgaggtagcacctattgattcgatcaccggtgtgttcagaggggcaaactggtacgagcgtgaagtgtacgacatgtttggagtgtggtttaataatcatccagatctccgtcgtattctaactgattacggctttgaaggtcatccgttccgaaaagacttccctctgaccggctataacgaggtacgattcgatcctgagctgaagcgcgttgtctacgagcctaccgagttggctcaagaattccgtaaattcgacctagaaacaccatgggaaacactgccgg
>HCP02817,ribosomal protein S19,6289
tgcggaattccggaattcggtttaattacccaagtttgaggtaatatggtgaaagccaccagcgtgaaagacgtggaccagcatgaagctgtgaagcaaatcgctcacttcctcaaaaagagtggcaaggtaaaggtacccgagtggtcagacatcgtcaaacttggaactaatcggcagcttgctcccgttgatcctgattggtactacatccgcaccgctagcattgctagacgtctgtacattcgatctccggctggagttggtgctctgcgcactgttttcggtggaaagaagggacgtggttctcagcctaaccatttcaagaaaggatccggctccgtagtgcgcaaggccttgcagacccttgaagccatcaagtgggttgagaagcatgcagatggcaagggacgagttttgtcaaagcagggaaggaaggatttggatcgaattgcaaccgaacttcgtcagcacgttaaaccgattgagctctaagttgttttcagtgcatgttgttttgttataaatgttgcaatgaa
>DVP03152,NADH dehydrogenase subunit 5,29172
agggggttctttttttgtaaatttgtttatggatgtggagggttcatttactaaaagggctcagtttcctttttctggatgattgcctaaggctataagagctcctactccggtaagttctttggttcatagaagaacattagtaactgcaggattaattttgttaatgggttatggggttttgctgtttaatgtggttcttttgcgtttgatatttttttttggtttattgactatgtttttttccaggattttggctttgttggaggaggatataaaaaaggtggtagctttgagtactttgtctcagttgggttttataatgttgagtttagggttaggattgttttttttgtcttttgtgcatttgttaaggcatgcattgtttaaaagttgtttgtttatacagataggttatattatacataaaaatataggggagcaagataatcgtaactgaatgaatagatctgtttcggaagttgtaaagttacaaattatagttactttgttttgtttgagtggattattttttttaaggggaataattacaaaggatttgttgttagaattttttttttgtaggactgtacgttgagttaatatattagaaattgttgtaacaggaatgcaactttttttttatagttatcgtcaattaaaatctttcgaattgaagagttttaagggaggtaggggatggaacagaaggtttttcaatcagtttttttagcttgctggcgaaacattactcacctacacgaaaagagggtaaaggggaaggagggtgtgtttaacctcagttatctatttattcacgacacacagcaccaatccatctatccaacagtagatcaacggagagggaagagatgtcggttaaattagatgttgcctactgcaccccacgaactcctttaaacaccatacagaggaaa
>MPP00687,NADH dehydrogenase subunit 5,189293
ggagaacattatgcagctcccaatttcccttaggtttgattttatgtcccttacatactttttttgtgtgtcagtaatttctagttctatgtttttatatagaaaattttacatggaagataaaataaacaaaagtaatgatattaaacgattttattttttaattttattatttgttatatctatgataaccttagttttctcaaattcatgagttacactaatattaggttgagatggcttaggcctaacatcctttttattagtaatttactataataacgcaaatagactggtttcagggcttcttactgttttgactaatcgagtaggggactgtttatttattttaagattcatatttattttacacagaatatgaacatgagtcgaatttgttaatataagaaaaaatttaattcttttgggaactttaattatattaggagccattactaagagagcacaattcccattctcctcatggcttccagctgccatagcagctcctacaccagtatcttctttagttcactcttctaccttagtcacagcaggggtatacgtcttattacgcttcaaccttcttatttcaccactattcccacttttatctacactatccatagcaactttactcttggggggattttgtgcctccatagaaatagattttaaaaaagtagtagccatatcaactttaag
>BXP06628,NADH dehydrogenase subunit 1,6326
ttttatttattattttaagtattgcttttattactttgtatgaacgtcatttgttaggtttaagtcaaaatcgtttagggccaaataaagtttttttttaggaattttgcaagcaggtttagatggtgttaaattaatatctaaagagcaagtattaccaaaaaattcttcggatatttattttttgtttattcctggtgtgtcttttttttttatatttttagaatgaagaacattaccttttttatttaattttattaattttcagttctcttttttatttttattatgtctagtcggcgttgtgatcactgccgccccactcggctatgcctcctgtc
>ACP39680,glucose phosphate isomerase 1,29170
cgacggcactcacatcgccgaggtcaccaaggcttgcaacccggaaacgaccctcttcatcatcgcttccaagaccttcacgactcaggagaccatcaccaacgccgagagtgccaaggagtggttcctcaagtcagccggcgatgagaagcacgtcgcgaagcacttctgtgctctctcgaccaacaagaaggcggtcgaggcgttcggcatcaacgccgacgtcatgttccccttctgggagtgggtcggcggccgttactcgctctggtccgccatcggcctctcgatcatgctcttcatcggtcccgaccactttaacgagctcctgaccggcgcgcacgagatggacaagcacttcctcgagaccaagctcgaggacaacttgcccgtcctcctcgccctcctcgggatctggtacaacgacttttacggcgctcagacccacgccctcc
>TCP00142,NADH dehydrogenase subunit 4L,6265
tatttttatatttattagatttttgtctcttttttttaagtgacaacgtttgatgtttattttgatttctctggagtttattgttatgagattgttcatttatttttcaggggttttaaatgagatgatgtttttttattttatgtgctttagtgtagtgtcgagagtgttagggctagttttagtggtcggtaatataaaattttatgggagtgaccagtgcttgttttaaaaaaaaaaaaaaaaaaaaaaaaaaaaaaaaaaaaaaaaaaaaaaaaagaaaaaaaaaaaaaaaaaaaaaaaaaaaaaaaaaaaaaaaaaaaaaaaaaaaaaaaaaaaaaaaaaaaaaaaaaaaaaa
>SSP06446,cytochrome c oxidase subunit III,6248
gatatttgtatggagggtctttgtggttatcataatttttatgttatagatggttttaagtttggttttgttttgtttatttttagtgaatttatatttttttttagtgttttttggttttattttgattctgctttagttcctgctcacgaaattggttgtggttggggattttttggtttggataagattaatccttttggagttcctcttttaaatactgatattcttcttagaagcggtgctactgttgcttgggctcattattgcctatacaataatttgtattgtatcgatggtcggatttta
>DAP02683,ribosomal protein S13,490491
ggccggggacgaattgattgaaatcctttaatttcagctgttatttttcgtccaagcattctgatcgcctacaaacatgggtcgcatgcacaatccaggaaaaggtatttcacgctccgcgctgccataccgtcgctcagttcccacttggctgaagcttacctctacggatgttgaggaacaaatcgtgaagttggcacgcaaaggactccgaccatcgcaaattggagttattctccgtgattcgcatggtgtggcacaggtccgtcgtgttactggcaacaaaattgtgcgcattttgaagtcgaagggaatggctccggaaatcccggaagatttgtaccatctcatcaagaaagccgtgagcatccgaaaacatttggagcgctgccgaaaggatattgactcgaaattccgccttattcttgtagagtcgcgtattcatcgtctgtctcgctattacaaaaccaagcgtcagttgccaccgacctgaaaatacgaagctgcgactgcctcggctctcgtctcataagatattttgtgaaatgttcactgttgtttcagtgttatttgttatccaataaatatattcacg
>SRP01755,S-phase kinase-associated protein 1A,34506
atacaatgttaaccgatctcggagttgacttttcttctgatgaggaattgtctattgatcctattgagcttcaaaatctcaatggaaatataatcaaacgtatcattcaatggtgcaacttccacaaagaagatccaccaagtcacgatgacggtgatcaacatgaaaaacgtactgatgacatcccatcttgggatattgagtttctcaaagttgaccaaggaactttattcgaactcattctggctgccaattacttggacatcaaggggttgttagatgtaacttgcaagactgttgctaatatgattaaaggaaaaagtcctgatgagatcagaagaacttttaatattcgtaatgattttactgcagaagaggaagaacagattaaaaaagaaaacgcatggtgtgaagattaaacattttgaaccgtatttttaatagaaataattgtataattcaaatgttttttccaccaaacagcaagagttccaattaacactacttttttgttgtgtgatttttgtttgctagttggtgacaactcatattctaatattgattttctaaataaaatatttactat
>GRP02224,ATG3 autophagy related 3 homolog,31243
cgaacgaagctaaccagaaaaaacatcttttatgtcgtgcctctactagctgttcgtcataaaaaatatctgccttttcaaaaaccacagaaaggaaaaatcctcagatatccgagccctgcttctggtaaaaatttttgagcgatgaccaacgttattctattttttgtccaaacattatgtcgcttttttccataaataatcgattaatgtcaaagaatgaatgtcaatgatctggttaaccagttcattgtgctgcactcactgtgggcgaatatttaactcctgtgctgcgcgaatctaaattccgtgaaacgggagttctcactccggaagaatttgttgcagctggagaccacctggtccacctgtgtccgacatggtcgtggtctgacgccagtgatccaaccagagtgcgcgactatttgccgataggcaaacaatttctcatttcgcgacgagtgccatgccatcaccggtgttcccaaatgagctacaacgaatcactggaaaagatcattagagaggagggctctgtggacggcgatgaatgggtcgacacgcatcattttgacacccaa
>DVP00974,NADH dehydrogenase subunit 1,29172
aggtttaattggttttactgtttattcaatgttaattagtggttatgtaagtaaatctaaatatggtatgattggagctttgcgtgctgggagacaaagtgtttcttatgagaatgtttatggtcttgtcagagttgaatcgggctccttttgattttgctgaaggggaaagtgaattggttagtggatataatgtagaatatggaagggtttcttttgttttgttgtttttgagggagtgcggtgggttaatgataaggtttttttgatataaaatattgcctatttctg
>TDP00027,ribosomal protein S12,45464
ggtttaattacccaagtttgagtaggtcatcaaggactcttgctaaggaacatggccgacgcaggaggagatgaagtcaagatcccatcggcagccgccccaccggttatggacgtgcaggccgcgttgaaagctgtactacgctcagctaattttgccgatggacttgccaagggtctccatgaggcaacgaagtctctcgacaagcgtgaggcgcacttctgcgtccttgctgagaactgtgacgagccaatgtacgtcaagctggtggaagctttatgcaatgagcacaacatcccactcatcaaggtagcagacaagaaaatcattggagaatggtgtggtctttgcaaatatgacaaggaaggaaaggcccgcaaagttgttggatgctcctgtgctgtcgttaaggattacggaaatgaagagattgggaaacaagttctacaacagtacttcgattcaaagaagtgatttgtttttgttgaaataaattgttgattttgtt
>HBP01597,ribosomal protein L7a,37862
gtacaaaaaagttggatgagcgctgtcgaagacagaactgctgagaaaaggcctttgaatgaaaaaggtgatgagaacgaaattgccgccaaggaacctagactcgagaatggaaagactgaggatgaggtggtgaaggacaaacctgtaaaggacgctgatgctgaaggaaaagaagaggaagatgatgaagatgtagatgatgaagatgtccatgatgaatcttctgagggcgaaggagatggatcagagggagagggagacgatgacgagggggattctggtgaagaaaaagagggacacgatgctgagggtggatagaaaagcatctacattttcctaccgaccacaaaaaagatggttgagctgcttctgctgactgtcgctctgccggaaagacggatgattttagccggcgcccgcccggtgttcaccaaggagtgaatcaccgtcactcgcttgattgaagcaagaaaggcccgactcgttcttatcgctcacgatgctgatccaagtgaaatagacgtcttcctccctgccctttgtcgcaagttcaacgttccatacgccattga
>BXP00536,ribosomal protein L22,6326
caagtttgaggttcaccatgggttgccggaaagaaagccccagctcctaaagctgctaaagacgtgaagggagccgccaagacccctgctccagctgccaagtcagctcccaaaccaactcccgttgaggtcaaggccccagcccctaaaccagctgcccccaagcctgccgcggcccccaagcctgccgctgccccaaaggctgtcgcccctaaggccatccagaagccaaaggtccagaagaagaagaccggtggaaagaagaagaagcaggtcgtcaagtacgtcattgagtgcaagaaccccgtagaagatggtatcctaaagactgctgcctttgaagagttcttgaaggaccgtgtaaaggtaaatggaaagaccggacaattggcccagaacggtgtttccatcacctcgaccaagactgccgtcacattgacttctgatggggatttctcgaagaggtatctgaagtatctttctaagaagtacctgaagaagaactctcttcgagattggctccgtgttgttgcttcaagcaaagacacctatgaactccgatacttccagatcaaccaagatgaggaattggaaggtgatgagtaaaatttcgatatttttgttgtttgttacttcataaacttgattatgt
>ACP20445,eukaryotic translation initiation factor 3 subunit K,29170
gctatagtttgctccttgtctaccaacccttgaaccccctttggggcgactcgcccagtatgcttgccaacgcgaaccggccgtcgcacatcgagacgctcatctcgggcgtcgaccgctacaacccctcgaacgtgcacctgctcgaggactacctccagcagcagctcgccaacgaccagtacgacctcctcgccaacctcgccctcctcaagctctaccaattcaacccggccatcctctcgccgccggcaacgctctcggtcctgttcctctcgctcgtccacgcccccttctctcccgacttttctctcgcctgggccctcctctccgactcgttcgtcgtcggggccgctctcccccctgccgcccccgactcggacgatgacgaggatgaggaagaccaggctcccgcgcgacctgccgaaccgcacggcgaaaaggagacggccctccgcctgtttgagctgagcaaactcctccaggatcgtaaactccgcgcgttctggaccctgttccggcaagggcaggaggagggcgcctcggaccgcgagg
>MJP02405,eukaryotic translation elongation factor 1 alpha 1,6303
acgtgttgaaactggaattattaagcctggaatggttgttacctttgcgcctcaaggaatttctactgaagttaagtctgttgagatgcaccacgagtctctccctgaagctgttccaggagacaatgttggatttaacgtcaagaacatttccgtcaaggacatccgacgtggttcagtcacttctgactctaagaatgacccagcaaaggagaccaagcaattcactgctcaggttatcatcatgaaccatcctggacagattgctgctggttatacgcctgttcttgactgtcacactgctcacattgcttgcaagttcactgagcttaaagagaaggtcgaccgtcgaactggaaagaaggttgaagacaatccaaaggctttgaagactggagatgctggtattgtcgacttaattccaaccaagccaatgtgtgttgaggcttttactgactatgctccacttggacgtttccccgttcgtgacatgcgtcaaactgtggctgttggtgttatcaaggccgtcgagaag
>CRP06184,ATP synthase O subunit,31234
cgcgcaaatcatgaaacgcggattcgccacgagcgcagcactcgccaaggctcagctcgtaaagacgccaatccaagttcatggagtcgagggacgttacgccgccgctctctattctgccggacccaagcaaaaacaagcttgatcagatcccccacccgatttggacaaatgttcgcgcgcccggtacaaagacaaacaagaagttctcaagagagtttcgcgtcttgacccccacccctccaagggtctctcaaaaaagaga
>ASP28076,ND3,6253
gtacaaaaaagttggggcggccgcacaactttgtacaagaaagttgggttttttttatggttgttttatttacgttagttttgttatttgtgttttatattggtaattttgttttgaggtgtaaggatttttataaaaataatatttcttcttttgagtgtggttttgttagggttggtaaaattcagaattcttttagtattcatttttttattatgatgcttatgtttgttatttttgattttggaggtggtgatgtttcttgggattttggtttctgatcttcgttcgttgattacattttttacgaccgacatatttatttat
>PTP03233,ribosomal protein S25,131310
agaccgaccttcagggcggcaagaccgctccatctaagaagaaggacggagccggaggaggcaagggaaagaagaagaagtggtccaagggaaaggtcagagacaagcttaacaacatggtgttgttcgaccaggctacctacgacaagctgtacaaggaggtcaccacttacaagctgatcaccccttccgttgtgtctgagcgtctgaaggtccgtgcttctctcgccaaggctgctcttgctgaactcgagaccaagggacttatcaagtgcgtcgtcaagcacaacgcccagctcgtctacaccagagctaccaaggctgatgatgttgttgttgaatagatatgtcgttgacattcttttattgttatcgatgtttctgttataaactgtacattgatgaaaaaa
>ASP00314,ribosomal protein L7a,6253
gtacaaaaaagttggagtgcgtgttgtaaattcgcgtcgtgatgccgtgcgaaaaaaataataaagaagagggttgccccaccaccatcgtccggttaaaaaagccgaagcggccaagaaagagcacaatccactattcgagaagcgatctcgcaattttgctattggtcaggatattcaaccgaagcgtgatttgacaaggttcgtgaaatggccaaagtacgtacgcttgcaacgccagaaggctgtccttatgaagcggctcaagattccaccaccaataaatcaattccgcacaacgcttggatagacagacagccgaccaactgttccgtctgttgagcaaatatcgtccggaaacgaaacatcaaaagatggagcgtctgcgtgctcgtgcggacgcgcgtgcggcggggaaaccggaagacgtaacaaagcgaccgccagtggtaaggtcgggtgtgaacgcggtgacgaagttggttgagcagaagaaagcacagttggtggttatcgcacatgatgtcgacccgattgaaatcgtggtcttcctgccggcactgtgccgtaaatttaaggtaccatattgcattgtgaaaggaaaggcacgtcttggccaagtggtacatcgcaaaacgacttcttgcttggcaatcgttgatacaaaccctgaagacaaggtgacgttgtcgcgtctgaaggagaccgtaacgacgaacttcaatgagcgtgccgaagagattcgtaggcattggggtggtggtattatgtcggcacgttcacaggcaaagagggctaagattgagaaggcacgagccaaggagcttgctcagaaggcttaattatattacacgcacacaaaatctcgttgcattgtttgttgacgtttgatggctgcgatgtacggagcgttgcaaataaaagttgttgtttttaaaaga
>TMP01393,methionyl aminopeptidase 2,70415
gatttcggaattcatgtttttggaaggatcatcgactcggctttcactgtccactttgattcgacctatgataaattggtagaggccgtcaaggatgcaactaacacaggcataaaagaagctggtatagatgttcgtctgtgcgacataggcgaagtgattgaggaggtttatattttttacgaagtggaaattgggggggaaatataccctgttaagcccatcagaaatttgaatggtcattccattggaccctaccgaatccatgcaggcaaaaccgttccaattgtgaagggtggtgaggctgttaagatggaggaaaatgacgttttcgccatagagacgtttggaagtacaggaaaaggatacgtgcacgaagacatggaatgctcccattacataaaagactactttgctgaacacgttcccctacggctggcaagaagcaagcagctgttgcacacgattagcaaaaattttggcaccctggccttctgtcgtcgttggttggatcgcctgggcgaaaccaaatatcttttagctctgaaagatctgtgtgacaaggaagcc
>PTP04087,ribosomal protein L9,131310
gctgctgatacggtgaagttcccggagggttttccattattcaatcaacaagaggagagtaacggtgaaaggaccacgtggtacgttgacacgtgacttccgccatgtgcatatggaaattgagcgtgtcggcaaagatacgattcgtgtgcgtaaatggttcggcatcagaaaggaaattgccgcaattcgcacggtgtgctctcacatcgaaaatatgatcaaaggcgtgacgaagggttatcgctacaagatgcgatccgtttatgcgcatttcccaatcaatatctcacttcaggagaaaaacacagtcgttgaggtccgaaatttcttgggtgagaagatcattcggcgcgtaccattgcccgagggggttacggcgacgatgtcgaccacccagaaggatgaattgattgttgagggtaacgacattcaactcgtctcgcaagcggcggcgcgtatccagcagtcgacgacagttaagaataaagacatccgtaaattctcagatggtgtttacgtaagcgagaagacgacgattgtcgaagagtgaaggaatcattacgcattgttgagatgattgaatttgttaccgttatgcgtttcttgtaaaggaagttgttgaatatgccattatttc
>HBP15631,cytochrome c oxidase subunit I,37862
gtacaaaaaagttggccaacttttttgtacaaagttgtccccggtttgtctgtttggttagaaagttctaatcataaagatatcggcactttatattttctttttggtttgtgatctggtatagtaggtactagtttatctttaattattcgtttagaattggctaaacctggtgtttttttaggtaatgggcagttgtataattctattattacagcccatgctattttaatgattttttttatggtgatacctaaaataattgggggttttggtaattggttagttcctttgatgttaggagctcctgatatgagcttccctcgtcttaataatttaagtttttggttattacccacttctatatttttgattttagatgcgtgttttgtagatataggttgtggtactagttgaactgtttatccacctttaagaactttaggtcatcctggaagtagggtagatttagctatttttagtcttcattgtgctggtttgagttcaattttaggaggtattaattttataactactacaagtaatttacgtagaagttctatttctttagaacatataaggttatttgtttgaactgtgttttgttactgtgttcttgttagttttatctttacgggttttagcgggggctattactatattgttaactgatcgtaatttaaatacttcttt
>BUP00160,ATPase H+ transporting lysosomal 38kDa V0 subunit d1,6325
cgaaggcaagttaaagatatctcgattcagtagatatcgataaaatgggagagttcttctttaatattgatcatggatatctggaagctttgattagaggtttcaagaccgggcttcttacttcttctgactattccaacttggttcaatgcgaaactcttgaagatctgaagcttcacattcagtcgaccgattatggaaactttttggctaatgagccaggaaatattacggtccaagtcattgatgaacggttgaaggagaaattggtaactgaattcactcatctccgaaacaattcgttagaacctctgtcgacgtttctcgattatatcacttattcttatatgattgacaacataattctgctgatcactggtactcttcatcaaagacctatcaacgagttgatctccaaatgcc
>BMP14911,ribosomal protein L8,6279
ggtttgaggttcaaatgggacgtaggatacgtgtacagcgtaaaggaccgggtggtatttttaaagcccataacaaacaccggaagggagcagctaagttacgaccagtcgattatgcggagcgacatggttacattaagggggtggtgaaaaccattatgcatgatccaggacggtggagctccacttgcacttgtcgaatttcgtgatccttatcggtataaaattttgaagagtacaatgattgccgccgaggggatgcatactggacaatttatttattgtggacgaaaagctcaagttcaagttggtaacatacttccactttccgaattacctgaaggaactactgtctgcaatttagaagaaaagactggtgatcgtggccgtcttgcacgtacctcaggcaattatgccactgttgttgcacacaatccagaaactaagaaaactcgtgttcgtttgccttctggcgcaaagaaagtcttggattcttcaaacagagcaatgatcggtattgtcgcaggtggtggtagaacagacaaaccactgttgaaagcaggaaatgcatatcacaaatacaaggctaagcgcaactgttggccaacagtacgtggtgttgcaatgaatcctgtagaacatcctcatggtggtggtaaccaccaacacattgggtcatccgtcaaccgtgaagcgtggaacaagtgctggacgtaaagtaggtcttattgcggcacgcagaactggcagaattcgtggtggcaagccagaaaaacacggaaaggaagaaacagtttaaaactgaaatagctc
>MHP08553,small nuclear ribonucleoprotein D3 polypeptide,6305
ggtttaattaccctactttgagaaaacttttttattttatttaatccgcacaccttgtgctacaacaaattttggaaaaatgactgctgtcggagtgccaattaaagttttgcatgaagctgagggacatattattacgctggagacgactattggtgaagtctatcgcggaaaactcgtcgaggctgaagataacatgaactgccaaatgtctgaagtgactgttactcttcgagatggtcgaactcaaacacttgaaaacgtttttattcgtggatcgcaaattcgttttatgattttgcctgatatgcttaagaatgctccaatgtttaagaatattggtcgtgctcaacgtggcagtcaaggaatgggtgctggtggagcaccacgtggtcgtggaactgctttccgtggcggtcctccacgtggtcgtggacgtggtggaggagttcctcgtggtggaatgccatttcgtgcttaaaatgaaaattttgggaaggtacacgttaattttttgtctgaattttttctgattttctttgttatgatattttcctgtttaagcttaactcttgataagaaagaataagttaaaaaa
>NAP01254,cytochrome c,51031
ctcaaggttgcggaaatggcagatatcccagaaggtgactacgagaggggcaaaaaggtcttcaaacaaagatgtcttcaatgtcacgttgtcgactctaaggcgacgaagactgggccaactctccatgggatcattggacgcacctcaggaactgtcgatggattcgactactccgctgccaataagaacaagggcgtagtctggacacgtgaaaccctattcgaatatcttctgaaccctaagaagtacatcccaggaacgaagatggtgttcgccggtttgaagaaggcagatgagcgagctgatttgattaagtatattgaagtagaatcagctaagccctgttaatagtcatatttctagtgcttggtatgttcgtatagatattagtaaaggaatttatgtcttttttgatcgaatagtataaaccgacttcgcc
>MHP03211,proteasome beta 2 subunit,6305
ggtttaattactccagtttgagagaataaaatgggaactcatttcttgattggtcttcgtactgacaattttgttattcttgctgcggacacaaatatgtacatgtatggtgctcttaagctttcaaaagattacaaccgtgagtataagcttggtaaacgtctttccatgatttgtggtggagagcctggtgatatggattcctttgcgacctgggcaaaagcaaatatagatctttacgaacgtcgaaatggttatgaaatgcgtcctcatgctgtgcagcactggctacgcaaatcaatggctgaaaacctacgttcagaggatatgtggcgagtgaattgcatcattggtggttatgatttacacgacaaaacaacatttatgagcatgatggatcattatgcgacaaatttgccaaaccaggattacgtattttctggctttcctggtagattcggatacgcgattatggacagcttttacaagccggatatgaccgaggaggaaggacttgctgctgtaaagaaatgcattgaccaatctgctaaacgttcaatcattcatttgactggctttcgagtaattgttatcaatgctgaagggtcgaaaattattgaagggttaaaaccagaagcctaatcgaaattcgttttgttattatttcttttgcttctatttaaataaatttt
>BUP00998,ATPase H+ transporting lysosomal 56/58kDa V1 subunit B2,6325
gcgtgcagcatgacttccgccgcgatcgatgtaaaccagagtattaccggccaaaagacggccgccatccgtaattacaccactcaaccacgtctgacctacaagactgttactggtgtaaacggtcctttggtcatcttggatgatgtgaagttccctcaatttgctgaaattgtcgccttgactttgcccgatggaaccaagcgttccggccaggttcttgaggtcaccaagaccaaggctgttgtccaagtgttcgaaggcaccgccggaattgacgctaagcacaccatttgcgaattcactggagatattttgagaactcccgtctctgaagacatgttgggaagaatcttcaatggatccggaaagcccattgataaaggaccaccagttttggctgaggacttcttggatatcaacggtcaacccattaacccatggagtcgtatctatcccgaggaaatgatccagactggaatttcggccattgatgtga
>BUP00470,ATPase H+ transporting lysosomal 21kDa V0 subunit c,6325
gatggccggtcccatgttgtacacattttactccttgtcggcagtatcatctgcagtatttattgggacagccttggtttacatgttgacagggcaaggctcaaggtttgatatcgcttggtttttgacggaaacttctccgcatatgtgggccggtgtgggcttagcagcctccttatcgctgtcagttattggagctggctgggggattttcacaacgggttcgtccattctcggtggaggagtcaaagctccgcgcatcagaacaaagaatttagtatctatcatcttctgtgaagccgtagccattttcggtatcatcatggcctttgtgtttgctgggaagttgtctccgttcgatcgtgctgctgttgatattaccaccgatgctggtcgattgattttgtcccgaaacttggcctcgggct
>HBP22408,elongation factor 2,37862
ctcatgaaggtgttcatgaggaaatggttgcctgccggacatttcatgttacaaatgatctgtattcatcttccgtcaccagtatctgctcagaagtataggatggaaatgctctatgagggccctcatgatgatccggccgctgtagccataaaaaattgtgatcccaacgggccattgatgatgtatgtttcaaagatggttcccacttccgataagggacgtttctacgcatttggccgtgtattctctgggaaagttgctactgggatgaaggcccgtatccaaggacccaactacgttcctggaaagaaggaagatctatatgagaaaaccatccagcgtactatccttatgatgggccgttatattgaacctattgaagatattccttctggtaacattgctggtctagtaggcgttgatcagtatttagttaagggaggaactattacaacttacaaggatgctcataacatgagagtcatgaagttctccgtgtcacctgttgtgcgtgtcgcagttgaagcaaagaacccggctgaccttcccaaattggtcgaaggactaaagcgtcttgctaagtctgatcctatggttcagtgcatatttgaagagtctggagagcacattattgctggtgctggagaacttcatctcgagatatgtttgaaagatctagaggaagaccatgcttgtattcctctgaagaaatctgatcctgttgtgtcctaccgtgaaactgtttctgaggcatctaatcaagtctgtctttccaaatcccctaacaagcataatcgtctacactgcactgcacaaccaatgcctgatggtcttgctgacgatattgaaaacggtactgttaacgcccgtgatgaattcaaggctcgtgctaaggtcctagctgaaaaatatgattatgatgtcacggaagctcgtaagatttggtgtttcggacctgatggtactggtccaaatttgcttgttgatatcactaaaggagtgcagtatctaaacgaaattaaggattct
>TDP00159,cytochrome c,45464
ctcccccggctgcagaattcggtttaattacccaattctgaggcagtaccatgggcgatattcccgagggagactacgaaaagggtaaaaaggtcttcaagcagaggtgtctgcaatgtcacgtcgtggactccaaagctacgaagaccggtccaacccttcatggaattattggtcgcaaatctggaaccgtcgaaggttttgattactctgctgccaataaaaacaagggagtggtatggtcgcgcgagacattgtttgagtacctcctgaaccctaagaaatacatccctggaacgaagatggtcttcgctggattgaagaaagccgatgaacgagctgatctcatcaaatacattgaagttgaatcggcgaaacctgtcagttaaccataatgattatttaatttgagatatgttcgtataggttttagtgaaagttttataaagatcttgataaaaat
>OOP03689,ribosomal protein S21,6317
cgtggttctctatgttccccgcaagtgctcttcttccacacaagaattgattgggcctaaggatcactcttcaattcagcttgatattgtcgatgttgaccccatcactggacgcatggttgctggaaaatcgacgcgttacgccatttgtggtgctcttcgccgtcagggagaatctgatgatgctttgctgaggctggctcaaagagatgggatcattcccaagaatctctgaattattgttatgaattacattaaagtttgttttgttaaaaaaaca
>MHP02045,flightless I homolog,6305
atcaattgaaaactccagatgaattttgggaagctcttactggtgataaaacaaagccagaagagccaatatttgaacatataccagaagatcataggcctgaacgtaaaagattgtatgaggtacagcttggaatgggttatgtggaattgcctcaaattgaattaaaaaatgatgttttgcacaaagaaatgttgaaacctaaatgtgtatttattcttgactgtacatcagaactttttgtttggattggtaaaaaagctagtagattattaaaaatggctggacagaaagtcgcaacagaatttcatcatatgctccaagacattttcaaccatcttatcgacatccatttggaggatttggacggtttcatgatcgatttcgttcaagtagaggaatttctagacctattgatgaaagagaacgaagctctgattcgggaagcgattctggtccaagccatcgtaaaaaacgacgatcaaggacgcgttcaaaaactcgaagtccatttacaggacgaagtagacgcaaagatgatgatcgaagcagcaaacatcgtgatcataaagacaaatcatcacgtcgctcacctagtataaagaaggaaagtcgaattaaaagtgaaagaagaagttttgaacgtgacaaggacgatagagattcaagatcatcacgtcatcgttcatctcctagaagaagagataaagaatcatcggttaaatcggaacttagaattaaatcggaacaaagaagtcctgaaagagattaagtgtgacacttaacattttggttttgtttaaataaatacttttgat
>PTP00393,eukaryotic translation initiation factor 5A,131310
ggcggncgttgatcacgatgaggaacacttcgaggctgccgagtccggtgcgtcctccacgttccccaagcagtgctctgctatccgcaagaacgagcacgtcatgatcaagggacgtccctgcaaggtcgttgagatgtccacctctaagaccggaaagcacggtcacgctaaggttcatcttgttgctatcgacatcttcaccggtaagaagctcgaggtatcttgcccctccaaccacaacatggaaatttccgtaggcaagcgcaaggaggtccttcctaatggtttcgatgctgacgggttccgtttcctcaagggcccc
>MIP07215,carbamoyl-phosphate synthetase 2,6306
ggtttaattactccagtttgagactcgtttaacaaattctgcattcttcctacttatttaattatatttaattcttaattttttctgaagacctttactgaatatcaacttatttgattaactatttattttttggacaaatgactgaatataagttggttgttgttggcgatggaggagttggaaaatcggcattaactattncannattaatntnncaaggacagtttattgaagagtatgacccaaccattgaggacagttatcgaaagcaggttctcattgacggcgagacctgccttcttgacattttagacacggcaggacaggaa
>OVP00890,NADH dehydrogenase subunit 5,6282
tcatagtagtactttagttactgctggtgttatgttgatggattgttatgtttatgtttctttgaattctgatgttttgtcttttgttttttatgttggtttttttactatggttttttctggtttttgtgctttggtagaggaggatgctaagaagattgttgctttgagtactatgtctcaaattggtttttgttttttggctattggtaggggtttgcattatttgtcttatgttcatatgattaagacattctttttttaagaggttattgtttatgcagatgggttatttgatttttattaattttggtcaacaggattatcgtggttattctttttttggtttttgtgctccggttttggttcagttgcagatttttttatctgtgttttgtttgtgtggtttgttgtttactaggggtagttgtagtaaggaatattttatgtctcgtttttattatgattcttatggtttttttttagtttttttttatttttttggtgtatttttgactttttgttattgttatcggatgttttttttgtttcgtgtgggagcttttggttttgattatgtgggtttttctagtaagttgttttatttttcttgttttttttgggtttttttttctgtggtttttacttttgggggggtttttagttggtggcctttttctggggctttaaatcgtttggagttttgggtggttaattttaattggtttttggttaatggttttgggggttattttttccgttattttggggtggagttaaagggtaaattttttatagcccattatccttgttttatttataaaattttccctagtttttttatttggatgttttattatgggtttaaattattt
>ALP00034,ribosomal protein L7a,6252
ggccgtcgaaaaaaataataaagaagagggttgccccaccaccatcgtccgttaaaaaagccgaagcggccaagaaagagcacaatccactattcgagaagcgatctcgcaattttgctattggtcaggatattcaaccgaagcgtgatttgacaaggttcgtgaaatggccaaagtacgtacgcttgcaacgccagaaggctgtccttatgaagcggctcaagattccaccaccaataaatcaattccgcacaactctggatagacagacagccgaccaactgttccgtctgttgagcaaatatcgtccggaaacgaaacatcagaagatggagcgtctgcgtgctcgtgcggacgcgcgtgcggcggggaaaccggaagacgtaacaaagcgaccgccagtggtaaggtcgggtgtgaacgcggtgacgaagttggttgagcagaagaaagcacagttggtggttatcgcacatgatgtcgacccgattgaaatcgtggtcttcctgccggcactgtgccgtaaatttaaggtaccatattgcattgtgaaaggaaaggcacgtcttggccaagtggtacatcgcaaaacgacttct
>TDP00680,NADH dehydrogenase subunit 4,45464
gttggaccgggaatcggccttacggccgggtttgaatttttatttctttaattggaataaatttatctgctgttaggtgtgtgtttcaaagggattcaaaatctttggctgcttattcttcagttacccatataagatttttactattatcactaagtttaataactataagaagtaaagtggcaggtgtaataataatattggcccacggttatacttcttctttaatattttatataattggtgaattttatcatattagttcaacacgtataatttattttttcaatagatttataaactcaagtataatactaagaattttattttcattggtgtttttatcaaacagtggtgtgcccccctcgttgtcatttttatcagaatttataattattgttaataattttttaataagaaaaatattttttttcgtaatttttatttattttttagtggctttttattattcattgtttttaattgtgtgttcttttgggggaaaaaatttaaataattataataattgaaatttaggggtgacttgttcattggtaattataatatttaatattttttgactgagattgttcttttaataattaacaacccataatttcggttttttaggcaaaaaaa
>ASP30531,triosephosphate isomerase 1,6253
gtacaaaaaagttggcctcacagaaagcaaaaacttcaagaaagaaagcccacttttctatgactgggtataaaaaaacaaacggcattgtcctctcttttctcgacgagggtgggtcactgccggacgaatatgtcctttttgcgcccccggcgccgtacctgtcctacgtgaaggagcacgtcaagcctggcattgaagtggccgcccagaattgctataaggtgccaaaaggtgcattcactggcgaaatatcaccagctatgatcagagatctcggacttcattgggtaatcattggccactcggaacgacgccatatttttggtgaatcggatgagctgatcgccgagaaggtggtgcacgctatcgaatctggattggaggtcatcttctgctgtggaaagaagttggatgaacgtga
>CBP10786,NADH dehydrogenase subunit 1,135651
aaaaactactgcataaaaacacaatatatctaaagagaccgggaaaagcttaaatcaaaataaccttattgattaaatcataacgataacgaggataagaactacgaataaaaattaaaatagaaaaaatagaaaaagctgccaaaatagaaaaattaaaaaatatagcaaaagataaaaccctaaaaaagattaatctaccatactcacttaaaaataataaaacaaaagctacactagcaaattcaacattataaccactaacaagttctctctcaccccccgagaaatcgcagggggcacgaaccccccccc
>PPP14066,ND6,54126
ggccgggatattaatgatgttttttattatttctgttgtattctgtgttttatgttttataaatctggaccccataaaaagtatattttttttgattttttctttattgagtagaataccaattatatcatttagaaaccacgtttggtattcttattttatttgtttattatttttaagtggcattgtagatagatatgagtgtatctaatagttatatcagagttgtattttgtataggctacacgacttgtagatgttgtaggattgtactgtttagagtacagacgagt
>OOP00291,NADH dehydrogenase subunit 1,6317
gggttagtttatttagaattgttgactgttaatcaaaaggtttactcttaataaaattttatttttaaaggtttgttttaataaaattttatttttaataaaatttttggtgttggtttgtcaattagttgttaattaagggtgttagtttataaaaaatgttaaattgtatatttaaagaagattaaccttgatttttgtaatatttttattgttgttgttaataataatttttattttacaaagtattgcttttattacattatatgagcgtcatttacttggtagtagacaaaatcgtttgggtcccactaaggtgtcttttatgggggtgttgcaagctttgttggatggtgtaaaacttttaaaaaaggaacaaatattgccagttggttcatctgatttgtcgtttttgttagttcctggtatttcttttgtggttatatatatagaatggtatgtgttaccatatttttataattttgtaagatttaattatagggtgttgttttttttgtgtttaattgggttttctgtttacactattttaattagcggggtggttagaaagtcaaagtacggtattgtgggggctttacgggctagtagtcaaagtatttcttatgaaattgctttttctttatatgtgttagctattataatgcattacaggttgtttgttttcgttaataatttttgttttagtttagtaattatttatttgccttttttagtaatagtaattgcggagttaaatcgtgctccttttgattttgccgagggagaaagagaattagtgagggggtacaatgttgaatatggcagtgttgcttttgttttattgtttttaagtgaatacggtagtttaattttttttagtgtatttaggtctgttttgttttttgatttttctttggtaataactttttttattttttctttgttaatttatattcgtagctcttatccacgttttcgttatgatttgataataataatgttttgatttaagtttttaccaatttctttgatttatttaag
>ASP02468,Fe-S protein 4,6253
gtacaaaaaagttgggtttgagtggattgtgacgaaagcggtgtgagcccatcgatctgttgccaatgctaggaatacgatcttatgtatcacctttgcgttctatggcgcgagggttggcaacggttgataaaagcgttccggtgacgcgattgcatgacgctaagcggaaatcgctggaggaggtgctgcaaccgacaccggccaagaccagcgtcactgttgttagtgaatatgatgaggtaatggatattgcgggtgttcctgaagaacatatggaaccgcgcgtggctcgtattttcaagccggcacgcgaagcgacacaatctggttggaacaacaccaaagcttggaagatcgaactcgataatcgtgagcgttgggaaaatcccctaatgggctgggcaagcacgggagacccactaagcaatatatcgatgaatatggattttgcatcgaaagaagatgcgataaatttctgcgtaaagaatcgctggaattacgaagtggatgagccacatgagcgtcacattaaaccgaaggcctacgggtcaaatttttcgtggaaagcacgcactcgagtgagcacgaagtgagaagttgcagctcgaaatcgatcttgcatcatgtccttcttaaaacggacatatagccgcgctcatactgtgtatattggtatataacggtagagtataataaataaataacatttctgtgaaaaaaaaaaaaaaaaaaaaaaaaaaaaaaaaaaaaaaaaaaaaa
>SSP00564,Isoleucyl-tRNA synthetase,6248
gaagctttatcaacattaggaaaagttttatgtataattgtaaaattaatggctccatttacaccatttttctgtgactttttatggaaaaatttaagaaaagttttaaatgcaccagaagaatctgttcattttactatgattccaaatccagatacaggagcaatatgtgaaactgttgaaagaagagtttttgctatgacatcagttgttgatttagtaagaattttaagggaacgaaaagctatccctgtaaaatatccattaaaagaagttattgttatcaatcgtagtgaacaatttttggaagatttaaaatctttagaatcatacatattaatagaatgtaatgtgaaacgtttaactgtttcacaagacaaagaaaagtatggtgttactttaaaagctgaacctaactttaaattgctaggagcaaaattaagaggagatcagaaaaaagttgttcaatatttgaaagaagcaagtgatgatatattaacagaattccttgcaaagggtgttatgacaattcatggttatgaaataacatcagaagaggtatcaataaaatatacatttgatggaacaaaatctaacaacgatgaaagatatgaaacacattcagatgctcaaacagttgtaatacttgatactgaaactgatgatgagcttgtagaagaaggtttggctcgcgaagttgttaatagaatacaaaaacttagaaaagaagcaaaacttgtttcaacagaaactgctaaagtttattgtcaagtattggatcaagatagtcagttgtattgtgtcttaaaaaaacacaaagaaaatattgaaagtgctacaagtacaccaataatacttactgaagatcttccaacaggatcaaatgttaaagctacaaattctagtcagattaaaggagttaccataactg
>HCP00314,eukaryotic translation elongation factor 1 alpha 1,6289
ctgctgcccctgttctccgtctgacttgaaatctaggtagatcgcagtactatttatctgctctaattagttaaaagttgtttttcgcttaactcacaatgggaaaagagaaggtacatatcaacattgtcgttatcggccacgtcgattccggaaagtccaccactaccggccatctcatctacaaatgtggtggtatcgacaagaggaccatcgagaagttcgagaaggaagcccaagagatgggtaagggttccttcaagtatgcttgggtactcgacaagctgaaggctgagcgtgaacgtggtattaccatcgatatcgctctgtggaagttcgagacagccaagtattatatcaccattattgacgctcctggacatcgtgatttcattaagaacatgattaccggaacgtctcaggctgattgtgctgtgttggtcgttgcctgtggtaccggagaattcgaggctggcatttccaaaaatggacagactcgtgaacatgccctactggctcagacccttggtgtgaagcagcttatcgttgcttgcaacaagatggactccactgagccgcctttctctgaggcccgtttcaatgagatcaccactgaggtctccaacttcatcaagaagattggatacaatcccaaggcggtcgcattcgtccctatttctggcttcaacggtgataacatgctagagccgtcatcaaacatgccttggttcaaaggatggaatgttgaacgcaaaagagggaaatgctaccggcaagacccttctcgaagctcttgactccattgttccccctcaacgacctactgacaggcctctacgtcttccacttcaagatgtgtacaagattggaggtataaagaactgtgcctgttggacgagtcgagactggtatcatcaagcccggtatggtcgtcacttttgcgccccagaatgttaccactgaagtgaagtccgtcgaaatgcaccacgaatctcttcctgaagctggccctggagacaacgtcggtttcaacgtcaagaacgtgtccgtcaaggatattcgtcgtggatcagtatgctccgattccaagaatgatcccgctaaggaagcccgctcattcaacgctcaggtgatcattatgaaccatcctggacaaatcgccgctggttacacgcctgttcttgattgtcacactgcacacattgcttgcaagttcaacgagctgaaggagaaggtcgatcgccgtactggtaagaaggtcgaggacaatcctaaattcctgaagtctggtgatgctggaatcgtcgaacttatccctaccaagcccctctgcgttgaatccttcactgactatgcacctctcggacgttttgctgtacgtgatatg
>PTP03918,ribosomal protein L14,131310
aaaactagctgctatcgtcgacgtcgtcgatggcaatcgggcgttggccgatggtccatcatctggtgtatgtcgctccgtccaagctttcaaggaccttcagctgacaaagtttacgatcccgttgaggcacggaatgcgtacgaagaatgtcaagaaatcctatgatgaggccaaaatcaacgagaagtgggcaggcacgttgtgggcacagaaaatcgctaagaagcaactccgtgccaagatgacttatttcgatcggttcaagctgatgcgtgctaagcagttgcgtaatcggatagtaaggatcgagatggccaagctgaaaaaggcgagcaaggtgagcaagaagtaaggccataacccgatccttatcgctgttatttgttttcgatttgctgaagaaataaacg
>MIP02773,AMAnitin resistant,6306
tggccgggatcttataatccatcttctcctcgttatcttccagcaagtccacagatgagtccatcattggcttctccacgttattcgccatcaagcccttcgtatagcccaacatcaccatcatattcaccaacttcaccatcgtattcgccaactagtccgagctattcgcctaccagtccatcatacagtccaacatcgccaagttattctcccacttcaccgagctattcacctacatctcccaattattctcctacaagtcctaattattctccgacttctccacaatattcaccaagttctccccgttattctcctacaagtccacagtattctccaacatcaccacggtattcaccttcttcacctcgatatagtcctacttcacctcaatactctcctacaagtcctcagtattcgccaagcagtcctcagtacagtccagcctctcctcaatattcgccaacatctccacagtatacaccaacaagcccgc
>HCP00355,ATPase H+ transporting lysosomal 38kDa V0 subunit d1,6289
atttggaagctctgatccgtggattcaaaaccggactgctttctcagagtgattacgcaaacctcgtacagtgtgaaaccctacgaagacctgaagctgcatattcagtctactgactatggcaacttcctggcaaatgaacctggatcgatcactgtacaagtgattgacgagcggctaaaggagaaacttgtaactgaattcactcaccttagaaacaatgctctcgaacctatggcaacctttttggattatataacgtattcatacatgattgataacatgatcctccttatcactggtacccttcatcagcgaacaatttctgagctcatcagcaagtgtcaccctcttggtttcttcgaacaaatggaagccatccatattgcatccactcctgctgaactctacaatgccgttctcgtcgacactcctcttgctaactacttcgtcgactgcattaatgagcaagatctggacgaaatgaatgtagagctaattagaaatacgctgtacaaggcttatatagaggatttctataaattctgcaagaaattgcgaggcacaacggctgaagtcatgtgtgagattctggctttcgaggcagatcgcatgatccatcattatcacaatcaactcttttgatacagaacttagcaaagatgatcgtgaaaaactatatcccacatgtggccaactgtatcctgaatgattggctggccttgctcgagggggggcccggcacccaattcccggggatatagcgagacttcagttattcgccaccaatctcttcccctgctgtgtcaacggccggctcttcaccgtcatgctcaggacggttggacatgacgtcaccatcgaacgtcccgtcctcatccagttcacccgaatacgatatggccttcagcccatcgtcaatgttatcggaagaggatggagcgagaatggaacaggtcagtccttacaccacacctcctacgcaatactgggcaaccatatcgtattatgaattgaacagcagagttggtgaatacttcaaggtat
>PPP04800,ribosomal protein S12,54126
gtacaaaaaagttggatcgaggatttctgcagacatatctgaaggaggagatgagagcaccgccgcccccgtggtcgctgccacccccgccgctccggcagtgatggacgtccagacggccctcaaggccgctctgcgttccgctcacttcgccgatggactcgccaagggccttcacgaggctgccaaggctctcgacaagcgcgaggcccacttcgccgtcctcgctgagaactgcgaggagcccatgtacatcaagctcgtcgaggctctgtgcaaggagcaccagattcctctcatgaaggtctctgacaagaagcttctcggagagtggtgcggactctgcaagtacgaccaggagggcaaggcccgcaaggtagtcggatgcagctgcgccgtcgtccgtgacttcggaaacgacgagcaggccaaggctgtcctcacccactacttcgccaccaagaagtaaacggctaatccaccaacatcatggctctattgctccttggacgttcgatttgggtcttcgttgtttcttgttgatagtttgctggtaacagcaaatgataaaccttgttaagcctcaatatattcattatacattgattattatttaagtatacattattcattaaatttttattattt
>CRP11137,NADH dehydrogenase subunit 4,31234
accggtccggattcccgggtcgacccacgcgtccgaacctatttattttttgttatttactattttgtttagatttttaatttttaataatttttcttgaggtggtttatttttagtattagattcttatagatttattttgttaattgtgataagtttatttattttaggtattattgttattagtgaaaaaaataataatttattaattttatctgaaattttagtctttatttgtattattttttttattcccagaaata
>HBP16131,ND6,37862
gtaacaacgcatccgaccagtgcttaagcagtggtaacaacgcatccgaccagtgcttaagcagtggtaacaacgcatccgacgcggggaatttttagtttattagaataattcacttacaatgaataggttgaaaaattctttgttttggttcttttttgttgtgtctttagtgtttagtgttttgagttatttgaattttgatcctataaagagtaggttctttttagtattttctttaatttttaggactcctttgatatcttttggtatacatgtttggttttcatattttgtatgtttattgtttttaagaggagtctttgtgattttggtttatttttctagtctttctaagattagtatttctaaaggttatttatctgttttttgttttgtt
>GRP01237,proteasome subunit beta type 1,31243
acaattttgtgggaaaatcgcctattgtgcaaatggctaagttcaaggagacgttggatgactcctctgccgctttagccgcaatgtcaccaatgatagaacagcagagacagtggaacccgtacacctcgcagggagggacagcggctgcattggccggcgatgacttcgttgtggtggccagcgacacgcgcttgacggggccaaacgaaattgaaattttgtcgcgcaactgcgagaagacgcatattctcaccaacaaaatcattctgaacagctgcggcttctacggcgatgtgcttcaattgaaacgcttgctcaagttacgcattgaccactacgagttcgtctaccaacacgccatgtcactagagcaatgcagtgaaatgctggcgcgtatgctgtactctcgtcgcagtttcccttattacacgggcgccattctttgcggcattgacagtgatggacatggttccatctacggctatgatccgatcggatgcatggagcgctttcccttcaatgcgagcggatatggcgggaaaattgtgcaaacatttttcgaaaatcagtggaccttttcgacggtgtcgcctgaagagcgcaaaaaaatgccagccccgactttggagcgggcactttcggtgatgcgagacgccttccgcggtctgtccgagcgtgagaccaccaccggggacagcgtcaaattgtactgggcgaaggcgggcgaagaccaggtgcaccaccaaactttccgcttgcgtggcgattaacttctcgttgtcgttgcgactgctgcttttgttagcattttgacgaagtgttggaataaaaatgcgatcaattctttgaacatccgtttattttcgtttatgtaaaagcgactataatgtttttccccgaacagagc
>HBP02063,ribosomal protein L12,37862
gtacaaaaaagttggggggacatctttgtacaaaaaagttggtaggcctacagattcaaatatgccccctaaattccaccctactgagattaagattgtttatctccgatgtgtcggaggtgaagtaggagctacgtcagctcttgccccagaggtgggacctttgggtctctcacctaagaaggttggagacgatattgccaaggctacccaggattggaagggattgaaagtcacttgcaagctcaccatccagaatcgtgttgccaagattgacgttgttccgtctgctgcctcgttgatcgtcaaagagctgaaggacccaccccgtgatcgaaagaaggttaagaacgttaaacacaacggcgatctcactcttgacacaatcataaaaattgctcgtatcatgaggcctcgttcaatggcaaagaagcttgaagggacagtgaaggagatccttggaacggctcaatcagttggatgcacgattgatggtcagcatccccatgatattatcgatcaaatcgctagtggcgaagttgaaattccttccgagtgaaatgatcgttgttattgttgttttgataaatcgttatcag
>GRP01355,proteasome beta 2 subunit,31243
gaaggaaaatgggttccaattttctgatcggcgtgcgtaccgacaattacgcgcattttggctgccgacacgagcgcattttcttacggtgccatcaaacagtcgaaatccaaccataaggagtacaagctgggggatctgacctacatggtgtgcatgggcgaactcggcgacgtggactcgttcgccaactgggccagggcaaactgcgacctgtacagccgccggactgggtacgaaatgcgccccaaggcggcccatcactggctgcgcaaaagcatggcggacaacttacgctcggaggacatgtggcgtgtcaatacgctggtcggtggctacgatagcgtggacaggaaggcctatttgaccttgatcgactatttggcaaccgacatcccgtcccaaaactacatcttctacgggttcccaggcagctttgcgtacgcaataatggatcatttttatcgtccagacctcactgagcagcaaggactcgacttggtgcagcgcatgattgatcaggtgaagcgtcgtgcgatcatcgatttcagcgagtaccgcgcggtggtgatcaacgcggaaggctcgcgcgtcatcagcggactgaagccacaagtggaatgagtgagcggaggtgggaagaagagccagccagtcagccgtcggttcggctgcattttcgatcggttttattacatatgatttgctgatcaaattttatttgtgtgttcttttcatttctttgacaatgttttttcttgttatacacaccccacacatggcttaaagaatgaaatgatttgac
>SRP09790,ATPase H+ transporting lysosomal 56/58kDa V1 subunit B2,34506
ataattcaataaaaatctattattacgtcggttaaaaaaaatataagggaattatgtattaatattattgttaataattgtaattttaaaaaattaatctttttttttatataaaaatactttttgattgcccatatttaaaattttctgaaatattatactaaaattcccttaaagcatcataaaaataacgctgagatcattagtagataaccctaatgttaaacattatgccttctgtaatacttatccaaagtagatacaggaattcttttaagcaattctcttggaaatattcttaataattgccatccaatatctaaactttcaaatattgttctgttttcataacctccctgggaaatagaagttttctcaaatttagtcaaaaattctaaatataataaatcatctgctgataaagcttcttcaccaacaacagctttcatagcttggacatctttaccaatagcataacaagcataaagttgatttgatacatcagcatgatcttcccttgtcataccaacaccaatagctgatttcattaaacgagaaagggatggtaaaacattgatagggggataaatttgtctattatgtaattgtccatcaatataaatttgaccttctgtaatgtaaccagtaagatcaggaataggatgtgttatatcatcattaggcattgtcaaaataggtatttgagtaacagaaccaactctaccttctactctacca
>ACP22057,ribosomal protein L22,29170
agtgaattgcgtttcaaatacttcttggtaagatatttcaagtatcttttcgaaaatggtacctctgacgtaagaatagtctttgttttggcaatttctagtttcacaccatttgctgccatattaccaacttttccattcactttgatgcgttcattcagaaaggtcccctgtaattaatacatcaggtctcactaagggattgaaacatgcagagaacgctatcaagca
>GRP02659,AMAnitin resistant,31243
tcgattgagcacccaatcggctgacaaggaaggagaggaacaaatcgacaagatggaagatgacggcattttgagagcacttgagcaaaacattttgagcgatttgacgctgcaaggaatcgagtcaattgccaaagtgtatatgcacaaaccaacaacggatgataagaaaagagttcatatcacagcggatgggactttcagcactcaggccgaatggttgcttgaaacggatggaactgcacttctgagagtgctcagcgaaacagacgtcgatttcgtccggacgtccagtaacgacatttgcgaaatctttgaagtgcttggaattgaagctgttcgtaaggcaattgagcgtgagatgaatcaagtgatttccttcgatggttcatacgttaattatcgccatttggcattgctttgtgaagttatgacagcaagaggatatttgatggcaattaccagacatggaatcaatcgacaggaggtcggggcgttgatgcgttgttccttcgaagaaactgtcgacattctcatggaagctgccgtacacgcggaagttgacccagtaaaaagtgtttctgaaaatattatgctcgggcagatggctaag
>HCP02803,Fe-S protein 4,6289
gatccgttctgggatacgagggtcgtaaggcagtttcaggtacgcagccttgcgacagacaaagatctacctgtacctcgtttgcatgacgccaagcgaaaggaggtggacgatatactagagccaacagttccgaaggttcccataatggtaacaggcgacgaagcttcttaatttggcggcagaccagcagatcacacagaagagcgagttgttcgtatattcaaacctgcacgagaagctactcaatcgggatgggggaatactaaggcatggagaatcgaggtcgacaatcgccagcgttgggaaaatccgttaataggctgggccagctcaggtgatccactttcgaatatttccatgaacttgaagtttgctagcaaagaggatgccatcgatttctgcataaagaataaatggacgtacgaagtcgagaaggagcatcagcgcaaaatagggcctaaaaattatgcatcgaacttcgcttggaacaagaagactcgtgtcagtactaaatagattgtattaattgataaaaagtgatgtcggtggtaaattttagaaagaataaagataggactcatt
>BMP02763,ATP synthase O subunit,6279
gtttgagcgagaatgagtttgcatgtacttcgcagatgtatgtcgttaagtgctgttgtccgagcaacagaacatattgttagatcacctgttcaggtacacggagtagaaggacgatacgcagcggcactatattcagcagcagtgaaagacaaaacccttgatactatcgataaggatctcaaatcattacaagatgtttataaaactagtgttaaatttaagaactttgtattggatccagcattaacaccgttatctaaagtgaacacagtgaaggatgttgctaaaaatctaaatgtaagcaaggaaacgctcaattttttagtgctgttggcggaaaatggacgactaaatctgcttgaagagattatgaaattgttcgattcgatcatgcgagcgcatcgcggtgaattggttgtcgaagtaattactgctgagcggctcagcaagaaacatgaagcggcactgagggaagcgttgaacaaattttgccaaagcctggacagaatttgcaaattcaaatgacggtaaaaccgagcattcttggtggtatgatggtgagtatcggtgacaagttcattgacatgagtatgagctcacagttcaagaaattcgaggacgttttacggaacgctgcttaaatccgaacatttaggaatgtttagtcacttttttatgcttagccatttttcttgtgatccaggtttattcttttaaataaaatttattactact
>CRP04905,ribosomal protein L8,31234
taccggtccggattcccgggtcgacccacgcgtccgcaagtttgagggtaacatgggacgccgtatccgtatccagcgtaaaggagctggtggtatcttcaagagccacaacaagcaccgcaagggaggcctccaagcttcgcccactcgactatgccgagcgtcacggctacatcaagggactcgtgaaggacatcatccacgacccaggaagaggagctccactcgccgtcgtcgctttccgcgacccttacaagtacaagacggtcaagaccaccgttgttgctgccgaaggcatgcacaccggacagttcatccactgcggagttaaggcccaagtccagatcggaaacatcgttccagtcggaacccttccagaaggaaccaccatctgcaacgttgagaacaagactggtgaccgtggagttatcgcccgtgcttccggaaactacgccaccgtcatcgctcacaacccagacaccaagaagacccgtattcgtctcccatctggagccaagaaggtcatccaatccgccaacagagccatgatcggacttgttgctggaggaggacgtaccgacaagccacttctcaaggccggaagatcgtaccacaagtacaaggcaaagagaaacagctggccacgtgtcagaggagttgccatgaatccagttgaacatccacacggaggaggtaaccatctaacatattggaacctaaacctaccgcccgaccgcgcccgccacagcaggaacaaaaaacacgagacaattgcagcacacatgtcatgagaacaaaaagatacaacaaagaccacaaccataaacataaacaacacgggagacacaggtgatgaagatatatttcaattctcatacacattcgttcatattttttagatattctgttatatgctcgttgaggtggg
>ACP09749,NADH dehydrogenase subunit 1,29170
ccttaaactaaataaacgaaacataaaatcccgtttgggggggttaaagaaataggtaaaaacttaaaccaaacttttactatcattatatcataacgaaaacgcggataagacctacgaataaaaattataatagaaaaaattaaaaaacttataaccatagaaaaatcaaaaaataatattgaccttattacactaaaaaaaattaatctaccatattcgcttaaaaacaataaaacaaaagccactctagcgtattcaacattataaccactaaccaactcactttccccttctgcaaaatcaaaaggagcacgattcaactcagcaataatcataattaaaaagggtaaataaataattaacaatcttaaagtaaaatcactaacaaaagtaaatatactataatgaattataatagctaataaatacaaagaaaaagcaatttcataagaaattctctgactactagcacgtaacgcaccaacaataccatatttagacttactaaccacaccactaattaaagtagtataaactgaaaaaccaatcaaactaaaaaaaaattcaaacaaataattttat
>CBP04404,ribosomal protein L22,135651
gtacaaaaaagttgggaagacttggtgtgtggctttgcgagaagaaggtgcatctcatgttcaacgttgagtgcaacaacccatgtgaggacggaattctcagaatcgaggacctctaatctttcttcaacgagaagatcaaggtcaacggaaagaccggacatttggccgccaacaacgtcaaggttgaggttaacaaatccaaggtctccgtcatctccgatatcccattctccaagaaatacctcaagtacctcaccaagaagtacctcaagagaaactctcttcgtgattggctccgtgtggtcgctgtcaacaaaaacacctatgaggtcagatacttccacatcaacgacggagatgacaacggaagtgaccacgagtaaactcggtttttgttgttgaaa
>CRP00316,ribosomal protein S25,31234
accggtccggaattcccgggggtcgacccacgcgtccggaggtaaaatgcccccaaagaaggacccgaagggaggcaaggctcccccagccaagaagaaggagggatctggaggaggaaaggccaagaagaagaagtggtcgaagggaaaggtcagggataagctcaacaacatggtgcttttcgaccaggccacctacgacaagctctacaaggaggttatcacctacaagctcatcaccccatccgtcgtgtctgagcgtctgaaggtgcgcgcttctttggccaaggccggactcaaggaactccaagctaagggactcgtcaagtgcgtcgttcaccaccacggacaagtcgtctacacccgtgccaccaaggaggctgacgttatcgtcgaataatttgttgatttatttgatgtttaataaacgtcaaaacgtttaca
>CRP07971,eukaryotic translation elongation factor 1 alpha 1,31234
accggtccggaattcccgggtcgacccacgcgtccgtattggacacgtcgactccggaaagtccactaccaccggacacttgatctacaagtgcggaggaatcgacaagagaaccatcgagaaattcgagaaggaggctcaggagatgggtaagggatctttcaagtacgcttgggtcctcgacaagctgaaggccgagcgtgaacgtggtatcaccatcgatatcgctctctggaagttcgagactgctaagtactacatcaccatcattgatgccccaggacatcgtgatttcatcaagaacatgatcaccggaacctcccaagctgattgcgccgtcttggtcgtcgcttgcggaaccggagagttcgaagccggaatctccaagaacggacaaacccgcgagcacgctctcctcgcccaaactcttggagttaagcagctcatcgttgcctgcaacaagatggactccaccgagccaccattctctgagtcccgtttcaccgagatcaccaacgaggtctccggattcatcaagaagatcggatacaatccaaaggctgtcgctttcgtcccaatctccggattcaacggagacaacatgctcgaggcctcaccaaacatgccatggttcaagggatgggctgttgagcgcaaggaaggaaacgcttccggaaagaccctccttgaggctcttgatgccatcatcccaccacaacgcccaactgaccgaccactccgtcttcccactccagatgtgtacaagatcggaggaatcggaactgtcccagtcggacgtgttga
>ACP02775,cytochrome c oxidase subunit II,29170
tgaaaaaatcgaccctcaatttggcgagttgctatgtagtgtatttcctacttcgattttgttaatacaaataatcccctctttaaatttattatattatgatggttcaataaatgtagattgtaatttaactattaaagtcacaggtcatcactggtatcgaaggcatgaattaagggatattcccggtttggagtttgattcttatataaagtcttcggatcagctgtagttgggtgatcctaatctattataatatgataatcgtcgtgttgtaccatgtgacacaaatattcgatcttgtattacatctgctgaggtaattgattcttgagctctacacttctatgtcatgcgcaattggatactacacgtgttaattgtcagaacgttctgttatagacttatcgtagtgggtgttgtatacgtacaatgtcctgaatttgtggaaacaacacac
>DVP02798,triosephosphate isomerase 1,29172
gacatggaaatatttattggagattctgatacaaaacaagtaatgatacgaagaaaaaataaatatctctgaagtcactacaattatttaaataccttgacacggcttacgatgcaaaaattaaactcaagcaacgtaacctaaatctacctaaataagatcagctagcaatcatgatcacttgcgagcattaataatcttaatgaaatcaggtttcagagaagcgcctccgactaaaaaaccatcaatgtcaggtttcttaccgagctcaacacaattatcagctgtgaccgatcctccatatataacacgagtctttgcagcaacgtcagctgaaactttttccttcaaaaactcccgaatccattgatgaacctcctgagcttgatccggagatgctgtttttccagttcctatggcccaaacaggttcgtacgcaattacgatatttgtccagtcaactttcttgttcactagagattgcatttggcggaaattaacctccttcgtttttcctgcttccctttcttctaatttttctccaatacaaaaaatcacgttgattttattctcaaggcagtgagcaaccttttcagcaataagctcatctgattctccaaaaatatgacgcctttccgaatgaccaaggatcacccactcaagacctaagtccttaagcatagctggcgaaatttcaccggtaaacgcaccctttggtaccttgtagcagttctgagccgagattttcacagagtttttgagttgatctttaacgtatgtgatatagagagcaggcggaaccacaacaacatcaacatcgggccacatctgcactctggttcaggaaagcacatattttttggagaatcagatgagcttattgctgaaaaggttgctcactgcctttgagaataaaatcaacggtggattttatgtt
>ASP19177,ALATS,6253
tacgtgttgcgtcgcattttgcgccgaggtgtaaggtacgctaacgaaaagcttggtgctcccccgggattctttgcatcactcgtaccagttgtcgtccgacttcttggcgatacgttcccggagttgaggaaagatccggaaaccgtgatggatatcatcaacgacgaggaggcgcagtttttgaagacgcttaacagaggtcgctctctcttccagaaggcggttgcagcgttggaatcagaagcgaaacagttcccaggagacatagcatggcgtctttatgacacgtacggtttcccagtcgatttaactcaactgatggctgaggagaaacagctttcggtcgatatggatgctttcgagcaatgcaggcagaaagcagtcgagatgtctagtgctggtgcgaacaagttccgcgatacggctgagctggatgtgcacggaattgccaaactgaagaaagatggggtgccaagcactgatgattctcctaaatacg
>MPP00261,ribosomal protein S20,189293
ggtttaattactccagtttgagctctcatcattctgactataccagaacacagaaaatttagaagaaaaagaagaatataaattttatttaaatcaagctttccaattcaacatataaacatggcttacgcatataaagatgataagaaggctgaagaacctcaacctgttgagcgtatccgcattattctgacctcacagaacgtcaaggcgttggagaaagtttgtgaaaagctgatccacggtgctcgtgaagaacatttggctgtcaaaggccctattcgtatgccgactaaagtgcttcgcattactacgcgtaagacaccgtgtggagaaggttccaagacttgggatcatttccagatgcgtattcacaaacgtataataaatcttcacagtccaagtgatgttctcaagaaaattactggaattccaattgagcctggagttgatgttgaggtgactattgctgattctaatgcttgagaagggaagaggtttggaagttttttttggaggaaaaaggagggtgttttaaagaaaagaaaagttaagaaaaaattgttggcgtgacccaaaaaaaaatatttttaaatttaaaaaaatgttgaatttggagaaatataactttaattgctaaaagcattattgtttatttttctttgcctttgttataaattgtttgttgaaaaaaaaaaa
>AAP00241,NADH dehydrogenase subunit 4L,6313
attttattttttttgaaaaaactcgcaaatcactcccataaaacttcacaccaccaaccataattacaacacccaaaatcctagaaaccaccgaatgacacataaaaaaaaaaaacatcatcccattaaaaacctcaaaaaacttcacaaaaaccctcatcattaaaaattctaaagaaatcaaaacaaaaataaaacgataccacttaaaaatgtaaaacatgttaaacgcacgacgcattgggagctgctgcaaggtaaagcgtcagcaaaggatatatggacggacatccataacctaccactagagtcgaaccgaactaccagggctatcagacgccgccaatacgaattcgaggaaatcagggcttcttgggcaggcgcttgtgttggttgctgtataccaggcgcgcctggaccaccaggcgtcccgggtagaccaggtcgaccagggaaagctggggtacctggagcccctggtaaccctggccgtccaccaagggaaccatgcgagcctatcactccaccaccctgtccaccatgtccaccaggcccacccggacccgcgggcccaccaggccctcctggaaatcaagggacctccgggacctcctggtgaacagggagcaactgggaccagtcgggcctcaaggaatgaaaggagtccctggcctcccaggtcgtatgggacctccgggactgcaagggccggcaggtgaagcaggacctagtggagaaccaaaacctggtgctccaggacagcccggacctgtgggacaaccaggtagtccgggtctaccgggacctcctggtaaagatggtcagattggtgagcctggtccaaaaggacctcctgggttacctggaaatcctggatgggatggacaacctggaatgccaggacaaccaggacttgacggagctcctggcgaacgaggaatctgcccgaaatattgcgccagagacggcggaatctttttcgaagatggaacacgtcgctaagacttcaaatctatgttatacatgcatacgtcatttttacgaataaaaaattctaataaaaaaaaaa
>PVP03321,spectrin alpha non-erythrocytic 1,45931
gggggggggggacgaaggacagccttgagcccgagttccaacgcattctgggatgcggccgatccataaccgtgatggttatgtgacattgcaagaattcatggcattcatgatcaacaaggagaccgagaatgttcgctccagcgaggagatcgagatggcattccgggcgcttagcaaggaattgcgcccatatgtgaccgccgaggaactttatgcgaatctgagcccggaacaggccgagtactgcataaagcgcatgaagccatacgtggacgccgtgtccagtcgaacaattgcaggcgctttagactttgagcattttgtccattcaatgttccaaagttgatcgaaccgtagaggaaacatggccaaaaatattatttatgccgagctatatactgcccccattttgaatattctttttggaataatagcatcgaaaaaccctctatttaattaattttaaggccaaaaaagaaccccaacaattctaacaaatatttcttcccattcataattttgtaatttccattaaaacatgctgcaatcgcttgtcatttggccgttattttcagattttttcaaaattttgtattgtaataaaacatgctaatctaataataataattgtt
>BUP00657,proteasome subunit beta type 1,6325
tgaaaatggactatagttcgttcaaagcagctatgcacgatgctaccgctaacccaccatggcgcgcaagaaacactgttcaccagcagaggtggaatccgtattccatggaaggaggtaccgcatgtgccttggctggttacaacttcgtcgttgcggccagtgacacccgtatgtctgcctttgaagtcagtgttatgaaccgtgaagctgagaaagtgaatgttttgaatgataatattatccttgccaccactgggttctatggtgatgttatccagctcaagcgtgttcttgagtctcgccttcacaaatatcgcttcgattatcgatgtgacatgactgtcgatctctgctccgaactattagcaaggaacttgtattataagcgatttttcccttactacactggagcaattctttgtggaatcgatgagaagggctgtggcgcagtctacagttatgatcccgttggttgcatcgaacgtcttccctattc
>HBP19072,eukaryotic translation elongation factor 1 alpha 1,37862
tttttgaacttcgggttgtccgctccctagggggggaacgacgatcgaccttttccttgagttcagcgaacttacaagcaatatgcgcagtgtgacaattttttacaggagtgtatcctgccgcaatctgtccagggtggttcgtgaggataacctgagcattaaagcttcgtgcttcctttgcgggatcattcttagaatcagaacacacggatccacggcgaatgtccttgacagacacgttcttgacgttaaaaccaacattatctccag
>TMP03259,small nuclear ribonucleoprotein D3 polypeptide,70415
gagtgttgtcgctgcattggttttgccagcttgtccccgctttgtgggttggcgttccactgaaggtgcttcacgaggcggattggcacatagtcactctggagacgtcgaatggcgaagtttaccgtggcaagcttatagaagctgaggataacatgaactgtcagttggcggatctgactgtcacgtttcgggacggaaaagtgctgcagctggagcaggtctacatccgcggctccaagattcgttttctgattttgccggacatgttgaagaatgcgccgatgttcaagaacattcagaaaggggcgcagcgagttccagcgccaccgcgt
>BXP00022,eukaryotic translation elongation factor 1 alpha 1,6326
cacgcgtccgggcaaaccaagttgcactacaactaccgccatggggtaaggaaaaggtccacatcaacattgtcgttatcggccacgtcgattctggaaaatcgacgactactggtcacttgatctacaagtgtggtggaatcgacaagcgtaccatcgagaagttcgagaaggaagcccaagaaatgggaaaaggttccttcaagtacgcctgggtgttggacaagctgaaggctgagcgtgaacgtggtattaccatcgatatcgctctgtggaagttcgagacttccaggtactacgtgaccatcatcgatgcccctggccatcgtgattttatcaagaacatgatcactggtacttctcaggctgattgtgctgtcttggtcgttgcttgcggtactggtgaatttgaagctggtatctccaaaaacggccagactcgtgagcacgcccctcttggctcaaaccttgggtgtgaagcagctcatcgttgcttgcaacaaaatggactccactgaaccacctttctctgaggcccgttacaccgaagtggtcaacgaagtctccaacttcatcaagaagatcggatataacccaaaggctgttgccttcgttccaatctctggattcaatggggacaacatgttggaagcttctgccaacatgccttggttcaagggatgggctgttgagcgcaaggaaggaaacgcttctggaaaaactcttcttgaggctcttgacgctattatcccaccaagccgtcccaccgacagacctctccgtctgcctctccaagacgtgtacaagattggaggtatcggaacagttccagtcggtcgtgtcgaaaccggtgtcatcaagcccggtatggtcgttactttcgccccacaagggagttaccactgaggtgaagtccgttgaaatgcatcacgaatctttggctgaagccgtccctggtgacaacgttggtttcaacgtaaagaacatctccgtcaaggacatccgtcgtggttccgttgcttctgactccaagaatgatcccgctaaggaagctcgctctttcaccgctcaggttatcatcatgaaccaccctggacagatcgccgctggatacacgcccgttttggattgtcacaccgcccatattgcttgcaagttcgctgagctcaaggagaaggttgaccgtcgttccggaaagaaggtcgaagacaacccaaaatccttgaagtccggggatgccggtattgtggagctcatccctaccaagcctatgtgtgttgaagccttcaccgactatgctcctcttggtcgtttcgccgtccgtgacatgcgtcaaaccgttgccgttggtgtcatcaaggcagtcgacaagtccgagggtggcggtaaagttaccaagtcggctcagaaggctactggtggaaagaagaagtaaatttggcgaaatattttgttccttgttaaacatttgttttggtgttataataaatcctaactgaaagtcg
>ALP00671,ribosomal protein S21,6252
cttggttggagcgtgatgcagaacgatgttggagacgtggtggagctatacgttccgcgaaaatgctcatcttcttcgcgtataatcgcagctacagaccatgcggccgttcagattgatttcgccgacgttgacccgacaacgggtcgcatgattcctggcaaagtgacgcgatatgccatctgtggcgaaatcaggcgcatgggcgaatcagatgattgcatccttcgcttggctcaacgtgatggcatcatcccaattaatctgtgacaacgataaaaatttatcgtttattttgttatgtttcaaccgtcccataaagtttttttcat
>AYP02957,Fe-S protein 3,53326
tcggcacgagggtgatgctgcctgttgtggtccgtccatttgctcgcgggctgcagcgaacaatcgccgctgcaccgctttccacaagtgctccggtgcatcaggctgagaaaaagcagaagaaaccgaccgtcctaaaactagacgaagaaaagcgaaaacgtttggctaactttggtcgatacgcagctgaatgccttccaaagttcatccagcaggttcagtttgccgctggtgatgaactggaattgctcattcatccatctggtgttatcccagttctctcattcctcaaaggaaaccattcagcccaattcacaaatctcacttttgtttgcggagtcgatgtaccaacaaggaaaaatcggtttgaggtcgtttactccgtcttctccccacgtttcatggctcgatgccgagtacgcacatacaccgatgaggtagcgcccattgaatccattacaagcatatataaaggggccaattggtacgagcgtgaggtgtacgatatgtacggcgtatggttcaacaaccatcctgacctacgacgaatccttactgactatggcttcgagggtcatccattccgtaaagacttcccactcactggatataatgaggtacgattc
>OVP01279,heat shock 10kDa protein 1,6282
cagagacgaaaacaaaggtggaattatgatcccggacaaagcgcaaggaaaagttttgggaagcaacggtaatttctactggacctggtggacgcgacagcaaaggaaatctggtcccgatgactgttcaggcaggagatcatgttttgcttcctgaatacggcggtacgaaagttgttgttgacgaaaaagaataccacatatttcgagaggcggatattctcggaaaatttaaccaataagtgtcgaaacattcaatttaacatgcgttactaatatgcgaattaatatgttattttgcattttaacgggtcatcatctcttgtaaaatgaggtattttaagcgtaacgttatgtagagaattcctaggtcaaggcctaaacttattttcattgtgtaattcctttgaagttcctccgaaatccagtgtatctatatgataagaaatctttgaagagatgggattcgatgtttacttgatggtctatgttcattgtagtttatgtctatgtagctctatgttactttattac
>PTP00330,proteasome beta 2 subunit,131310
ncacttcctcgttggcgtggctaccaagntttcgtgattctcgcctcagacgggccagctttgcctacggagctgttctcgtcgctcaggatgacgacaaggagttcctcctggggaagtctctctcgatggtttgcattggagaagacggagacgtggctcagtttggagactggaccaagaggaacctcagactgtactctatcaggaacgggtacgagctgtctccccgcggagcccatcactggatcaggaaggctatcgctgacggactcaggagcagagatggaaactacactgtagacactctcatcggaggatacgataaccagaaggagactgccttcctcggaagcgtcgactatctcggaaacggactcactgatcagccctatctcttcagaggattcggaggaagattcagctacgccattatggacagagagtacaagaaggatctgtctgagaaggacgtaatggatctcgttgacaagtgccttgctgagaccaggaagagattcatcgccaatctctctgcctacaacatcaccgtaatggacaagaatggccctcgcacgatgaccacagacctgtat
>GRP03535,ribosomal protein L8,31243
ggccggggagcacaacgcaaaggatgcggtggcattttcaaatcgcgaaacaaacaccgcaaggggccggcaaagcttcgtcccgtagattattccgaacgtcatggcttcatccgaggcattgtcaaggacatactccatgacccgggccgtggtgcgccgttggctattgtccaatttcgcgacccgtacaaataccgggtcaaaaaggagacgatgattgcggctgagggacttcacaccggccaattcatttattgcgggaaaaaagcgcaagttcaaatcggaaatgtgatgccgattggagaacttcccgagggtaccaccgtctgcaatttggaggagaaagcgggtgaccgtggccgtttggcaaggacttcaggcaattatgccatcattgtcgcgcacaatcccgacacaaaacgcactcgaattcgacttccatctggtgccaagaaggttgtcccatcggccaatcgcgcaatgatcggcatagttgccggtggtggtcgcacagataagccgcttctgaaggctgggcgtgcctatcacaaatataaggtgaagcgtaacgcttggcccaaggttcgcggtgtggccatgaatccggtggaacatccacacggcggaggaaaccaccagcacatcggacatccgtcgacggtcaaacggggaacgagcgcgggaagaaaggttggactaattgccgcacgtcgcaccggacgcattcgcggaggaaagccagaaaagcgagggaaggaggaggcggtttgatgggggatggggttgaaatgaccggaatattcgttttgatgaaaattgttaagactgtgaagttgaattggatcataaatgttgttgttgggtga
>TDP00024,ribosomal protein S25,45464
ttccagctcgatatgcctccaaaggcaacatcccggagtggtggaagggagggaaagcccctcctagcaaaaagaaggaaggattttagagcggaaagaaagaagaagaagtggtctaagggaaaagtcagagacaagctcaacaacatggtcttattcgatcaaggcacttacgacaagctgtacaaggaggtcataacctacaagttgatcacaccatccgtcgtttctgagcgtctgaaggttcgagcgtccctcgccaagggaggacttcgggaactccaagcgaaaggagtggtgaaatgcatcgtgcgccgtggtggccagattgtttatactcgaggggg
>SRP00227,eukaryotic translation elongation factor 1 alpha 1,34506
ttattcccagtttgaggttcactaatttgttatcatgggtaaggaaaagatccatattaatattgttgttatcggacacgtcgactccggaaaatccactactactggacatttgatctacaaatgtggaggtattgacaagagaacaatcgagaaattcgagaaagaagcccaagaaatgggtaaaggttccttcaaatacgcttgggttttggacaagcttaaggctgaaagagaacgtggtatcactattgatattgctctctggaaattcgaaacttccaaatactacgtcaccattattgatgctccaggtcacagagatttcatcaagaacatgatcacaggaacatctcaagctgattgtgctgtccttgtcgttgcttgtggtactggtgaatttgaagctggtatttcaaagaacggacaaacccgtgaacatgctcttttagctcaaactttaggagtaaaacaacttattgttgcttgtaacaagatggactctactgaaccaccatacagtgaggctcgtttcaatgaagttactactgaagtacaaaacttcatcaagaaaatcggatacaatccaaaagccgttgctttcgttccaatttctggattccacggagacaacatgcttgagccatctaccaacatgccatggttcaaaggatggtctgttggacgtaaagaaggaaatgcttctggaaaaactcttcttgaagctcttgactctattgtcccaccatctcgtccaactgacaaaccactccgtcttccactccaagatgtctacaagatcggaggtatcggaacagtcccagtcggtcgtgttgaaactggtatccttaaaccaggtatgattgtcactttcgccccacaaggagtttctactgaagttaaatctgttgaaatgcatcacgaatctctcacagaagctgttccaggagacaacgttggtttcaacgtaaagaacatctccgttaaagatattcgtcgtggatctgtctgctctgattctaagaatgacccagccaaggaagctaaatctttcaccgctcaagttattatcatgaatcacccaggacaaattgctgctggatacactccagttttggattgtcacactgctcacattgcttgcagatttgctgaacttaaagaaaaagtcgacagacgtaccggaaagaaagttgaagatgctccaaaattccttaaatcaggagatgcaggaatcgttgaacttatcccatccaaaccactctgtgttgaagctttcacagattacccaccacttggacgtttcgccgttcgtgatatgagacaaactgttgccgtcggagttatcaagggagttaccaaatcagatggagatgctaaagcaaccaaatccgctcaaaaggctggtgccaagaagaagtaaataatatacattttattgttctcttgttacgtttggtctaaatgataaattatacctgttgt
>DVP02301,NADH dehydrogenase subunit 5,29172
acatgggggccgcgggaattcgattaaagtttaagtcttgtttgaactttttgcttttttctttagtattgttttttattgtagttatggttattgtttatagttcttattatataaatggaaatttgagttatagatattattgttctatgttgttgtgttttgttttttcaatgtttatattaaatttttctaatagagttttttctttaataattagttgagatttgttgggtatttctagtttttttttggtgcttttttataataattgggataggaataggggggcaataagtactgtgatgactaatcgtattggggatttttttttgtttgtttttttagggggttctttttttgtaaatttgtttatggatgtggaggttggttcatgtactaaagggctcactttcctttttctggatgagtgcctaaggcaataaaagctcctcctccagtaagttcattggagcagagaaagacaaagtaactgcacgaccatttccctaacggctatataatttccctttcccaggttcagttgcgtcgcaagaaaaagaggaagatgcctcacattccctagcttccgcctcaaacaaaacgaaacaaaaagaagaggcatagagagggaggagaaaattaaaccatccatactctttccgccacacaaatatatagtacagccacggaggagggaagggggggggagaggattattcttccctctcttatttctcccgcccgaatctctcaaatgacacagcacagagggcgagaaggaaggggagaaaataaatctcccctattcttctctacccctcccacacatacaaactatccctcacaaggcggaggaacagagaggagggaaagagaacaaccaacccccacccacgctgt
>CJP00411,ribosomal protein L12,281687
gtacaaaaaagttggggccgcacaactttgtacaagaaagttgggtttttttttcacttttgtcaccgccggtaccactggtagacgtcactcatcatgccaccaaagttcgacccaactgagatcaagatcgtgtaccttcgatgcgtcggaggagaaattggagccacatccgctcttgctccaaaggtcggaccactcggattgtcgccaaagaagatcggagaagacatcgcgaaggccacccaggactggaagggtgttaaggtcacctgcaagctcaccattcagaaccgtgtcgccaagatcgacgtcgttccatccgctgcttcccttatcgtcaaggagctcaaggagccaccacgtgaccgcaagaaggtcaagaacgtgaagcataatggagacctcaatcttgataccgtcatcaagatcgccagaatcatgagaccaagatcgatggctaagaaactcgagggaaccgtcaaggagatccttggaactgcccaatccgttggttgcactattgatggacagcacccacacgacatcattgagtcgatcggaaatggagaggtcgagatcccagctcagtgatctgccattgtttttgttgttcaaataaattcttgttacaatcagcgtgtaatttgagactcaataaattatcactgcggggt
>MIP02797,eukaryotic translation elongation factor 1 alpha 1,6306
ccgtggccccaaccgtggaccgggccggtcctttggccgagggcgccaaaagggttgttgttgttgtgtggttgtgtgtttgtgccgaaaacgacattgttgaaatcaaatgacagacatatatttgcaataacgatgtgtggattttctgttttgttgtaataattaacatcttaagcctgctatttcttctttccagcagcagcaccagccttctgtgcggatttggtaacctttccaccagcttcgaccttctcgacggccttgataacaccaacagccacagtctgacgcatgtcacgaacggcgaaacgtccaagtggagcatagtcagtaaaagcctcaacacacattggcttggttggaattaagtcgacaataccagcatctccagtcttcaaagcctttggattgtcttcaaccttctttccagttcgacggtcgaccttctctttaagctcagcgaacttgcaagcaatgtgagcagtgtgacagtcaagaacaggtgtataaccagcagcaatctgtccaggatggttcatgatgataacctgagcagtgaattgcttggtctcctttgctgggtcattcttagagtcagaagtgactgaaccacgtcggatgtccttgacagagatgttcttaacgttaaatccaacattgtctgcaggaacagcttcacgtagagactcgtggtgcatctcaacagatttaacttcagtagagattccttgacgagcatatgtaacaaccaattccaggcttaataa
>MIP05307,ribosomal protein L36,6306
ggtttaattacccaagtttgagaaatttaaagaatgacaaagttacaacatccagctgttgagggtcttgctgttggtttggatcgtggtcatcctgtgactaaaaatgttcgcaagccacgtcaatctcgtaaaaaaggccgcattacgaagaagactcgaattgttcgtgaagttgttcgcgaggttgttggtttttcaccttatgagcgtcgaactatggaattgcttcgtatcagtaaggacaagaaggctttgaagtttttgaagaagcgaattggacaacatgtccgtgcaaagagaaagcgtgacgagattcaacgaatacttgttgagatgagaaagcatcataagtgagaaattataagggaaggaaaacattcaatcacagttttaattgttaaaaaattatgttatatgcgattgaataaatttgttaaaattca
>BMP12256,ribosomal protein S20,6279
agagagagagagagaatagtccaagtttgagctctggatattgaacataaaaaagttcgaaaaaggtagtgaataatcgtggcatattgctgaacagtgaaactgaatcatttgtaaacatggctggcgtaccgtataaaacggagaaacctattactcttgacaacaccgagtatcgcattcgtattactctcacttctcaaaacgtgcggtcgttggagaaagtttgtgagcagcttatcaatggagcaaaagaaaagaatcttttcatgaaaggaccaattcgcatgcccacgaaagtacttcgtatcacaacacgtaaaacaccgtgtggtgaaggctcaaaaacttgggatcggttccagatgcggatccataaacgtttgatcaacatgcatagtccgagtgatgtgttgaaacaaattacaagcatttcgatcgaacctggtgttgatgtagaagttactatcaagcattcctaatttatcaataaatagaaatgattgttgtaaaatctgaaagtaggctgagtcttatttatgatgtctacacagtaaacgacgttgctagttgttgttatggaaaggatgaattcatttaaagtttgttatggttttggtcttgttttataaagtaataaatgccgttccgcac
>OOP02443,quinoid dihydropteridine reductase,6317
gcgattttctgtgtagcaggaggatgggctggtggtaatgccgactcggaagacttcattaaaaatgctgatctcatgtggcgacagtccgtttggagtagcgccatcgcggccagaatcgcctccaagcatttgaagaccggcggtctacttcagttgacgggcgcttcgggagcaacccacggtacacctggaatgcttggctacggtatggctaaggcggctgtgcatcagttgact
>CBP00132,ribosomal protein S20,135651
gtacaaaaaagttggccaacttttttgtacaaagttgtccccgtttgagcaatcaacctggcaatagagcacagaaaggctaaaatcaaaagatagcagtccttcaaagctctttaaactctacttcaaatcaaacatggctgtcgctttcaagaatgagaaggccctcaccgataactcggagcaccgcatccgtttgactctgacctcccaaaacgtcaagccacttgagaaggtctgcgctcaactcatcgacggagctaagaacgagcacctcatcgtcaagggcccaatccgcatgccaaccaaggttctccgcatcaccacccgcaagactccatgcggagagggatccaagacctgggatcgcttccaaatgcgcatccacaagcgtctcatcaatcttcatgctccagctgaggttctccgccagatcacttcgatctccatcgagccaggagtcgacattgaggtcaccagagccgattaagcaccttggtgcggctgcagacgggtaaccggctcgacgttcatcacatcatccgcgaccttctttcctattacccttgtttgttgctgccactatttggttttgatttgttgtgttgaaagtcttatgaactaaaaatccataaaacttttattttataaaaaaagaaaaac
>MHP08227,eukaryotic translation elongation factor 1 alpha 1,6305
tgagatatataatttttatttttcccgataaacctcgttcataaaaatgggaaaagagaaaatccatatcaacattgtggttattggccacgtcgactctggtaaatccacaacgactgggcatttgatctacaaatgtggagggattgataagagaacgattgagaagttcgagaaggaggcacaggaaatgggaaagggattgttcaaatatgcttgggtgttggacaagttgaatgccgagcgtgaatgtggtattgcgatcgacattgctctctggaagttcgagaccgccaaatattatgtcacaattattgatgctcctggacatcgtgactttatcaagaacatgattactggtacatcccaagctgactgtgctgttttggtcgttgcttgtggtactggagagttcgaggctggaatctctaagaacggtcaaactcgtgaacacgcacttcttgctcagactttgggagttaagcaactaattgttgcgtgtaataagatggacacaactgaacctccattttctgaagctcgtttcgaggaggtcaagaacgaagtttccagctttatcaagaagattggttacaacccagctaca
>BMP00048,cytochrome b,6279
tttaatttttcttcctgctagttttagtttaagttatatatgaaattttgggagtatgttgggtattatgttaatatcccaaattattactggtttttttttaactttttactatacagctggtgatgcttttagtagagttcagtatattatatttgaagttaatttgggttggcttgttcgtatcatgcactctaacggtgcttctatattttttttatttatttatttacatatttttaagggattaattaatagtagctaccgcctctctagtgtttgaattagtggtatcgctatgtatttagttttaataggcattgcatttactgggtatgttttaatttggggtcaaataagatattgagcagcggttgttattactagtctgataacttcctgtaccttatttaggtaagtatatagtatggtgaatttgggggagatttagtgtttgtgaaaataccttgaaatttttttattctattcatttcattttccttggttgttgttggtcatggttatttttcatttattttttttacattttactgggtccaattccaaggttaaatggtccggcgaatatgataagatccatttttttcctagttattgaattaaggacggtttgata
>OOP03228,ribosomal protein S13,6317
atgtgccgtatgcacaatcctggtaagggtatgtcgaagtcggctttgccgtaccgacgctcagttccgtcgtggttgaagctgaccagcgccgacgtccaggaccagattgtcaagctggctaagaagggtctccgtccttcccagatcggtgtcatcttgagggattcccacggagtcgctcaagtgcgccgagtaactggaaacaagattttccgcatccttaaggccaagggcatggctccggaaatccctgaggatctgtaccatctgatcaagaaggcggtatccatccgaaagcatcttgagcactcgcgcaaggatattgacagcaaatacagattgattcttgttgagtctcgaatccatcgtttggctcgctactacaaaaccagccgtcaactcccagcgacctggaagtatgagtcggcgaccgctgcctcactcatctcataaagttgttttgtgattatttgttataaattgttgattaaa
>CJP07523,eukaryotic translation elongation factor 1 alpha 1,281687
aaaaagttggcatgaaccacccaggacaaatctccgctggatacactccagtgctcgattgccacaccgcccatatcgcctgcaagttcaacgagcttaaggagaaggtcgaccgccgtaccggaaagaaggttgaggacaacccgaaattcctcaagtccggagatgccggaatcgttgagctcatcccaaccaagccactctgcgtcgagtccttcaccgactacgctccacttggacgtttcgctgttcgtgacatgcgtcaaaccgtcgccgtcggagtcatcaagtccgtcgacaagtctgagggatccggaaaggttaccaagtccgcccagaaggccggagccccaggaaagaagaagtaaacgtgttctcttcctgtattacttatctgacctcttcctgttatccacttcgcttacctgttaacccactcccacccgttgctcaccctttcgcaactcttttcaaaattctcgctcgagcaatgggtgctctttgtttatttggttcccaaccgaccttggttttaattattacatatgtgtcgtgtttggacacaccttctttaactgttaccgtttgacaaaaaacgaaaattttcacgtatttattaaggcacgctcttgtttccctctgttcacctaaacaaagtggtcttccccccaaaataataaataccgttacttgtaccacttgatcatcacccgttaaagccccccaaaaaccccaaaaaaactgttaactgtttatgtcataagttgagaactcttgcattctgtcatcttttttttggatgttaatgtttgtttttgtccatcgatttgtgatatactcaatttttcgaataaacgtaatatgtt
>WBP01485,ribosomal protein S13,6293
catccaccggcttgcccgctactacaaaatcaaggccgtgctgccgcccaactggaagtacgagtccagcaccgcctcggctctggttgcctaaggaggaagttgccgcttttacgttagagttaaatctgtgaaccaacaatttccacacaacaaaaacacagctggaagaggaagtgggaggaggaaaaaataaaacacaaaaccaatctgtgaagggagttcagcgcactttgccaggttttcgtcgaatcaaagaggaattcaataaatggtgaaacgttgacagaaacaaaa
>TCP00044,cytochrome c oxidase subunit II,6265
ggaattcggcacgagtttaatgttttctaataggttgttttctagttatatagactggtttcataattttaattgtaggcttttgtttggggttttgtcctttgtgtcgactagatttgtttatttgttgttgantaaattttattttaaaagtaagaanattgagtaccagtttggtgagttgttgtgtantgtttttcctactttgatttnggtgatacagatggtgccttccttgagtttgctctattattatggtttgataaatttggatagtaacttgactgttaaggtgacgggtcatcactggtattgaagttatgantttantgacatccccggtttggantttgattcttatataaaatctttggatcacttggaattgggggancctcctntgttnaaaaattgaaaaatccntgttgtttgttaccttgttnaaaacaaatatcccgntnttgttttcacctcccnggggaantttaatccctcccccgggggttttancnaaataatggggaaataaantttggaatgccnataaattggttntttnaacccccnnttcctnaaaatttcccccttnggaagngttttttnaanngccccc
>ALP00825,20S proteasome component beta 3,6252
cccccccccccccccgccccgcacccccacgccccgcagaagaagggcacagaaagccaggaaggcggcggggcggggggggnnttaatactggaactccccgcggtggcggnngntnttttcaaagaagggccgggctgcaggattcccccacaaaggaagcatacatttgcggaatggatacgattggttgcattgctgcaccgaaagatttcgttgcggtcggtacggggaccgaatatttactcggcgtttgtgagggtttctggcatgaaaatatgaatgcagatgagctatttgaggcaaccgcgcagtcgatgttgtctgcgatggaacgggatgcggctagtggttggggagtgttgatttacacgataacgaaaaataaagtgaatataaagacgatctttgcgcgaatggactgatggcgctttatttaagaacgaatgcgctcactttatttaatgcatatttgtgatttgttttgttttgtttgaataaagtgtttgtat
>PSP00153,eukaryotic translation initiation factor 3 subunit K,310955
gggcaagcttcaaggaacttcaagctgaacttgaagaagaaattcaaggagttaatagatataatccaaacaatatcgaaaagcttgaactatgtatttctttgatgattaaagaaaacgtctacaacaaagacatccttcttactgttttaaaactttatcaattaaatcctgccaaatacaatgaacatgttgtttgtcaagtattactcaaaacaatgatggtttttcctcgtaatgattatgcacttgcaaaatatcttattgatgctaacagaattaattctcctgaacttcgtaaagttactgatatgggagctttgttagaatcatgcaattttggtactttttggcgtattatgcgtggagattataaagctgacgataaattcaagcaaccacaagtttatccagctgttattgaacctattgtcggctttgaagatgctatgcgcaactttgcttgccaagttattaatgttacattccaaacaattgataaagatgagcttttacgtcttttgggtaatatctctgaaccacaaatgcttggatatgctaaagtttataaatgggaaccaaaggctgatggaactttatttattcaaaatcatgaagatactataaaaagtcgtaatattgaagaaaagcttcgatttgaacaatgtcttggaatcttcagaagcgctgcttgatttaatttttttttgtttgttgtgaatacttgatcgttttgcgcgtcctttcgtatttaaataaatttatttttgcgg
>CRP02809,cytochrome c oxidase subunit I,31234
taccggtccggattcccgggtcgacccacgcgtccgaggtggtttagctgtctgattggaaagttctaatcataaagacattggaactctatattttatttttggtctttgatctggtatagttggtactagattttctttattaattcgtttagaattagccaaaccaggtttttttctaagtaatggtcagttgtataattctgttattactgctcatgcaattttaataattttttttatggtaatacctactataattggtggttttggtaattgattattacctttaatattaggtgctcctgatataagatttccacgtttaaacaatttaagtttttgattattacctacatcaatattgttaattttagatgcttgttttgttgatataggttgtggtactagttgaactgtttatccacctttaagtactataggtcatcccggtagaagtgtagatttagctatttttagtttacatgctgctggtttaagatctattttaggtggaattaattttatatgtacaacaaaaaatttacgtagtagatctatttctttagaacatatgactttgtttgtttgaactgtgtttgtaactgtgtttttattagttctttcattacctgttttagctggtgctattactatgttgttaactgatcgtaatttaaatacttcattttttgatcctagaactgggggtaatctttttaatttatcagcattattggtctggtcatcctgagttatattcgttaccagcttgtatattagtcatcacattatatta
>SRP02568,ATPase H+ transporting lysosomal 21kDa V0 subunit c,34506
ttaaaaactttacgaccaagaatatattaaatttaacgtatgaagttattgtaaaccaatttatattgaataaatatttaacataatgataagtatattctagaatggctggagcaattgcagcaactgctggtgttctttcaggcataacaacatttcttattcttgctacaggccttttttacatgcttactggacaaggatccagatttgattttgcatggttccttgaatcaacatcaccacatatgtgggcaggtttaggtattgggtcatcattatcactttcagtcattggagcaggatggttaattttattttttattgattaatataatcaattatttttttataggggtatatttacaacaggatcttccatacttggtggtggtgtaaaaacaccaagaatacgtactaaaaatttagtttccattattttttgtgaagctgtagctatttttggaatcattatggcttttgtttttgttggtaaacttcatccatttgatccaaaaactgcaacacatgaagtttatgcaaaaaatcttcttgctggatatcttatttttggaggtggtttgactgttggtttctcaaatcttgtatgtggcattgctgttggtattgttggatcgggtgccgcacttgctgatgctgctaatcctgctctttttgtaaaaattcttattattgaaatttttgcttctgctattggactttttggtatgattattggaatcgttcaaaccaacaaagctcaaatgggaaatagttaattgtaaaaaattacaagttacataaaaaatataaaacaatttttacattcgattataatatttaaattcaaaatattccccaaatgaaattttttttaacatgaaaagaaataatataattttattaatattaatctttcaatagtcatgtatattgtaatttgtgttagtgctaaaatttatttgctcttagaaattatattaatatacttttttgttatatcatcgacgcaaaaggcaaataaaataattgtgatttaatttttgttattattatttgtgattttataaaaaaaaagttaaaaatatttatatattttttaatataattaaaaatttataaaataatataaatgatattaat
>PTP04759,dynamin 1,131310
ataaaattggagaatttcttcgagatgaacttcttgctcatttatatcaatgtggagatactgatactttaatggaagagtctcaacttgaagcacaaaaacgtgaagatatgcttcgtatgtatcatgcatgtaaagaagcgcttagaatcattagtgaagttaatatgagtaaccttgaaaatcttccagttacaaatccaacacctgtccatcaacctccagctaattatatgggctatggtggaggacctcaagttaatagatctgctccagttccaccacctggtataagaccagctccaatgccaccgagaccaatgggagatatggtaccaccaaacagaccaatgccagcacctccaggcatgactgcagctagaccaccagctaccagaccagcttcataaagtccgcca
>PTP04423,ribosomal protein L36,131310
gcattttcagtgggcctcaatgctggctataaggtgacgaagaatgagcgcaagcagagacagaatcgacacaaaggacgtctctcgaagaggaacaaaattgttagggagttggtacgcgaggtcactggtataactccttatgagcgaagagctatggagttgctcagaatcagcaaagataagaaggcattgaagttcttgaagaagcgcattgggtcgcatgttcgtgctaagaggtagcgagatgaagttcaagcgatcctcaccaatatgcgcaagcatcacaaataagcaattatcggcattcgtttggcgctgttgtcgtatgtgttgttgtcgttgaaatgtctgccgacataaaaataaagtgtatttgtttgt
>TVP00338,cytochrome c oxidase subunit I,219738
acttaccggagtttcgttatcaaatgcatctcttgatcttttacttcacgacacttactatgtcgtaggacatttacacttggtgctcagcataggcgtagtattcgcaataatagctgctattacattatgatttccatgaataactggaattaggttcaacgggatattacaaaaagtgcaattttatcttatatttattggtgctaatataacttttttaccacaacatttcttgggtctaaacgggatacctcgatgatatgttgactatagcgattgttatgcaataatacattctatttcctccattggaagcattttttcctttctaagtgcgattttactagtacgaaaggaacgtgacaccgatttactaacaattattaccac
>CGP00467,ATP synthase O subunit,6238
gaggtaatggcgcagatcatgaaacgcggattctcaacgagcgctgcntcacnaanggctcaacttgtgaagacgccaatccaagttcatggagttgaaggacgctacgccgccgctctttattccgccggacacaagcaaaacaagcttgaccaaatttcctcggatcttaacaacgtccgtgctgtctacaaggacaataagaagttccaggagttcgttctcgatccaacactcaaggccctcaagaagaaaacagctatcgaggccgtttccacgaagttggggactttccaaagaaactgggaaacttcctcggacttctggccgagaaacggacgtcttaacaagcttgagtctgttgtttcttctttcgaatccatcatgcgcgctcaccggggaggagcttttttgttcaggttacatctgctggaaggaattgagctcttccaaccagaagg
>HBP05258,syntaxin 1A,37862
gtacaaaaaagttggcaagtttgaggcatgctgtccattgattgacactgatcaaaaatatttatcttctaaacgtatagccaacttactacaatgacaaaggaccggctaagtgcgctaaaggcagcacagtctgaggatgaacaagatgatgacatgcatgtagacacgggcaatgcccagtacatggaagagttctttgagcaggttgaagaaatccgtggaagtgtcgatctcatagcaaacaatgtggaagaagttaagaagaaacattcagccatcctttcaaatcctgttaatgatccgaagacgaaagaagagctggatgaacttatggctagtattaaacggacagccaataaggtacgtggtaaactaaaattgattgaaaatgctatcgaacatgatgagtcgggaggagcgggtaatgctgatctaaggatcagaaaaacacagcatagtacgctgtctaggcgattcgtagaagttatgacggactacaacaaaacgcaaacggattatagggaacgatgtaaaggacgtattcagcggcagcttgacatagctggcaagcaagtaagagatgaagatctggaagaaatgattgaaagtggaaatccaggtgtttttacccagggaatcattactgatacacaacaggcaaagcatacattagctgatatcgaagctcgtcacaatgacattatgacactcgaaagtagtattcgtgagcttcatgacatgttta
>ACP18646,spectrin alpha non-erythrocytic 1,29170
cgtcactgattaaccagttttaatgtaacatcgataataaatattgcaccgttttagggaaaactcttaacgaacattaaatctgcaagtactaccatctaacaatgtcatgaaaatcacctttgattgcacaatatagatgatcgaaatgatgttcgcatatttattataagtatatcgaacaatacttttaggttctccctaattgttactatatcgaccagttctcattttaactttattctttcctctggaaatactacaaatgatgtctttgaaatattaatgtaatagattaatatttcaagtgtatcatttatttataaatgcattcaaatctaactgaaaaactttaaatgcgaagcaacaccatcagatagattatttacaacttccgaaaaactacctgttcagtgtcgcgataaaataattgcaaatccatgcactgctcgtaaagtattcgtcgttcttcccataatgttttctagcttgctttttcctgcgccaaatgtgttaatttatcccgaacttcattatactgttcgataccctcatccagaagtctttgtcccgcttccgctgtttgcataaaactatcctctctggcatc
>CJP11697,ribosomal protein L9,281687
gtacaaaaaagttggccaacttttttgtacaaagttgtcccccttggattccgctacaagatgcgttccgtgtacgcccatttcccaatcaacgttacccttcaagacggaaacagaactgttgagatccgtaacttcttgggagagaagatcattcgccgtgtgccacttccagatggagttaacgccaccatctccaccgcccaaaaggacgagatcatcgtcgaaggaaatgatcttcagttcgtctcgcaggccgctgctcgcattcaacagtccaccgctgtcaaggataaggatatccgtaaattcctcgacggaatctacgtctccgagaagaccaccatcgtcccaaccgactaattccagtcgtacacgtttttgttaataaaattgttatc
>HBP15255,ribosomal protein L8,37862
cgaatgcgagttttcttgttatcggggttatgggcaataacagtagcgtagttacttgaacattgggcaagcaccccccgatcaccccattttctttcaacattgcagatagtggttccttccggaggatttccacccgggccaatatttccattctggatgttagctttagctccgcagtaaacgaattgccctgtgtacattccttttgcagccacaattgtgctcttaatagttttgtacttgtagggatcgcggaatgaaacgatggcaagaggagcaccacggccagggtcatggatgatgtcctttacaacgcctcttatatatccatggcgttcagcataatcaaggggtggtagctttgcagctcccttgcggtgcttattgtgggacttgaaaatacccccagctcctttacgctggacacggatcctacgacccattgtttggggacaactttgtacaaaaaagttggggggacaactttgtacaaaaaagttggattttcaaacaatgggtcgtaggatccgtgtccagcgtaaaggagctgggggtattttcaagtcccacaataagcaccgcaagggagctgcaaagctaccaccccttgattatgctgaacgccatggatatataagaggcgttgtaaaggacatcatccatgaccctggccgtggtgctcctcttgccatcgtttcattccgcgatccctacaagtacaaaactattaagagcacaattgtggctgcagaaggaatgtacacagggcaattcgtttactgcggagctaaagctaacatccagattggaaatattgtcccggttggaaatcttccggaaggaaccactatctgcaatgttgaaggaaaatgtggtgatcgtggggtgcttgccaaatgttcaggtaactacgctactgttattgcccataaccccgataccaagaaaactcgcattcgtctcccatcgggtgccaagaaggttgtacagtctgctaaccgagctatgattggccttgttgctggtggcggacgtacagacaaacctttgctgaaggctggtcgagcttatcataaatacaaggctaagcgtaatagttggccaagagttagaggtgttgctatgaaccctgttgaacatccac
>GRP00138,cytochrome c oxidase subunit I,31243
gaattccattggaggattgagtggcctggttttaagaaatgctaggctggatgtggtgctccatgatacctattatgttgtagctcattttcattatgttttaagaatgggggcagtttttggtatttttttagggttttttttattttttactttgttttttggcattgttttgaattgtttgttagtagaaaggtttttttgatctttttttctaggtgtgaatctaaccttttttcctatacattttgtggggcttcagggcttgccgcgaaagtatctggattatagggatatttattccttctgaaataccatctcgaggcttggatcttttatcaggatttttagacttgggttttttgtggccttggtgctcgaggggtttcttgcccatcgggtttgtattttaactcttaatagaattggtttggtaggggttttacaggactcttttaaacataactcgttagagttaacgggtgtgtttaatagaattgattcatgtttaattagggacgccccttcaaaggggggcggccatgataggttttccacttttgaagaggtggttggccttattattaa
>PVP03900,casein kinase 2 alpha 1 polypeptide,45931
gggttgcgtcaaggtacttcaaggggccagaactgttggttgattatcagtgctatgattactcgctggacatgtggtcgttgggctgcatggtcgcgtcaatgattttcagaaaggagccattctttcatggccatgacaactatgatcagttggttcgtatcgccaaagttttgggcacggatgagcttttcgagtatattgacaaataccaaatcgagctggatccgcgcttcaatgacatcttgggaagacattcccgcaaaagatgggagcgctttgtgcacagcgagaatcagcacttggtcacaccggaggcactcgacttcctcgacaaactccttcgctacgatcatcaggaccggttaactgcaagggaggctatggagcacgcatacttctaccccgttgttgaagagcatcgccaaaaatcggccataaatgcagcggctgcttcgccgaacaacgttacgaattcgtgccttgaagccatctctgcgtcgtcgtcaacaaatggtcttggcggaccaatttcaggtgtagccgcagtgctcagcagtgccgaacactgatcatcggttttggtcggtcaagcacctccagcagtccccgtcaccaccccaccaaatcaaaccctgttcatcacccactccgtcgccgtcgaccgcctccccctcttttttctggacttcatcagcattgtcattgatttttgtccctttttgattgatgtattttctttgcaaaatatttccgcaaagttataaatgtttatttacg
>DVP02885,NADH dehydrogenase subunit 1,29172
gtctggcggagtcgcatgctccggccgccatggcggccgcgggaattcgattcctttgatgtttatggtcttgtcagagttgaatcgggctccttttgattttgctgaaggggaaagtgaattggttagtggatataatgtagaatatggaagggtttcttttgttttgttgtttttgagggagtacggtgggttaatgataaggtttttttgatataaaatattgcctatttctg
>HBP00268,cytochrome c oxidase subunit I,37862
tattttaaaaactaattagacaaactattaggacaactaaaaaatacttctgattgataactatgaccaaaaacataacctcttatattatactctagggttgtattaacaaaatgatctcttaatattaaacgataactaaaaaaagactccaataaaacataaataaataaaaataaaccaaaagttctaattatagaaccataagaagaaataacatttcaaacagaataaatatcaggataatttaaatacttacgcggaaaaccatgtaaaccagcaaaatgtaaaggaaaaaaagttaaatttacaccaataaacattaaaataaaaacaaccgttattatcaacttatcataaacaaaacctgtgataaaaattcatcataaacttactccagtaaaaattccaaagactgcacccaaacttaaaacataatggaaatgtcttacaacataataagtgtcatgcaaaataatatctagactagaattagacaaaacaacaccagttaaaccaccaatagtaaataaaaaaataaatccaactttcttgtacaaagttgtgcggccgggggacaactttgtacaaaaaagttggccaagtttgaggtaaaaagtagcatcttgcgggatgaagctcaacttcgcctacccggcgactggacagcagaatatttttgaagttgatgatgaaaagaaactgcgtattttttatgagaaacgtatggctcaagaggttgaaattgataacctaggagatgagtggaagggctatgttgttcgtattactggtggtaatgacaaacagggttttcctatgaaacaaggagtacttactagtggaagggttcgactactactttcaaagggacattcctgctatcgtcctcgtaaggatggagaaaggaagagaaaatcagttcgaggatgtattgttgatgctaacctatctgcactatcgctggtgattgtaaagaagggagatcaggatatcgcgggtctcactgatcaagttttacctcgtcgtcttggtccaaaaagagcttcgaaaattcgcaagctgtttaatctatctaaggaggatgatgtaactaaatacgtcattacccatgagaagtctcgcggtgaaggtaaaccagccaaaatcatagcccctaagattcagagacttgtcactcctacgataattgggtagacgtaaggctctgctcagaaagaaaagacaacaagcaattaagtctcgcgaggatgctgcggcgttccataaactaatgactaaatatgctaaggaacaaaaggatcaaaaaatagcgcgaagaaggtcgtctgcttcaaggtcatctgaatctgaagtaaagagagctggaaagaagtagatagtgttgttgttgtgagacgtgatttttcccatataaaatttgttg
>HBP05601,proteasome subunit beta type 1,37862
gtacaaaaaagttgggtcatggccctgaccagtatctttaaatatgatgcgaagaagaatcctctggacgaaatgaaagcgttcaaagcggctatgatggatgctaccagtaatccagattggaaatcgagtcgtctgattgaaagacaaagatggaatccgtattcattcgaaggaggttcaacatgtgccatttctggggaagatttcgttgttgtagcaagtgatactcgcatgtcacagatggaaattaacattattactagagatgcggagaaaatacatattctgaatgattccatcattcttgctacgtctggattttatggagatgtattacaactgaaaagagttttgcagtctcgtcttcacaaataccgttttgactaccgagctgatatgactgttgatttgggagctgaacttttgtctcgaaatctttactacaaacgattctttccttattacactggagcaattcttgcaggaatagatgaaaatggaaaaggtgccgtatttagttatgatcctattggatgtttggaacgtattaactactcagcaagtggatcagctgaaccaatgattattccatttcttgattgccagattggtcacgttactctgtcagaagatgctgatcgacctgctctcactattgggcgcgctacatctcttattaaggatgcctt
>PSP00166,NADH dehydrogenase subunit 5,310955
gggtattcaaattcaattattattaactttattttgtttatgtggtttattcttttataggggtcttgtaagtaaagatttaattttagagtatttttattctaataattgatactttcctgtaatatttttatttttttttacaatttatttaacttttttttatagttatcgtttatgaaaaattatatttttatctttttctacatctttttttcattatagaagttctttattaattaattatttaagtttattggtatcctttggttctattttttttgtttgatgattaaatttaaatttatttttacttccttctttttttatttatattgatttttatgtaccattaatttatttaactttatttttttttattttatatttttttaaaaaatttttattatttgaattaaaatataaatttctttcagattatttgccaaagctaagacaaatattgttatttaatttaaaattttctgagttatttttatataaaataagtaatatttttattagaacttctttaaatttaagcaataaatcttcttattatttaatttctaactattatagttctttattattaataattttattaatttttattataatac
>HBP17273,small nuclear ribonucleoprotein D3 polypeptide,37862
gtacaaaaaagttgggtttgagcaagtaatatgacgtctgttggagtacctattaagattctacatgaagctgaaggacacgttgttactcttgagacggttactggtgaagtataccgtggaaagcttattgaggctgaggacaacatgaattgtcagatgtcagatgtagtcgtaacttttagagatggaagaaatcaccagctggataacgtattcataagagggaataaaattcgattcatgattctgccagatatgctcaaaaatgctccaatgtttaaaaacattggaagagcacaaaagggtgctattggtatgggtctaggtggactggatcagatacgtgggggacgtggaggaaggggaaccacttttcgaggaggaaggggcgggggtggcagaggaggtccgagaggtgggcctggtcgcggagttccaggcggattcagaggatgaaaaccatagggaatttttgcaagtgaaattaattttaaatgaagttctgacttattttttaattgttatattgaaaacgagtctttttttaaatttgcgatctcttcgcctaaatcatgtttggcttacattagtatcgttttggtttgatgttgttgaattttgttatgcattaaatatttccacttaaa
>PTP03448,ribosomal protein L22,131310
tcgcaagaagaacatacagtagctgcacattgagtgcaagaaccccgtcgaggatggtatcttgaatttggaccacttcaagactttcttgaacgagaagatcaaggttgatggcaagactggtcagctctccgctcacggagttaagatcgaggtcaacaagtctcgcatcattgtcacttccgagggacccttcagcaagagatacctcaagtacctcgccaagaagtacctcaagcgcaacagtctccgtgactggctcaaa
>CJP03488,quinoid dihydropteridine reductase,281687
gtacaaaaaagttgggtcttctggaaaagtcatcgtatatggaggaaagggagctctcggttcggcgattctagagtttttcaagaaaaacaattttatcgtctacagcatcgatctatccgcaaacgatcaagccgatggtaatatcctggttgatggctcgaagagctggtgtgagcaagaagagtcgattctgtcacaaaccgcagaatcgctctccggctcccaagtggacggagtgttctgtgttgccggtggctgggcgggtggctcagtatcttccaaggacttcattaaaaatgccgatcttatgattaagcaatcagtgtggagttccgcgattgccgcgaaagtcgcctcggttcacctgaaacccggaggtgtcctccaactcactggcgctgccgctgcaacagggccaacgtccggaatgattggatatggtcttgctaaagcggctgtccatcatttggccacttcacttgcggcagagggcagcggtctgccgcagggctcttcagtgctcactattctgcccgtcactttggatactgccatgaatcgcaagtggatgccaaaggctgatcattctacatggacgcccctatctttcatctcggagagccttctcaagtggaccaccgaggtttcaagccgaccagaatctggctctttgctcaaaatcaccacttctggtggaaactctgttatcgataagcaataattcacatatatttacttcggagctattattacatacattattattagaattatttatcaataaacaatttttttcac
>CSP00919,ribosomal protein L19,497871
ggccggggattctactattgccttatatcgaaaactgaaactccaaatactgggtagcaagacgaaatgagtaatctccgtctgcaaaaacgtttggcttcggccgttttgaagtgcggaaagcaccgcgtctggctcgaccccaacgaggtcagcgagatctctggagccaactcccgccaaagcatccgcagactcgtcaatgacggactcatcatccgcaaaccagtcaccgtccactcccgtttccgcgcccgcgagtacgaggaggcccgcagaaaaggacgtcacaccggttacggaaagcgccgtggtactgccaacgctcgtatgccagaaaagaccctctggatccgacgcatgcgtgtcctcagaaatcttctgagaagatacagagatgccaagaagttggacaagcatctttaccacgagctttaccttcgcgccaagggaaacaacttcaagaacaagaagaacctcatcgagtacatcttcaagaagaagactgagaacaagagagccaagcaacttgctgaccaagctcaagccagacgtgacaagaacaaggagagccgcaagcgccgtgaggagagacaagtcgtcaagcgtgccgagcttctcagaaagatttcccagagcgagaagatcatcgccggaaagtaaaactttgttgtttttcctctgtaatgtcaataaagttatttgttgaactcttaaaa
>PTP01836,Obg-like ATPase 1,131310
acagtccttttaggacgtgttggtacaaaccttaaaatgggaatattgggtttaccaaatgttggaaaatcaacattttttaatgttctcacaaaatcagaagctcaagctgaaaattatcctttctgtaccattgatccaaatgaaagtcgtgttgctgtttcagatgagagatttgattggttggtagaattttataaacctttatcaaaggtaccagcttttctcaatgtgacagatattgcaggtttagtaaaaggtgcttctgaaggacaaggactcggtaacgctttcctttctcatgtctctgcttgtgaggctcttttccatgtttgtcgtgcttttgaagatgaagatgttactcatgttgaaggagaagttaatccaataagagatttggaaattatcaataatgaattacgtttaaaagatttagctaatttggagcctgccttaaagaaagttgaaacattagcaattagagctggt
>HBP12811,ribosomal protein L9,37862
ttttcaagaagaatacgacatgaggatccagtaccggcaaccaagattgcaccccctttttcaaatgcagctgcaacagtacaaatagaatctgaagtaagatatacatgctcggcaaggtcaccatgatgctgtttaagatagttaataaataacgtgttttctgcacttccttcagcaccagagaggcccatacccaatcccttaagaggtagttgaattccactattcttagcgcactctcgaatccatgtggctatactatcagctgttttttctcttccgtctaaacagtaattcgttccccctgtattcgatactcccacggtgttcccattggtatcaatgaacactagattcgatacagaccctccaccttctattccacagaacatgggtatggcggtaatatcgcgtcgaaatatcacaccgatataaagggtattagttgaatcaatcactcgaatagcagaacactgcaggttattcaagagtagaagatcttcaattgacggggacaactttgtacaaaaaagttggggggacaactttgtacaaaaaagttgggcagaaagatcatgaagctgatcgagtccaatgacaccgttgtgtttcctgagggagtttcattcactgtcaaaaaccgtattgttcatgtgacaggacctcgtggaaccctcaaacgtgacttccgtcatctgcatatggagatggaacgtgttgggaaaagcacaattcgtgttcgtaaatggttcggtgttcgtaaggagatagctgctattcgtactgtctgttcgcacattaaaaacatgatcaaaggagtgactaaagggtaccgttataaaatgcgttctgtatacgctcattttcccatcaatgttacccttcaagatgcaggaaggaatgttgagattcggaacttccttggagaaaagattgttcgacgtgtacctcttccggatggagttgttgcatcaatctccaccgctcagaaggatgagataatcgtggaaggaaatgacatccaactcgtttctcaagctgctgctcgtatccagcagtcaacaactgtgaaggacaaggatatccgtaagttccttgatggaatctacgtttctgagaagactactattgttcaagagtaactgttaaaagaaaattgttgataaattgttacatcat
>ASP39384,cytochrome c oxidase subunit II,6253
ctatgtttgtttatcttttgttaattagtttttttttcaaaattaaaaaaattgactatcagtttggtgagttattatgtcggccgtttcctattttgattttggttatgcaaatggcgccttcttaacgcgtgatgtaatattatggtttaatgaatttggataggagtttgactgtctacgtaactggacaccatt
>BMP15934,ATP synthase O subunit,6279
gagtttgcatgtacttcgcagatgtatgtcgttaagtgctgttgtccgagcaacagaacatattgttagatcacctgttcaggtacacggagtagaaggacgatacgcagcggcactatattcagcagcagtgaaagacaaaacccttgatactatcgataaggatctcaaatcattacaagatgtttataaaactagtgttaaatttaagaactttgtattggatccagcattaacaccgttatctaaagtgaacactgtgaaggatgttgctaaaaatctaaatgtaagcaaggaaacgctcaattttttagtgctgttggcggaaaatggacgactaaatctgcttgaagagattatgaaattgttcgattcgatcatgcgagcgcatcgcggtgaatgtgtcgaagtaattactgctgagcggctcaacagaaaaatgaagcggcactgagggagcgttgaaaaaatttgcaagctggacagaatttgcaaattcaaatgacgggtaaaccgggcctttttggggggtttgaagggggagtttcgggggaaaaagttcttttggacttggggttttgagcc
>BMP14499,cytochrome b,6279
cggcacgagagaaagagaaaagaaggacaactgccaaatgtcaaacacaaaggaacgaacatttatatgtatcaaaccggatgccgtacaacgcggtttgattggaaaaatttttgagcgattcgaacaacgaggatacaaattggttgctatgaaaatgctaaaagccacaaaatcacacttggaaatacattaccaagaattgcaaggaaaaccgtttttcaacgatttagtgggttatatgtcatctggacctgtaattgccatggtatgggaaggtcttgatgtagttaaacaggcacgacaaatgcttggcgcgacaaatcctctaaattcaatgccaggtactattcgtggtgatttctccatacaaacaggacgaaatatagtacatggttcagattccttgccttcagcccgaacgtgaaattactcattggtttaaaccagaagaactctgtgagtggagttcggcaacagcaacatgggtgtatgaatagaaatgatagtaaaataataagccaaagtagttttagagattaacattctgtcgacatgacttcgttttgtgcatgttctcaagaatataaaagtgcaaatgaaattgaattcggcacgagaatttttgttgagtctgattcaatagctagaccagcccatgtggtccctgaatgatattttttgtttgcttttactattttacgttctgtgcctaataaattgtttggtgttgttttaatgtttgggtctatttttgttttattggtttttatttgatttaataattatcaagctatgatggacaatattttatattttttatctatatgttttgtttgggttttttttggttgacttgggccggtcattatcccactgattatccatttagttattttaatttgatttgtacctcggccgcgaccacgc
>MJP02428,ribosomal protein L36,6303
tttattttctgtttttactttatttaataaatcagaagatttatcagaagattcttcttttatattaaattcaacaactttttgcttttcagaattgttcgtgaagttgttcgcgaggttgttggtttttcaccttatgagcgtcgaactatggaattgtttcgtatcagtaaggacaagaaggctttgaagtttttgtagaagcgaattggacaacatgtccgtgcaaagagaaagcgtgacgagattcaacgaatacttgatgagatgagaaagcatcataagtaagaaaatgtaaggaaaggaaaacattcaatcacagttttaattgttaaaaaatcacgttatatgcgattgaataaatttgttaaaatt
>TCP00110,ribosomal protein L19,6265
cacaacgcccgtatccaataaggttcattttagtgccaatttcggtaaaggagagttgcgctcagtgattttaagttgaggaacgacgggctgcaatgagcaacttgcgtcttcagaagcggcttgccgccgacgttttgaaatgtggtaagaagaaggtttggttggaccccaacgaagttaatgaaatctcaaacgcaaattcgcgtcagaacattcgtcgtcttgtaaaggacggtctgattattcgcaagccggtcgctgttcattccagatatcgtgcccgtaaaaatgcggaggcgcgcagaaagggtcgtcatatgggtcacggtaagcgaagaggtacgcagaatgcacgtatgccagagaaagttttgtggattcgtcgcatgcgtgtgttgcgtcatcttctgaaaagatatcgtgaggcaaagaaaattgacaagcatttgtaccatgatctgtatctgcgcgctaaaggtaatgcattcaagaacaagcgtaacttgatggagttcattttcaagaagaagaccgaaaacacccgttctaaacagcttgcggaacaggccgaggcccgccgcacgaagaataaggagtcgcgcaagaggcgtgaagagcgc
>MJP00482,translocase of inner mitochondrial membrane 13,6303
cagaaaaacttcaaaaattaactccagaggagagagacaaagcaataaatgcattacgtcaacaagctattatacttaatcttcaaagtttggtttcggaagttgctgataaatgtactcgaaaatgcattacggcgcctggaactagtttaagtaatggagaaaaacaatgtctccaacgctgtatggaccgatttattgaaagccacaatttggtttcaaagacttggttgaatgtgcaatcctcacgttcaagtggcgcaggaatgatgtttaattcagaatcgccttcattttcgtaaatttttgattacttaaacaataaattgttctgaatttttaaataaattgttaaagttaaaggaaatt
>ACP01835,cytochrome c oxidase subunit I,29170
tacagtgggtatagatttagactctcgggcttattttactgcggcaactatggtaattgctgtacctactggtgttaaggtttttaggtgattagcaacgttgtttggaataaaaatgaattttcagcctttattgttatgggttttaggttttatttttttgtttactatcggtggattaacaggggtagtattgtctaattcgagattggatattattttacatgatacttattatgttgttagtcattatcattatgttttaagtttatgtgctgtatttggtatttttactggaattagattatgatgaagttttataacaagttatgtttatgataagttaataatgtcttatgtgtcgttcttacatattgaaggtgtaagatgaactctattacgcttgcattttgcatgattacacagatttgctcatacttattgcaattatccacatgtgtattcactttaaaatttcttgtcctcttattactatattattaatcatcctaccttactaatatatttatatcttttttttaaatac
>OOP00806,glycogen synthase 1,6317
gtttacgtgtttgtcgcgtcgtcaacgtataattgtccgtaatcgcacagagcgtttaagtgaattattggattggaagacgctttcaatgttctaccgggacgcgagaaggatggctctgaagaaaagacatccggatcttgaaatgcgtttatcggatgcgatgacgatggttccacgtccgatatcagcgccaggaacgccgtcggtctccggccccaccacacctcatgaatcggactcagaagaagatagcgaacaagatgagtacgaagcacagcagtggaatgagaaataggggttggcccttggataattagtaaattagtgtactatatagtaatacgagtagcgtgagtttgatagtcgtttttgtccggtgtgagcttgatgataagtatgagttgcatttaatccataaccctcatctgtaccctcatcaaaagtagcctttgagaaattgcatttgctcttattgttagatatgatgcgccgttcctctaattgaagagctcaatacagagaagaatattaactatcgatgactgaatttgta
>AYP03250,cytochrome c oxidase subunit I,53326
ggttttatcattacctgtattagctggggcaattacaatgttgttgactgatcgtattntaaatacttctttttttgatccaagaaacagtggaatccctttatttatcagcatttattttgattttttgggcatcctgaaggtaatattttatttttacctgccttttggaatgnaagacaggcctactttggatttaacaggg
>ACP02175,cytochrome c oxidase subunit I,29170
ttatcggggatttatcaacatttattttgattttttggtcaccctgaggtttatattttaattttacctgcttttggtattgttagacagtctactttatatttgactggtaaaaaagaagtatttggttctttaggtatggtatacgctattttaagaattggtttgattggttgtgtggtttgggcacaccatatgtatacggtgggtatggatttagattctcgggcttattttactgcagcaactatagtaattgcagtacctactggtgtaaaggtttttaggtggttagcaacgttgtttggaataaaaatgaattttcaacctttgttgttgtgagttttaggttttatttttttgtttactattggtggattaacaggggtggtattgtctaattcaagattagacattatcttgcatgatacttattatgttgttagtcattttcattatgttttaagtttaggtgctgtttttggtatttttactggaattagattgtggtgaagttttataacaggttatgtttatgacaagttaataatgtcttctgtattttttttaatgtttgttggtgtaaatttaactttttttcctttgcattttgctggattacatggttttccacgtaagtatttagattatccagatgtttattcagtttgaaatgttatatcgtcatatggttctataattagtgtttttgctttgtttttatttttatatgtattgtttgagtctttttttagttatcgtttggttttaagtgataattttattaataaaagtccagagtat
>BXP00860,NADH dehydrogenase subunit 1,6326
ggcggacgcgtggggtttagtatttgttttatttattattttaagtattgcttttattactttgtatgaacgtcatttgttaggtttaagtcaaaatcgtttagggccaaataaagttttttttttaggaattttgcaagcaggtttagatggtgttaaattaatatctaaagagcaagtattaccaaaaaattcttcggatatttattttttgtttattcctggtgtgtcttttttttttatatttttagaatgaagaacattaccttttttatttaattttattaattttcagttctcttttttatttttattatgtctagtcggggttacagtttattttgtaattattagtggtttaataagaaattctaagtattcttttttaggggctattcgttctagtagacaaagtgtctcttttgagattgctttttctttatatttattaagttttatattatttttaaattcttttgattttgttccaatttttaattttttattattttatattttttacccatttttattaatagttttagcagaattagcacgtgctccttttgatttttcagaaggagaaagagaattagtaagaggttttaatacagagcattctagaattagttttgtttttttatttttaggtgaatacggagttttaattttttttagagtagtag
>TCP00252,eukaryotic translation initiation factor 3 subunit K,6265
ggacaagtacaacgaggggatagtgcggttgattctactaaagacgatgatgatggctccaaggagcgactacgcgctggcgaagtatctgatanactcagggcgggtgtcgtcccccgaactgaagcgtattttcgacatcggcgctttgctggagtcttgcaactttgcagtgttctggcgcttgatgcggctcgantaccgaccctcaaaangacgcacattaattgcttcaggcancctgccnaattaccaaaattcnttaggactgtgccttgaatcc
>SSP06321,eukaryotic translation elongation factor 1 alpha 1,6248
tttgaggtttactaatttgttatcatgggtaaggaaaagactcatatcaatattgttgttatcggacacgtcgactccggaaaatctactactaccggacatttgatctacaaatgtggaggtattgacaagagaacaatcgaaaaattcgagaaagaagcccaagaaatgggtaaaggttccttcaaatacgcttgggttttggacaaacttaaggctgaaagagaacgtggtatcactattgatattgccctctggaaattcgaaacttccaaatactatgttaccattattgatgctccaggtcacagagatttcatcaaaaacatgattacaggaacatcccaagctgattgtgctgtccttggtgtcgcttgaagtactggtgaatctgaagctggaatctcgacgactggaccaaccggcgaacatgctcttttaactcacactttatcagtaaaacaacatttaacatactgtatcaatctggctcctgctgaacccatatacacg
>HBP00656,cytochrome c oxidase subunit I,37862
gtacaaaaaagttgggtggtttgtctgtttggttagaaagttctaatcataaagatatcggcactttatattttctttttggtttgtgatctggtatagtaggtactagtttatctttaattattcgtttagaattggctaaacctggtgtttttttaggtaatgggcagttgtataattctattattacagcccatgctattttaatgattttttttatggtgatacctaaaataattgggggttttggtaattggttagttcctttgatgttaggagctcctgatatgagcttccctcgtcttaataatttaagtttttggttattacccacttctatatttttgattttagatgcgtgttttgtagatataggttgtggtactagttgaactgtttatccacctttaagaactttaggtcatcctggaagtagggtagatttagctatttttagtcttcattgtgctggtttgagttcaattttaggaggtattaattttataactactacaagtaatttacgtagaagttctatttctttagaacatataaggttatttgtttgaactgtgtttgttactgtgttcttgttagttttatctttaccggttttagcgggggctattactatattgttaactgatcgtaatttaaatacttctttttttgatcctagttcaggtggtaaccctttggtttatcagcatttattttggttctttgggcatccagaagtatatattttaattttaccagcttttggtattattagtcagtcaactttatatcttacaggtaagaaagatatttttgggtttattggtataatttatgctatcttaagaattggtttaattggttgtgtagtctgagctcatcatatatatacagtaggtatagatttagattctcgggcttattttacagctgctactatggttatcgctgtacctacgggagtgaaggtttttagttggttagctactttgtatggtgttaatataacttttcagcctttgttattatgagttttgggatttatttttttatttactattggtggtttaactggtgttgttttgtctaattctagtctagatattattttgcatgacacttattatgttgtaagacatttccattatgttttaagtttgggtgcagtctttggaatttttactggagtaagtttatgatgaagttttatcacaggttttgtttatgataagttgataataacggttgtttttattttaatgtttattggtgtaaatttaactttttttcctttacattttgctggtttacatggttttccgcgtaagtatttagattatcctgatatttattctgtttgaaatgttatttcttcttatggttctataattagaacttttggtttatttttatttatttatgttttattggagtctttttttagttatcgtttagtattaagagatcattttgttaatacaaccccagagtatagtataagaggaaaggttcttggtcatagttatcaatcagaagtattttttagttgtcctaataatttgt
>TSP06797,glycogen synthase 1,6334
cccacgcgtccgaatgtttgaaacttgtctcagaggcaatattccatctttggatgaattactcatgcctgcagaacgagttcaattgaagaggtgcatcttgtcatccaaacgagagtgtcttcctccgatttgcactcacaacatgaacgatgatgctaacgatccagttttgaagcatcttcgtcgtacgcagcttttcaacaagcctgaagatcgagtcaaggttgtttttcatccggaatttttgtcttcagtcagtcctttgattggtcttgattacgaagaatttgtgcgcggttgtcatttgggcatatttccatcttattacgaaccgtggggttatactccaggcgaatgcacggtcatgggcattccgtcggtaacaacaaacctttctggtttcggatgtttcatcaatgaacacgtagccgatccgatgagttatggtgtgtacattgtcgatcgtcgttacaaaaatcccgaagaatctgtacttcagttgagtcagattatgtatgatttttgttgcttatctcgaagacagagaattatactgcgcaatcgaacagagcgtttgtcggatttgttagattggaaaaatttaagattttattatcgtcaagcacgtcaaatggctctttcgagaacacatcctgaacgttttgcagaattgaaagctgaagcggcgaaatttcgctatccacgaccaatgtcagatccgtcgacaccttcgcacagtgctactggttcgccttatcaaagcagtgaagaagattaaataatgaataagaagaaaataggcatttgaaatattagttaatttagcttgctgccagtatcgccttattatatttaactttgtaattttcttctttcctgcttttttattttttgaaaatgccagctgaccgtcgcgtgtggtatttgactt
>RSP00078,ribosomal protein L36,46012
caaaaaagagaagggagcagacatgacgaagcaccccgctgtcgaggcccttgctgtgggactggagaaaggctatacggtgacaagaaatgagcgcaagaagcgtcagtcgcggcacaagggccgcctgtcgaagaagacccgcattgtgcgggaactggtgcgcgaagtggtcggctttacgccgtatgagcgtcgcaccatggagctgttgcgcatcagcaaggacaagaaggctctcaagttcctgaagaagcgcattgggcaacacgggcgcgcaaagagaaagcgtgacgagatccaacaagtgctggtggcgcaacgcaaggcacacaaataagaagacggacattgaaagtcttgacgaccaattgttggctattaccgaatcttgttaaacataagtatatgaaaaaaaaacaaa
>CJP01408,ubiquinol-cytochrome c reductase Rieske iron-sulfur polypeptide 1,281687
gtacaaaaaagttggcaagtttgaggtattaactgaggcaatggcttctcttgctcgatccggtggatttgcagttaaagtgatcagcggctctcaaccgcacgccaacttcgtggccgctactccagctgccgccagtgttgtcgcattcagagaggttcctgctgaattctcgactgccgaggctcgtcaagcacaagtaaccagaagcacccaaggagttttctccaatggactcgccgtcaagggaatcaatgttacttcgcgccgtctcgctcacaccgatgtcaccttcccggacatgacgaactaccgtcgtgactcgaccaaaaacactcaagccgccgctcgtgactctgaagaccagcgtcgcgctcttccaactgccctctactatggagctggaggagttctatctttgtgggctggaaaggaagtcgttcaaactcttgtctattacaaggctatggctgccgatcaaagagctttggcttcgattgaaatcaacatgaccgacatcccagagggtcagaccaagacctttgagtggcgtggaaagccggtgtttgtcaagcatcgcaccaaggctgagattgctaaagagaaggctgttacagttggcgatctccgccacccacagcacgacgatgagcgtgttcaaaaggacgagtggtctgtcgttattggagtttgcactcatcttggatgtgtcccaattgccaatgctggagatttcggaggatattactgcccatgccacggttctcactacgacgcttctggacgtatcagaaagggaccagcaccattgaaccttcatgttccggcctactccttcaaggataacactattgtgattggatcgagctaaataaataaataccaaattaccccatctcgaaaactcgcctccaattcgaatgtgcgttttcctgtgaaagtagttgtttcttcttctttctacgtcgtattcttggcagataaagtttatttctagttcccttttgttttcttttcgttatggctgtccccgtttactttttaaatctattttcttaggattatgatgcccttctgttcaaaaccttgttcattgcagaatgaataaaacgtaatttaaaattg
>MCP02609,elongation factor 2,59747
agcaaatcttttggttgatgtcacaaaaggagttcaatatcttaacgaaataaaggattctgttgtggcaggacttcaatgggcgaccaaagaaggagtgccttgcgatgagaatatgcgtggtgttcgttttgatattcatgatgtaactctacacgctgacgcaattcaccgtggtggtggtcaaatcattccgactgcacgtcgtgtattttatgcttctgttcttactgcaaagcctcgaatacaagaaccagtctatttggtggaaatacaatgtccagaggcagccgttggcggcatctatggtgttttaaaccgtcgtcgcggtgttgtatttgaagaaagtcaaatcgccggaacaccaatgtttattgttaaagctcatttgcctgtcaatgaatcttttggatttaccgctgatttgcgttcaaacacgggagggcaagcatttccgcaatgtgtgtttgaccattggcaaatttcgcctggtgacccattcgaggcatcttcacgtccagcacaagtcgtagcagagacgagaaaacgcaaaggacttaaagaag
>SFP00004,casein kinase 2 alpha 1 polypeptide,52066
cttgacgaggatggtagaactcagccaaaccccaatcaatcaacctcaacgttcgcttctcatgatcaatcatgacattgtggggcttgacatccctgtgcatgattcccatagaatggcagtaatccaaggctttcaacaactcatacaagtagtagcgaatatcgtaatcagacaaagtctgataaagagacttgaaatcagtgttgttgacatactcgaatataagagctggagt
>PTP02179,proprotein convertase subtilisin/kexin type 2,131310
tggatatgcagcaagtatgtggactatttcaattaactcagccataaataatggagaaaatgctcattatgatgaaagttgctcatcaacactagcatcaactttttcaaatggaggaagaaacccagaaactggtgttgctacaacagatttatatggaagagtattcgtagtcactctggaacaagtgctgcagctcctgaagcagctggtgtttttgcattagctttagaagctaatcctaatttgacatggagagatttacaacatttaaccgttttaacatcatcaagaaattacctctatgatggtagatgtcgtgaattaccagaccttggaattgaagataatcattcacaagcacaaaagaaaagtaattgttctcattttgaatggtatatgaatggtgttggacttgagtataatcatttatttggatttggtgtacttgacgcagctgaaatggtaatgttagcaatgaattggaaaacagctccaccaagatatcattgtgaagcaggaactataaatggtaatcatgtcattccatcaacaggaaatcttgttcttgaaattaatactgaagcatgccgtggaacaaatactgaaattaattatttagaacatgtacaagcaattatttctcttaattctacacgtagaggtgatattacaatgtatttagtttctccatcaggaacaagaactatgatattatctagaagaccaaag
>NBP00174,ribosomal protein L9,27835
caagtttgaggtaatccggaaagatcatgaagctggtcgagtccaacgataccgttgatttcccggagggtgtcacattcaccgtcaagaaccgcgtcgtccatgttactggaccacgaggaacgctcaagcgtgacttccgtcacctccatatggagatggagcgtgtcggaaagaaccagctgcgagtgcgcaaatggttcggagtacgcaaagagattgcagccatccgcactgtctgctcccatgtccagaacatgatcaagggtgttaccaagggtttccgctacaagatgcgctccgtatatgcccatttccccatcaacatcacccttcaagacggtggaagaactgttgagattcgtaatttcctgggagagaagattgtacgtcgcgtacctcttcccgatggcgtcactgctgccatgtccacatcgcagaaggacgagctcattgtcgagggaaatgatatccagctggtttctcaagctgccgcacgcatccagcaatccactaccgtaaaggagaaggatatccgtaagttccttgacggaatctacgtgtcggagaagactaccatcgtgcaagaatgagttgttatcaatttttgttgataaattgttatatatta
>CJP05872,cytochrome c oxidase subunit II,281687
gtacaaaaaagttgggcggccgcacaactttgtacaagaaagttgggttttttttccttttaaagtaaaaagtcctagttattaaatatacaaataacaaagtaacaaaaactaaaactcctaataataaactacaattaaacctatgaaaccaatccatatacctggcaaataaactattttgaaataataaattataaccttgaaaaaaaaaacccaactt
>WBP00088,ribosomal protein L7a,6293
gcacgctcgtgccgctttttaggttgctgttgcattgaaaatgccttcgaagaaaattatcaagaaaagagttgctcctccgccgccgatgattaggaaatcggaaacagcaaagaaggaacaaaatcctctattcgagaaacgaccacgcaatttttcaataggccaagacatccagccaaaacgagatctgactagatttgtgcgatggcccaaatatattcgtttgcaacgtcagaaggctgttttgatgaagcgcttaaaaattccaccaccaattaatcaattccgtacaacacttgataaacaaacagcaacgcaatttttccgtttggtagacaaatatcgtccagaaacgaagcatcagaagatggagcgattaagggcacgtgcggaagctcgggcagcaggcaaaagtgaagaggtaacaaagcgtccgccagtggttcgttcgggtgtaaaccaagttacgaagctcgtagaacaaaagaaggcacagttggttgctattgcgcatgatgttgaacctattgaaattgtccttttccttccagctctttgccgtaaattcaaagtaccatattgtattgtcaaggggaaagcacgtcttggccaagttgttcatcgaaagactgcctcttgtattgctatcgttgatactaatcccgaggataaggtagctttatcgaaactgaaggacacagtgataacgaattataatgaacgcgctgatgagatccggaaacattggggaggtggtattatgtcagcccgttcacaggcaaataaatcacggatcgaaaaagcacgagctaaggaactcgcacaaaaagcttaaatggcttgcttcatgcttctttttttcttcttttagttattattaaaataaagttgttgaaaa
>ACP12609,O-linked N-acetylglucosamine,29170
attcgacagggccgttgctgcttacttgcgtgcgctccctttgggcgtcaatcatgcagtcgttcacggtaatctggcttgtgtatactatgaacaaggtttgatcgacttggccattgacacatatcgacgggcaatcgagcttcagcccaatttcccggacgcgtattgtaatcttgcaaatgccttaaaggaaaaggggcttgtgcaagaagcggagaatgcttatatgacggctttggggctttgccccacacatgctgactcgcagaataatttggcaaacattaagcgagaacaaggaaagatagaggaagctacaagactatatttgaaggcacttgagatttatcctgaatttgctgctgctcatagtaacttggcctcaattcttcaacaacaagggaaactccaagaagctatattgcactataaggaggcaatccggattgctccta
>SRP01882,elongation factor 2,34506
tggttaccagctggagatactatgcttcaaatgatctgtattcatttaccatcaccagtaactgctcaaaaataccgtatggaaatgctttatgaaggtcttgttggtgttgatcaatatcttgttaaaggaggtaccattacaactttcaaagatgctcataatcttagagttatgaaattcagtgtatcaccagtcgtccgtgttgctattgaaccaaagaacccaggagatcttccaaaacttgtagaaggacttaaacgtcttgccaaatctgatcctatggttcaatgtatctttgaagaatctggagaacatattattgctggtgctggtgaattacatttggaaatttgtcttaaagatttagaagaagatcacgcttgtatcccactcaaaaaatctgaccctgttgtttcatacagagaaactgttattagtgagtcatctattatgtgtttatctaaatcaccaaataagcataaccgtatcttcatgaaagccgtaccaatgccagatggattagctgatgatattgaaggtggacacattactgctcgtgatgaaatgaaagctcgtgctaaagttcttgctgagaaatatgaatatgatgttactgaagctagaaagatttgggctttcggaccagacggaactggaccaaacattcttgttgatgtaactaagggagttcaatatcttaatgaaattaaagattcatgtgttgctgccttacaatgggccaccaaagaaggtgttctttgtgacgaaaatatgcgtggtgttcgtttcaacattcacgatgttacccttcacgctgacgctatccatcgtgg
>LSP00869,ribosomal protein S25,42156
cggaattccgggtcgacccacgcgtccggacactgacatggactgaaggagtaaaaagtttaattacccaagtttgagaatttttgtatcgtgatgcctccaaagacagcaaaagctggtaaaggtggaaaaggcgatgcgaaagctgcagcaaaggcgccgaaaaagaaggaaggtggaggaggcggtaaggcgaagaaaaagaagtggtctaaaggaaaagtccgggacaagttgaacaatatggtcctttttgataaagcaacttatgagaagctgtataaagaagttattacgtataagcttatcacaccatcagtagtttcggaaagattaaaggttcgcgcatctttagcgaaacaaggactccgagagcttcttgcaaaaggaatgatcaaatgtgtagttcatcatggcggtcagctcgtctacacaaggtgcacgaaagctgatgatattactgttgaataatttctatttgtcactgactttctctaccataaaatttcttgat
>HCP12760,ATG3 autophagy related 3 homolog,6289
cccaaagacagctctcagcgtgggctaaatgctcactcctgtcttgagagaaagcaaatttcgagaaacaggagtgctgactcctgaggaattcgtcgtcgctggggatcatcttgttcatcattgttctacatggaaatggtcaaaggctgcggaccctaacagatcgcgatcataccttcctgcagacaagcagtttctcattgttcgaaacgttccttgccataaaaggtgtcgtcaaatggagtatgattctagtcaggagaagattctttcatcagaagaaatcggagcagaggacgggttcgcaggtgacgaagatagcggctgggtggatacacatcactttgctcatgatagtggggaaatgggaagcgtggaattaggcgaaaaaagatcagagcatgtaaattctaatgacgacgatgatggtgatgagcctgctatggatcttgatgaatttgtcgaatctggaggtttagaagatatcgatccaaacagatatgtctttcctcaagcagtta
>WBP01586,ribosomal protein L9,6293
atccgaacttcctcggtgagaagcacatccgtcgcgtcaagatgcaggccggcgtgaccgtggtcaactcggccaagcaaaaggacgaactgatcctcgagggtaacgacattgaggccgtttccctgtccgctgccctcatccagcagtcgaccaccgtccgaaacaaggatatccgtaagttcttggacggtctgtacgtgtcggagaagacgacggtcgtgcaggaggaggaataagttttgcgctattttcttgtaataagtgggttcgcgaagataaagaagggaggagtgaaataaaagaaagaaagcaaaagtttccaaaaacgaagcgaaaa
>RSP00003,cytochrome c,46012
agctttttgctgagactgccaatggccgaaattcctgagggtgactacgagaagggaaagaaagtcttcaaggcccggtgtctccaatgccacgtgatcgactccatggccacaaagacaggaccaaccctgaatggggatttggggaaggaaaagtggacaggtacccggattcgactattctgccgccaacaaaaataagggtgttgtttggaatcgcgaaacgctcttcgaatacctgctcaatccaaagaaatatatcccggggacgaagatggtttttgcagggctgaagaaggtcgacgaaagggcggatctcatcaagtacatcgaggttgaaagtcagaaaccgccagcatgatgaattgacgcatgagaggttcatcgcccgtccacgacaaacaggatagtttatagtcagtcacgtgcgagacacttggttaaaattgtttttcacctagacattttcacactctgaggccctcgtttctaagaaattgttagttcgaaaaaataaaattcgttgacaaaaaaaacaaa
>PPP05794,ribosomal protein L9,54126
gagacctccgacacggtcactttccccgagggtgttacgttcaccgtcaagaaccgtatcgtccatgtgactggaccccgcggaactctcagaagtgacttccgtcacctctacatggagatggaacgcgtcggaaagaaccagctccgcgtccgcaagtggttcggaacccgcaaggagatctccgctatccgcaccgtgtgcacccacatcaacaacatggtcaagggagtcaccaagggataccgttacaagatgagatccgtgtacgcccatttccccatcaacgtctccatgcaggacgccggaagaaccatcgagatccgtaacttcctcggagagaaaatcatccgtcgtgtgcccctccccgatggtgtcaccgcagtcatgtccnctgcccaaaaggaccacatcatcgttgacggaaacgacatccagctcgtctctcaagaagctgcccgcatccagcagtcgaccaccgtcaagaacaaggatatccgcaagttcctcgacggtatctacgtgtctgagaagactaccaacactggcaaagtaatcccagtcaaactctgtcttggtccgaaaaataaaataaggcaccctctaatacaaaataaagagatagataatttaaaacagtacactgccaaaagtgggaagtgcaagaatcgtgtggagcctacattttgactcgggcatagattgaacacatgagaaaaatc
>MIP00826,ATP synthase O subunit,6306
ggtttaattacccaagtttgagagcgttttaaggttttaaaaacgtatatattttctctcttaattatgttgatgaattcggttaattttcttttcaaacgttcttttgctatttctgcgagtgcacttcaagtaattcgtccacccgttcaagtttccggcattgaaggaaaatatgcttcggccctctattcttctggaatgaaggaaaaaagtttggacaaaattgagaaggatttaagtcaattgaaagtgctttatgacacaaacaatgattttaagttgtttgttgaaaatccaatattgaataagcaaaagaaagaggatgcaatccaagctgttcttaagaatcaaggaatgtcgaaaacagtccagaacttttttgttctcctgactgaaagtggtcgactcgttaaactttcgtctatcatcaattctttcgaaacgataatgcgtgcgcatcgcaacgaattgcaggttgaagtgactagtgcagaaccattaaacaaaaagcaagaacaatcattgagaagtgcccttgcaagtttcgctaatgccggacaggaattaaatatctcatttggagtgaagccaagtcttattggaggaatggtggttactattgatgacaaatatgttgacctgtcaatggcttccaaaattaagaaaatggaagcattgttggagaagtcaatttaaagttaaataaagatagaaataggctatattttctttttttgatagatgttatttttaatggggttttgagaatatttaagagttgttataaataaacgcagttctgcaattattggaggcggattatgacgttttggcattagataattttagtaattcaattccacaagatgaagggaagaataatgctgttagtttgcaaagagtttctgaattgtctggaaagaatataaaat
>SSP01251,elongation factor 2,6248
gaaatttgccttaaagatttagaagaagaccatgcctgtattccactcaaaaaatctgatccagttgtatcatacagagaaactgttatcaatgaatcatctatcatgtgtttatctaaatcaccaaataagcacaatcgtatcttcatgaaggccgtaccaatgccagatggattagctgatgatattgaaggaggaaaaatcactgctcgtgatgaaatgaaggctcgtgctaaagttcttgctgagaaatatgaatatgatgttactgaagctagaaaaatttgggctttcggaccagacggaactggaccaaatatacttgttgacgtaaccaagggagttcaataccttaatgaaattaaagattcatgtgttgctgccttacaatgggctactaaagaaggagttctttgtgacgaaaatatgcgtggtgttcgtttcaacattcacgatgttacccttcacgctgatgctatccatcgtggtgtggtcaaattattccaactgctcgtcgtgttatgtatgcttctgttcttactgctgaaccaagacttttggagccagtttacttggtcgaaatccaatgtccagaagttgccgttggaggtatttatggtgtactcaatagaagacgtggtcatgtctttgaagaatcacaaattgttggtaccccaatgttccacgttaagagttatcttcctgtcaatgaatctttcggatttactgctgatcttcgttctaacactggtggacaagctttcccacaatgtgtcttcgaccattggcaagttctccaaggaaatccacttgaagcaggaactaaaccaaatcaaattattcttgatacacgtaagagaaagggattgaaaatcgaagttccagttttggataactactttgacaagttgtaattcaatttcttttttttttttgttgttattttatatcgttaccatatataaataa
>ACP39163,triosephosphate isomerase 1,29170
tctattttcgagagcatgaactgtcttctcggcaataagctgcgatacccctgagggggggtaaaaacagaaatatctgaaacagataaaccttgctccggtcgcaataagcatcgaagagaaagcaagcagagatacctgatccgattcgccaaagatatggcgcctctcagagtgacctaggatgacccactcgatgcccagatctttgagcatggacggcgagacttcaccagtgaaagcaccttttgggaccttgtagcaattctgcgcagaaaccttgacagaattctttaagtgatccttgacgtaggtgaggtaaggagctggaggagcaacaatgacgtcaacatcgggaacacctgcactctgattgaggaatacgcagatgccgtcaattgacgacttgtcgccgttcattttccagttgccaccgacgaagaacttgcgcgtcatgttctaaattcaaaataaaccatactacagcatgaactgttagtgatacgtagatgagcgaccccacacgtcaccaag
>TMP00399,ribosomal protein L8,70415
tcttgcgcgttttttggcactacgcacaatataccgcacatccggtacgaaaagacactatctgccttcctctggtgcgaagaaatagttccatcgtccaaccgagccatgataggaattgttgctggcggtggtcgtaccgataagcccgtattgaaggctggcagggcatattggaagtacaagccaaagaggaagtgctggccaagagtgcgcggtgtagctatgaatcccgttgaccatccatttggtggtggtaatcaccagcacattggcaaaccgtcaaccacccgacgtgacgcttcggctggtcgtaaagttggcttgatcgctgcccgtcgtactggtcgtattcgtggcacgagaacagatcgggaaaagcttgaatagcctgtaagacgcaaataaatgaattcggac
>ALP00420,NADH dehydrogenase subunit 1,6252
gaaaaaagaaaaataacaaaataacccaaaaaaattaaagacaccggtaacaacttaaaccaaaaaaaatacattattagatcataacgaaaacgaggataagaactacgcacaaacactaaaatagtaaatatacaataaataactgcatactgtcttcaataaattattcattt
>ACP03285,cytochrome b,29170
ggtacaacgcatccgacgcgggggcctctaaactcaccctttgaggggcactacgcgctttcgtagtgcaacgtgcaatggccagtactaacgtatcacccgatatgatgcgattcagatcgtctgtaatgaacagctctggagcaaagctcaaccgttatggtggccgccacagtgtaactgtacttcctggtgatggcatcggtccagaaatgctggaacacgtgcagaagatcttcagttttggacaggtacctgtagacttcgagtgtgtgcacttgtcgtccaaaccggattccgtggatgatctcgaacaggctattacagctataaaaaggaacggagttgctctcaaaggtaatattgaaacgaaattcgatgatccatctttcaaatcacgaaatgtggagctcagacgagagctagatctcttcgcaaatgtgctgcattgttgtaccataccgtctgtccccagtaggcacagtaacattgatatgatcataattcgcgaaaacaccgagggagaatactctggattggaacatgaaactactccaggcattgttgaaagtctcaagatcgtgactcgttccaagattgaacgcatatctcgatttgctttccaatatgcgaagaagtatgaccgcaagaaggttactgctgtgcacaaggcaaatattcaaaaacttggagatggtctattcctccaggtctgcaaagagatcggagaaaaggagtatcctgagattaaatttgaatccatgatcgtcgataacgcctccatgcaactggtctctcgtcctcaacagttcgacattatgctgatgccgaatttgtacggtaacatcatatctaacattgcctgcggccttgttggcggccctggactagtttctggaatgaatattggcaacgaatatgcagtctttgaaactggtacgagaaacactggtacgtcgttggccgggaagaatcaagcaaatcccaccgccttcatcagggcagcagctgacatgttaagatatctcggtcttgagcagcacgccaacctcgtttcggattcgctgtaccgcacgttagtggaaaagaggatccacacgccagacattggaggagcagcaacgactaccgaagtaatcgattcggtacttgagttcatcgagcaggaaatggaagagagcaagtggagggcacgataggaaaccatcttagatttctctgctctctgaaatgcgctagaggacttgacgttttagatggtttttatacttagtcttagcagtggaccggttcctcaacgtcataatgcagtcttaggtatgtcatgtgccctttatccaacgaagatctacacataaagcagggaaatgctgaaagcgattagaagtaataacgcttgaccacttcgtttttcaattttcttgtgtccgtatagactttcccgatgagtatcactacctctttataaggaacactaggtttctccgctagtcagaaccattgtcaaatgatacattgaatgataataaattgttcgatgattgatgtactctatgttagctagccaaatacgtttggtgacatatttggtacattttcagccctcattacctgctttctatcctcagtggacgtggtctccagtgctcaataatgtagtgctttgtacaggaatgacatttagcagggtgttcagtgctttgaatttttctcatccagtggcactaaccacttaaggctagagattttttaatatctgcacgagcttcatcaattaagcgtggcgtgcagtttttaactctatgcttgcattttgcgagaagtttttgttagcttggtatatagttgagtaattactaatgcatggagttggccatgcgcgctgaacgcgcgtggacaatccggttttgttcacatcttgttcttctcatagccttttctggttcctaaccattagctgctcacgtcgttcgatacatgtagtttttaagtagtaagaactattctcatgttagttaatttgattatttgtgttgtagtttcttcttgaatggtatcttaaaaacatcgcggtctccatattgtaaagttacataagattctcttcattgtcactcaaagtctataatactttgtttaatccttttaacttgggtgatccagagatatttattgaggctgatcctataataagaccggtgcatattgtgcctgagtgatattttttattgcttatgcaattttacgtgctattcctaataaagttttaggggtggtagctttattaataagtattgtttctttttatttttttgtttttattaataattatacttcttgtttagttaagttaaataaaatattagtatttggttttattatttcagcggttattttaagatgattgggacagtgtttagttgaggagccttttactatattaagtcctttagtttcgtttatttatttttttttgattttgt
>MJP00134,eukaryotic translation initiation factor 3 subunit G,6303
gttgtgctggatgacattgctatggatgagactgcaccagatgctgaattggacgaaattagaaagggagtttctaaaaggaagggacgtggctttgaaggatctcaaaagagtaatgtgaaggaatatgaaacgcttggtgatgatggtttttatgggccgcaacgttctgttgagggttggataatttttgttacaaatgtccatgaagaagcgcaagaggaagatgtagaagatctcttcaaagattatgggaatgtattaaatatgcatttaaatcttgatagacgaactggatactttaaaggttatgcaattgttcaatttgagacgcaaaaggaagcagctgatgctattgctggattgaatggatatgactttcttggtcaagaattatcagccgattggtgctttgttaagggaggtcgtgacaagagacgttaaaaacaaaattttttgtttaatttctctacatacactcattttattttttaaatgatttggttgagtgcatctttacaagatattttgattttttttttgttaaaattttgctttctggtggtggtgacattaatattctgaaatgt
>ASP24228,ATP synthase F0 subunit 6,6253
gtacaaaaaagttggggcggccgcactactttgtacaagaaagttgggtttattttttggatatttttatgtttgtttatgttttgcattttttgttttattttaaggagagtatgttgggagttttggttaataaatttttaggacttttggtggtggtttttagttatactgatagtttacctttaagttctgtaatttcagtttttacttttttggtattgttgacttgttgttttgggggttattttatgtattctttttgtccttgtggtatgattgagtttacttttgtttatgctatggtggcttgattaagaactcttcttacttttattacgagtgaaaagttttctatttatatttctaaagctggggataggtttttgaaaacttttagtatgttgttggtggagttggttagagaggtttctcgtccgttggctttaacggtgcgtttaactgttaatgttttggttgggcatgttattagtatgatgttgtatcaattgttggagttgtatttgggtattttttatgtttggattgttgttttggccattgttatagagtgttttgttttttttattcagagttatattttttcgcgtttgatttatttgtatttaaatgagtagttttgtttaat
>OVP01180,eukaryotic translation initiation factor 3 subunit G,6282
gaggttaattatttagaaagatggctgtaacaacagcaggtactacacttccacttcctaatctaagttctatttctgctattggtagttgggctgaagcagtcgaacaggagactttgggtggaacacgtgaatcgacaaaagacggtgttaaaattgtaaccgatattatttctgatgataccggcaaatataaggttgtgacaacttttaaagttgtaacgaaaaaggtggcaagaccaatagcagagcggaagaaatggaagaaatttgggcaatgcaagaatgatggtcctggaccgcatgtgtccacaacttatgttgctgaagaagtccttatgcaattcattaggaatcgtgctggtgaacaacaactcgatatcggtgatgaaggaactaaggttacaacgacagctggaggatcattcactcattgtcgctattgcaaatcggatgaacattggtctgtaagttgtccatacaagtcaatgtatgcgaaagatgatgaagaggatatggaaaataaagagaaagatacaaagctcggtccagcagtgccgggatcaggcaaatatgtagcaccgggaatgcgtggagatcggccagtgattacaggtgtgcaaaaaaggaaggcccaggaaaatcatgccagagttacaaatttgccagaagaatgtgatgaaatggactccgtgctttgtttggcactgtgggtccgtaaatcgagtctttatgcgaaggatagcacacgaa
>BMP12082,ND6,6279
ctcgtgccgaattcggcacgagatttttttgcttaagttttttagattgggatcctatgaaaagttgcatcatgatatgtttaggtattttatttataagttgttatatttctttgggtgttcatgtgtgatattcttattttattgtattgatttttttgagtggtattttttctttgttaacttatttttgtagtatttctggctgtaattattattataattatggctatttttttgttgtttttatttttttttgtttttggttttttatttttttggattatgattttttttttttaaatttggattatgatttttaaagtattggcnanaatttaaattttaataatttttttggggtggtttgaatttaattaatttaataaatttaaatnaaattnaattggggttgtaaaaggtt
>OVP00956,ribosomal protein L14,6282
caagtttgaggttaatcagaaatggtatataaacgaatggtagaaataggccgggtggtctttattgccaaaggtgatgatgatggtaaattggcaactatcgttgatgttgttgatggaaatagagcattgattgatggtccatctacaggagtgaaacgttcggttcgtaattttaatgatcttcatttgacgaaatttcgtataccactcagacatggaatgcgcacaagaaacgtcaagaagtcatttgatgaagcgaaagtcagcgagaaatggacagaaactttatgggcacagaaacttgctaaaaaggaaattaaagcaaaaatgaccgattttgatcgcttcaaattgatgcgtgccaagcaattacgaaatagattggtaccgtttacagatggccaaattgcgcaagtcaagaaaagcagagaaactggcgaaagggaaataagaaaaaaaaacatgtttggctctttatatgttggcttttacttgttaatttgtttgcagtttcaataaatgtataaaaattcaaaaaaaaaa
>PPP08995,ND2,54126
gtacaaaaaagttggggggacaactttgtacaaaaaagttggggcggccgcacaactttttataattagttttgttttatttttaagactattatccttaataacaaataatataattatttgatgaagggtattcttaatgataactgtagtttttatttttttaaacaagaatgtaaaaagttattcaagtttaattaattactttgttattcaagaaagtttagggttaatatttttattaataaattttggtatttttcaattttttattattataataaaaattggtgttgctcctttacatttttgaatttttagcattactaacaacatttttagttacaatttgatatgatttttaacatttcaaaagttaccttttttattaattttagttcaaattttttggttaggaggtctaatattattattttttggtttgatagtttgttatttacaaatattctcattaaaaaactataaaaatttgttagtattgtcttcaacagaatcatttaattgaattattataggtgtctttatatcactaatcaattctgtttatttgtttatttattatataattttaatagttatactgattaataaatttagaaaatccagttctaattgattaaattgggaaactattttagtatttttgaatataccatttagagtaactttttttgttaaaattttttctttaagagaaatttttaaatttaatactattataatgttggttatattaatgataatatttttatcagcattaacatttagatattggttaattaatatgagagttaaattttatgataaaaaccaaataaataataattatttttattttttactgtaccctctaatattgattagaattatttaacttttctggtgaaatatatcatgttatcttgataaggtaaagttccattatgggtgaagtaagatgtgaaatagatattactatatttagctacggactaaaatgatttaacatctttgtagtttagtttagaaagaatatttgtttttggtacaaaagggtttaattacatcactcttttagtttataaaaaatataactctgaagaagttaagaattttcaggagtgataaaaggtttaataaattttgccaacttttttgtac
>AAP00087,eukaryotic translation elongation factor 1 alpha 1,6313
tagtggatcccccgggctgcaggaatcgaattcggtcgcttctctcagtgctgttcttctcctgagtctgaattaagaataacttgcaatgggaaaagaaaaggtccacatcaacattgtcgttatcggccacgtcgattcgggaaagtcaacaaccacaggacatctcatctacaaatgtggtggcatcgacaagagaacgatcgagaaattcgaaaaagaagcccaagagatgggtaaaggatccttcaagtacgcttgggtactcgacaagctgaaggctgaacgtgaacgtggtatcaccatcgatattgctctttggaaattcgagacagccaagtattacatcaccatcattgacgctcctggccatcgtgactttattaagaacatgattactggaacgtcacaggctgattgtgccgtgcttgtagttgcttgtggcacaggagagttcgaggctggtatctccaaaaacgggcagacccgtgagcacgctttgctggcccaaactcttggtgtgaagcaacttatcgtggcatgtaacaaaatggactccacggagccgccattttcggagtctcgctttagtgaaatcacaactgaagtttctaactttattaagaagatcggatacaatcccaaagctgtggctttcgtaccaatctccggatttaacggggacaacatgttagagc
>DAP02636,ribosomal protein L14,490491
ggccggggttgcaaaatgatctacaataagtacgtcgaaatcggacgcgtcgtgtacatcgctaaaggcgagaaccaaggcaagctcgctgtcatcgtcaatgtcgttgatgggaaccgagttctacttgatggcccagtgtcggatgtcaaacgaggtgtgcgaaacttcaaggacctgcacttgaccaaatttacggtgccacttcgtgctgggcagcgcactaagcacgttcagaaggcgtacgaggaagccggtatcgctgaaaagtggcagaactcccagtgggccaagaagctgcaagtgcgccagctccgtgcttctttaaacgacttcgaacgtttcaaggtgttccgtgccaagcagctccgcaatcgcgtcgtcaaagttgaactgggaaaactgcgcaaatccgcgaaagcatccaagtaaaatgatcaaattattgttgctgttatttaattgttcataaaaagtttcgttgaca
>PPP04931,NADH dehydrogenase subunit 4,54126
gtacaaaaaagttgggttttttctttttaaacctatatatttctttttgtttttgttattctatgtgttatttataataaatagatattcttggtctggtttatttatagtagtagactcaataacttttattttgttgattataataagtttatttattataggaattatcatgataagtgaaaaaaacaataatttattgattttaactgagatattagttttagtttgtattttattttttgtgccgagaaattttttgatattatatatattttttgaattatcaatatttcctattttggtaataattttaggttatggttctcaaattgaaaaaattaactcttcatattatttaatttttttatgctgctttctgttcatttccttttctatttgtttattttaatactaattttttattggtgtttagatattatgatattattttgtcatgagaggtattttttattttaacattgaggtttataataaaatttcctatttattttttacatttgtggttacctaaagctcatgtagaagcacctactacagcaagaatattgttggctggtttgttgctaaaattaggaactgcaggtttttttcgtattttgggtagaataaattttattcacaataatatgtgaataatcatcgcctttttgggtatggttttaggttctttttgttgtgtattccaaagagactcaaaatcattagcagcttactcatcagtgacacatataagatttttgttgttatcactagtatttattagaataagtggtaaaatcagaagattaatattaatattagcacatggttatacatcaacattaatgttctatttggttggggagtattaccatacttcaacaagacgtataatttatttcataaatagattttttagttcaaggatgattataggaatcttattttctttagtatttttgtctaatagaggtgtgccaccttctttatcatttttgtcagaatttttagttgtaacaaatggtataattttcacaaaaagttatttaccaatggaattaattaatttttaggggcctttaataatccttaatttaaatccaaatccttgatagggaaggttttaatttaatcctggaccacgggtttcctcccctaggnccaag
>ASP35830,NADH dehydrogenase subunit 4,6253
gtacaaaaaagttggccaacttttttgtacaaagttgtccccgatgaaatttagtttttgggtgttatttgtttattttttctcagctttttattactctatttatttgttaaccagatctgttatgggaaaaggttatgtgaattttagaatttggaatgtgggattttctgttcctttggtgtttataatgtataatattttttggataagtgtttttttttaaaaaagtaaggtttaggttctaacgaaaggtttttttttcgttagtttttgtttaattgctaaaaatgttttgatttt
>WBP01862,cytochrome c oxidase subunit II,6293
gtattcttatgccttttgttgttattttatccataattattactctcatgttattttttttggtttttttattatgtttatggctaggttagttttatatttttttggtaattcttttaaatttaatttaaaacgtagagatagtcgtatgatcgagttggttttgcaagttttagttgttaattttttagtagttatggctggtccaggtttttggttaattcagtatcaaggtcgtatgtttcggcagtctgaattaactttaaaggttattggtcaccagtgatattgaagttatgaatatggggataatggtaggttgaattttgattcgttcatgaagccagtagatgatttggatattggtgattttcgtttatttgatgttgataaccgttgtgttttacctgtcggtgtaaatgttggtttttattgcacttctaatgatgttattcattcttttgctgtacctaagtgttttattaaaatggatgctttgaatggtttgttaactaaggttacttttaatttttcttgttgtggattgttttatggtcagtgttcagaaatctgtggtgctaatcatagttttatacctattgctttagagttaacttctttagagtgttgaaaaggttgatctttaggttatttattaggttaaaa
>ACP01189,cytochrome c oxidase subunit I,29170
attatctacgtagtttggaataaaattgaatgtgcatccattattgatatgggttttacgattaatttttttgtaaactatcagtggattaacaagggtagtatggtctaattctatatttaatgttattgctcatgatacttattatggcgtaagccatttctttcatctattaagaataggagctgtctctggtatttttactggaattagatta
>CRP00387,eukaryotic translation elongation factor 1 alpha 1,31234
[truncated: 2,781,784 more chars]
