# Supplementary material for: iPhy: an integrated phylogenetic workbench for supermatrix analyses
Source: BMC Bioinformatics. 2011 Jan 24;12:30. doi: 10.1186/1471-2105-12-30 (PMC3037854; doi:10.1186/1471-2105-12-30)
Supplement: Additional File 3 — Perl script to draw a heat map showing sequence distribution. A Perl script that queries the iPhy database to construct a heat map showing the distribution of sequence data across loci and taxa. This script was used to generate Figure 2 in the manuscript. [file 1471-2105-12-30-S3.PL]

#!usr/bin/perl

=head1 NAME

heatmap.pl - Creates a heatmap of characters for each subset of gene/species

=head1 SYNOPSIS

heatmap.pl -t taxid1 taxid2 -g gene1 gene2 -d database -u username -p password -o output

=head1 DESCRIPTION

heatmap.pl takes a number of taxids and gene names, connects to iphy database and creates
a heatmap which shows the number of characters for each gene/species
Requires DBI and R with ggplot2 installed

=head1 AUTHORS

Georgios D. Koutsovoulos
G.D.Koutsovoulos@sms.ed.ac.uk

=cut

use strict;
use warnings;
use DBI;
use Getopt::Long qw(:config pass_through no_ignore_case);

my @taxids;
my @genes;
my $database="iphy";
my $username="";
my $password="";
my $output="heatmap.pdf";

GetOptions (
	"taxids=i{,}" => \@taxids,
	"genes=s{,}" => \@genes,
	"database=s" => \$database,
	"username=s" => \$username,
	"password=s" => \$password,
	"output=s"=> \$output,
);

$database="DBI:Pg:dbname=$database";

unless (@taxids and @genes) {

die

"Usage: heatmap.pl -t taxid1 taxid2 -g gene1 gene2 -d database -u username -p password -o output
-t taxids for the species
-g gene names (if name contains spaces put \ before the space)
-d database name [default:iphy]
-u username for the database [default:none]
-p password for the database [default:none]
-o name for the heatmap file [default:heatmap.pdf]\n";
}


my $species_name;
my $gene_id;
my $length;

#Connect to the database and prepare the queries

my $dbh = DBI->connect($database,$username,$password) or die "$DBI::errstr";
my $find_species_name = $dbh->prepare("SELECT DISTINCT name FROM tree_node WHERE taxid=?");
my $find_gene_id = $dbh->prepare("SELECT DISTINCT id FROM gene WHERE name LIKE ?");
my $find_gene_id_synonym = $dbh->prepare("SELECT DISTINCT gene_id FROM gene_synonyms WHERE synonyms_string LIKE ?");
my $find_gene_name = $dbh->prepare("SELECT name FROM gene WHERE id=?"); 
my $find_length = $dbh->prepare("SELECT LENGTH(sequence) FROM consensus_sequence WHERE locus_id=? AND taxid=?");


open OUTPUT, ">for_R.csv";
print OUTPUT "species,genes,characters\n";

foreach my $taxid (@taxids) {

	$find_species_name->execute($taxid); #get the species name for the given taxid
	$species_name=$find_species_name->fetchrow_array;
	
	die "Species with taxid $taxid does not exist in the database" unless (defined $species_name);
	
	foreach my $gene (@genes) {
	
		$find_gene_id->execute($gene); #first search in the gene table for the gene id
		$gene_id=$find_gene_id->fetchrow_array;
		
		unless (defined $gene_id) {
		
			$find_gene_id_synonym->execute($gene); #else search in the synonyms table
			$gene_id=$find_gene_id_synonym->fetchrow_array;
			
			die "$gene gene does not exist in the database" unless (defined $gene_id);
			
			$find_gene_name->execute($gene_id); #get the original gene name
			$gene=$find_gene_name->fetchrow_array;
		}
		
		$find_length->execute($gene_id,$taxid); #get the length of the gene
		$length=$find_length->fetchrow_array;
		
		$length="" unless (defined $length);
		
		#create the output file to be used in R
		print OUTPUT"$species_name,$gene,$length\n";
		
	}	

}

close OUTPUT;

my $path=`pwd`;
chomp($path);


#The script that runs in R and creates the heatmap

open RSCRIPT, ">rscript.R";
print RSCRIPT "library(ggplot2)\n";
print RSCRIPT "data<-read.csv(\"for_R.csv\",sep=\",\",header=T)\n";
print RSCRIPT "f=ggplot(data,aes(x=data\$species,y=data\$genes))\n";
print RSCRIPT "pdf(\"$path/$output\",)\n";
print RSCRIPT "f+geom_tile(aes(fill=data\$characters))+opts(axis.text.x=theme_text(angle=90,hjust=1))+scale_fill_gradient(\"# of characters\",low=\"light yellow\",high=\"dark red\")+scale_y_discrete(\"Genes\")+scale_x_discrete(\"Species\")\n";
print RSCRIPT "dev.off()\n";
close RSCRIPT;

`R CMD BATCH $path/rscript.R`;

#Comment the lines below for keeping these files

unlink("rscript.R");
unlink("for_R.csv");
